# Supplementary material for: A Phenome-Based Functional Analysis of Transcription Factors in the Cereal Head Blight Fungus, Fusarium graminearum
Source: PLoS Pathog. 2011 Oct 20;7(10):e1002310. doi: 10.1371/journal.ppat.1002310 (PMC3197617; doi:10.1371/journal.ppat.1002310)
Supplement: Table S1 — Manually selected putative TFs. (XLS) [file ppat.1002310.s009.xls]

## Sheet: Sheet1
Table S1. Manually selected putative TFs
Locus ID	Gene name	Description
FGSG_13746	GzNot002	CCR4-Not complex component (IPR007207)
FGSG_05073	GzGATA008	GATA type zinc finger transcription factor ASD4 homologs
FGSG_08981	GzOpi	Transcription factor Opi1 homolog (IPR013927)
FGSG_11627	GzCCAAT008	CCAAT-binding factor (IPR003958)
FGSG_02288	GzCCCH001	CCCH-type zinc finger protein (IPR000571)
FGSG_06860	GzCCCH002	CCCH-type zinc finger protein (IPR000571)
FGSG_10829	GzCCCH003	CCCH-type zinc finger protein (IPR000571)
FGSG_11696	GzCCCH004	CCCH-type zinc finger protein (IPR000571)
FGSG_01665	FgFSR1	putative transcription factor FSR1
FGSG_06948	Gzscp	triple-helical DNA-binding protein CDP1 homolog
FGSG_08722	Gzsnd	SND1 transcription factor homolog
FGSG_00930	GzSsu72	transcription factor SSU72 homolog
FGSG_00420	GzFET5	transcription factor FET5 homolog
FGSG_09992	GzNH001	N. crassa TF homologs (NCU01154.4)
FGSG_01040	GzNH002	N. crassa TF homologs (NCU03320.4)
FGSG_05588	GzNH003	N. crassa TF homologs (NCU00289.4)
