# Supplementary material for: A Phenome-Based Functional Analysis of Transcription Factors in the Cereal Head Blight Fungus, Fusarium graminearum
Source: PLoS Pathog. 2011 Oct 20;7(10):e1002310. doi: 10.1371/journal.ppat.1002310 (PMC3197617; doi:10.1371/journal.ppat.1002310)
Supplement: Table S2 — Phenotypes from 709 transcription factors. (XLS) [file ppat.1002310.s010.xls]

## Sheet: Sheet1
Table S2. Phenotypes from 709 transcription factors
Locus ID	Gene name	Deletion	Parent strain	Insertion event	Mycelia growth		Pigmentation	Sexual development				Conidiation	Toxin production		Virulence	Stress responses						Reference	CFGR accession Non
					PDA	MM		NP	PM	AF	AD		ZEA	DON		Osmotic	ROS	Fungicide	Cell wall	pH4	pH11
FGSG_04220	GzAPSES001	Ya	GZ3639	Singleb	1c	1d	4e	0f	0g	0h	0i	4j	2k	2k	0l	4m	4m	4m	4m	4m	4m		2011-016-00001	2011-016-00002
FGSG_05283	GzAPSES002	Y	GZ3639	Single	4	4	4	4	4	4	4	4	4	4	4	4	4	4	4	4	4		2011-016-00003	2011-016-00004
FGSG_10129	FgStuA	Y	GZ3639	Single	3	2	0	0	0	0	0	0	0	0	0	4	4	4	4	4	4	Mol. Plant Microbe Interact. 24(1):54-67	2011-016-00005
FGSG_10384	GzAPSES004	Y	GZ3639	Single	1	1	4	0	0	0	0	4	0	0	0	4	4	4	4	4	4		2011-016-00006	2011-016-00007
FGSG_06071	GzAT001	Y	GZ3639	Single	1	1	0	0	0	0	0	0	4	4	0	4	4	4	4	4	4		2011-016-00008
FGSG_09407	GzAT002	Y	GZ3639	Single	4	4	4	4	4	4	4	4	4	4	4	4	4	4	4	4	4		2011-016-00009	2011-016-00010
FGSG_09495	GzAT003	Y	GZ3639	Single	4	4	4	4	4	4	4	4	4	4	4	4	4	4	4	4	4		2011-016-00011
FGSG_00545	GzbHLH001	Y	GZ3639	Single	3	3	4	4	4	4	4	4	4	4	4	4	4	4	4	4	2		2011-016-00012	2011-016-00013
FGSG_00750	GzbHLH002	Y	GZ3639	Single	4	3	4	4	4	4	4	4	0	0	4	4	4	4	4	4	4		2011-016-00014	2011-016-00015
FGSG_01139	GzbHLH003	Y	GZ3639	Single	4	4	4	4	4	4	4	4	4	4	4	4	4	4	4	4	4		2011-016-00016	2011-016-00017
FGSG_01173	GzbHLH004	Y	GZ3639	Single	2	2	4	0	0	0	0	4	2	0	4	4	4	4	4	4	4		2011-016-00018	2011-016-00019
FGSG_01307	GzbHLH005	Y	GZ3639	Single	4	4	4	4	3	2	2	4	4	4	0	2	4	4	4	4	4		2011-016-00020	2011-016-00021
FGSG_02516	GzbHLH006	Y	GZ3639	Single	4	4	4	4	4	4	4	4	4	4	4	4	4	4	4	4	4		2011-016-00022
FGSG_02814	GzbHLH007	Y	GZ3639	Single	4	4	4	5	4	4	4	4	6	6	4	4	4	4	4	4	4		2011-016-00023
FGSG_03313	GzbHLH008	Y	GZ3639	Single	4	4	4	4	4	4	4	4	4	4	4	4	4	4	4	4	4		2011-016-00024	2011-016-00025
FGSG_04035	GzbHLH009	Y	GZ3639	Single	4	4	4	4	4	4	4	4	4	4	4	4	4	4	4	4	4		2011-016-00026
FGSG_05567	GzbHLH010	N	GZ3639	N/A	N/Ao	N/A	N/A	N/A	N/A	N/A	N/A	N/A	N/A	N/A	N/A	N/A	N/A	N/A	N/A	N/A	N/A
FGSG_06262	GzbHLH011	Y	GZ3639	Single	4	4	4	4	4	4	4	4	4	4	4	4	4	4	4	4	4		2011-016-00027	2011-016-00028
FGSG_07790	GzbHLH012	Y	GZ3639	Single	4	4	4	4	4	4	4	4	4	4	4	4	4	4	4	4	4		2011-016-00029
FGSG_08403	GzbHLH013	Y	GZ3639	Single	4	4	4	4	4	4	4	4	4	4	4	4	4	4	4	4	4		2011-016-00030	2011-016-00031
FGSG_09308	GzbHLH014	Y	GZ3639	Single	4	4	4	5	4	4	4	4	4	4	4	4	4	4	4	4	4		2011-016-00032	2011-016-00033
FGSG_10440	GzbHLH015	Y	GZ3639	Single	4	4	4	4	4	4	4	4	4	4	4	4	4	4	4	4	4		2011-016-00034	2011-016-00035
FGSG_11658	GzbHLH016	Y	GZ3639	Single	4	4	4	4	4	4	4	4	4	4	4	4	4	4	4	4	4		2011-016-00036	2011-016-00037
FGSG_01096	GzBrom001	Y	GZ3639	Single	4	4	4	4	4	4	4	4	4	4	4	4	4	4	4	4	4		2011-016-00038
FGSG_06291	GzBrom002	Y	GZ3639	Single	2	1	0	0	0	0	0	0	0	0	0	2	2	6	6	6	2		2011-016-00039	2011-016-00040
FGSG_09871	GzBrom003	Y	GZ3639	Single	4	4	4	4	4	4	4	4	4	4	4	4	4	4	4	4	4		2011-016-00041	2011-016-00042
FGSG_00515	GzbZIP001	Y	GZ3639	Single	2	2	4	4	3	4	4	4	4	4	0	4	4	4	4	4	4		2011-016-00043	2011-016-00044
FGSG_01555	ZIF1	Y	GZ3639	Single	3	2	4	1	2	0	0	4	6	0	0	2	4	2	4	4	2	Mol. Plant Microbe Interact. 24(1):118-128	2011-016-00045	2011-016-00046
FGSG_02398	ZEB2	Y	GZ3639	Single	4	4	4	4	4	4	4	4	0	4	4	4	4	4	4	4	4	Mol. Microbiol. 58(4):1102-1113	2011-016-00047	2011-016-00048
FGSG_02750	GzbZIP004	Y	GZ3639	Single	4	4	4	4	4	4	4	4	4	4	4	4	4	4	4	4	4		2011-016-00049	2011-016-00050
FGSG_02939	GzbZIP005	Y	GZ3639	Single	4	4	4	4	4	4	4	4	4	4	4	4	4	4	4	4	4		2011-016-00051	2011-016-00052
FGSG_03040	GzbZIP006	Y	GZ3639	Single	4	4	4	4	4	4	4	4	4	4	4	4	4	4	4	4	4		2011-016-00053
FGSG_05171	GzbZIP007	Y	GZ3639	Single	3	0	1	0	0	0	0	4	0	0	0	2	2	2	4	4	2		2011-016-00054
FGSG_05930	GzbZIP008	Y	GZ3639	Single	4	4	4	4	4	4	4	4	4	4	4	4	4	4	4	4	4		2011-016-00055
FGSG_06421	GzbZIP009	Y	GZ3639	Single	4	4	4	4	4	4	4	4	4	4	4	4	4	4	4	4	4		2011-016-00056
FGSG_06651	GzbZIP010	Y	GZ3639	Single	2	2	3	5	4	4	4	4	0	0	0	4	4	4	4	4	4		2011-016-00057	2011-016-00058
FGSG_07789	GzbZIP011	Y	GZ3639	Multiple	3	4	4	4	4	4	4	4	4	4	4	4	4	4	4	4	4		2011-016-00059
FGSG_07863	GzbZIP012	Y	GZ3639	Single	4	4	4	4	4	4	4	4	4	4	4	4	4	4	4	4	4		2011-016-00060
FGSG_08800	GzbZIP013	Y	GZ3639	Multiple	4	4	4	4	4	4	4	4	4	4	4	4	4	4	4	4	4		2011-016-00061
FGSG_09001	GzbZIP014	Y	GZ3639	Single	4	4	4	4	4	4	4	4	4	4	4	4	4	4	4	4	4		2011-016-00062	2011-016-00063
FGSG_09286	GzbZIP015	Y	GZ3639	Single	4	4	4	4	4	4	4	4	4	4	4	4	4	4	4	4	4		2011-016-00064	2011-016-00065
FGSG_09832	GzbZIP016	Y	GZ3639	Single	2	3	4	2	1	2	0	0	4	4	0	4	4	4	4	4	4		2011-016-00066	2011-016-00067
FGSG_10142	GzbZIP017	Y	GZ3639	Multiple	4	4	4	4	4	4	4	4	2	4	0	4	4	4	4	4	4		2011-016-00068	2011-016-00069
FGSG_11623	GzbZIP018	Y	GZ3639	Multiple	4	4	4	4	4	4	4	4	4	4	4	4	4	4	4	6	4		2011-016-00070
FGSG_12345	GzbZIP019	Y	GZ3639	Single	4	4	4	4	4	4	4	4	4	4	4	4	4	4	4	4	4		2011-016-00071	2011-016-00072
FGSG_13313	GzbZIP020	Y	GZ3639	Multiple	4	4	4	4	4	4	4	4	4	4	4	4	4	4	4	4	4		2011-016-00073
FGSG_13759	GzbZIP021	Y	GZ3639	Single	4	4	4	4	4	4	4	4	4	4	4	4	4	4	4	4	4		2011-016-00074	2011-016-00075
FGSG_10546	GzbZIP022	Y	GZ3639	Multiple	4	4	4	4	4	4	4	4	4	4	4	4	4	4	4	4	4		2011-016-00076	2011-016-00077
FGSG_00240	GzC2H001	Y	GZ3639	Single	4	4	4	4	4	4	4	4	4	4	4	4	4	4	4	4	4		2011-016-00078
FGSG_00342	GzC2H002	Y	GZ3639	Single	4	4	4	4	4	4	4	4	4	4	4	4	4	4	4	4	4		2011-016-00079	2011-016-00080
FGSG_00477	GzC2H003	Y	GZ3639	Single	3	3	5	0	0	0	0	3	6	4	0	4	4	4	4	4	4		2011-016-00081
FGSG_00584	GzC2H004	Y	GZ3639	Single	4	4	4	4	4	4	4	4	2	2	4	4	4	4	4	4	4		2011-016-00082	2011-016-00083
FGSG_00653	GzC2H005	Y	GZ3639	Single	4	4	4	4	4	4	4	4	4	4	4	4	4	4	4	6	4		2011-016-00084	2011-016-00085
FGSG_00764	GzC2H006	Y	GZ3639	Single	4	4	4	4	4	4	4	4	4	4	4	4	4	4	4	4	4		2011-016-00086	2011-016-00087
FGSG_01022	GzC2H007	Y	GZ3639	Single	3	4	4	0	0	0	0	4	2	2	0	4	4	4	4	4	2		2011-016-00088	2011-016-00089
FGSG_01106	GzC2H008	Y	GZ3639	Single	4	4	4	4	3	2	4	4	2	2	0	4	4	4	4	4	4		2011-016-00090
FGSG_01214	GzC2H009	Y	GZ3639	Single	4	4	4	4	4	4	4	4	4	4	4	4	4	4	4	4	4		2011-016-00091	2011-016-00092
FGSG_01298	GzC2H010	Y	GZ3639	Single	4	4	4	4	4	4	4	4	4	4	4	4	4	4	4	4	4		2011-016-00093	2011-016-00094
FGSG_01310	GzC2H011	Y	GZ3639	Single	4	4	4	4	4	4	4	4	4	4	4	4	4	4	4	4	4		2011-016-00095
FGSG_01319	GzC2H012	Y	GZ3639	Single	4	4	4	4	4	4	4	4	4	4	4	4	4	4	4	4	4		2011-016-00096	2011-016-00097
FGSG_01341	GzC2H013	Y	GZ3639	Single	4	4	4	1	2	2	0	4	6	4	0	4	4	4	4	4	2		2011-016-00098	2011-016-00099
FGSG_01350	GzC2H014	Y	GZ3639	Single	2	3	4	0	0	0	0	4	4	2	0	4	4	4	4	4	4		2011-016-00100	2011-016-00101
FGSG_01576	GzC2H015	Y	GZ3639	Single	4	4	4	1	2	4	4	4	4	4	4	4	4	4	4	4	4		2011-016-00102
FGSG_01877	GzC2H016	Y	GZ3639	Single	4	4	1	0	0	0	0	1	4	4	4	4	4	4	4	4	4		2011-016-00103	2011-016-00104
FGSG_02635	GzC2H017	Y	GZ3639	Single	4	4	4	4	4	4	4	4	4	4	4	4	4	4	4	4	4		2011-016-00105	2011-016-00106
FGSG_02743	GzC2H018	Y	GZ3639	Single	4	4	3	4	3	4	4	4	4	4	4	4	4	4	4	4	4		2011-016-00107	2011-016-00108
FGSG_02788	GzC2H019	Y	GZ3639	Single	4	4	4	4	4	4	4	4	4	4	4	4	4	4	4	4	4		2011-016-00109	2011-016-00110
FGSG_02803	GzC2H020	Y	GZ3639	Single	4	4	0	4	4	4	4	3	4	4	4	4	4	4	4	4	2		2011-016-00111	2011-016-00112
FGSG_03234	GzC2H021	Y	GZ3639	Single	4	4	4	4	4	4	4	4	4	4	4	4	4	4	4	4	4		2011-016-00113
FGSG_03536	TRI6	Y	GZ3639	Single	4	4	4	4	4	4	4	4	2	0	4	4	4	4	4	4	4	Mol. Microbiol. 72(2):354-367	2011-016-00114
FGSG_03881	TRI15	Y	GZ3639	Multiple	4	4	4	4	4	4	4	4	4	4	4	4	4	4	4	4	4	Mol. Microbiol. 72(2):354-367	2011-016-00115	2011-016-00116
FGSG_04083	GzC2H024	Y	GZ3639	Single	4	4	3	4	3	4	4	4	4	4	0	4	4	4	4	4	4		2011-016-00117
FGSG_04084	GzC2H025	Y	GZ3639	Single	4	4	0	4	4	4	4	4	4	4	4	4	4	4	4	4	4		2011-016-00118
FGSG_04134	GzCON7	Y	GZ3639	Single	2	0	3	0	0	0	0	0	2	2	0	4	4	4	4	4	4		2011-016-00119
FGSG_04288	GzC2H028	Y	GZ3639	Single	4	4	4	4	4	4	4	4	4	4	4	4	4	4	4	4	4		2011-016-00120
FGSG_04293	GzC2H029	Y	GZ3639	Single	4	4	4	4	4	4	4	4	4	4	4	4	4	4	4	4	4		2011-016-00121	2011-016-00122
FGSG_04889	GzC2H031	Y	GZ3639	Multiple	4	4	4	4	4	4	4	4	4	4	4	4	4	4	4	4	4		2011-016-00123	2011-016-00124
FGSG_04932	GzC2H032	Y	GZ3639	Single	4	4	4	4	4	4	4	4	4	4	4	4	4	4	4	4	4		2011-016-00125	2011-016-00126
FGSG_05041	GzC2H034	Y	GZ3639	Single	4	4	4	4	4	4	4	4	4	4	4	4	4	4	4	4	4		2011-016-00127
FGSG_05359	GzC2H035	Y	GZ3639	Single	4	4	4	4	4	4	4	4	4	4	4	4	4	4	4	4	4		2011-016-00128
FGSG_05381	GzC2H036	Y	GZ3639	Single	4	4	4	4	4	4	4	4	4	4	4	4	4	4	4	4	2		2011-016-00129
FGSG_05399	GzC2H037	Y	GZ3639	Single	4	4	4	4	4	4	4	4	2	6	4	4	4	4	4	4	4		2011-016-00130	2011-016-00131
FGSG_05857	GzC2H038	Y	GZ3639	Single	4	4	4	4	4	4	4	4	2	4	4	4	4	4	4	4	4		2011-016-00132
FGSG_06002	GzC2H039	Y	GZ3639	Single	4	4	4	4	4	4	4	4	4	4	4	4	4	4	4	4	4		2011-016-00133	2011-016-00134
FGSG_06168	GzC2H040	Y	GZ3639	Single	4	4	4	4	4	4	4	4	4	4	4	4	4	4	4	4	4		2011-016-00135
FGSG_06311	GzC2H041	Y	GZ3639	Single	4	4	4	4	4	4	4	4	4	4	4	4	4	4	4	4	4		2011-016-00136	2011-016-00137
FGSG_06427	GzC2H042	Y	GZ3639	Single	4	4	4	2	3	4	4	4	4	4	0	4	4	4	4	4	4		2011-016-00138
FGSG_06684	GzC2H043	Y	GZ3639	Single	4	4	4	4	4	4	4	4	4	4	4	4	4	4	4	4	4		2011-016-00139
FGSG_06701	GzC2H044	Y	GZ3639	Single	4	4	4	4	3	4	4	4	4	4	4	4	4	4	4	4	4		2011-016-00140	2011-016-00141
FGSG_06871	GzC2H045	Y	GZ3639	Single	2	2	1	0	0	0	0	4	4	4	0	4	4	4	4	4	4		2011-016-00142	2011-016-00143
FGSG_06934	GzC2H046	Y	GZ3639	Single	4	4	4	4	4	4	4	4	4	4	4	4	4	4	4	4	4		2011-016-00144	2011-016-00145
FGSG_07052	GzC2H047	Y	GZ3639	Single	3	4	4	1	4	4	4	3	4	4	0	4	4	4	4	4	4		2011-016-00146	2011-016-00147
FGSG_07075	GzC2H048	Y	GZ3639	Single	4	0	4	4	4	4	4	4	4	4	4	2	4	4	4	4	2		2011-016-00148	2011-016-00149
FGSG_07187	GzC2H049	Y	GZ3639	Single	4	4	4	4	4	4	4	4	4	4	4	4	4	4	4	4	4		2011-016-00150	2011-016-00151
FGSG_07310	GzBrlA	Y	GZ3639	Single	4	4	4	1	1	0	0	4	4	4	4	4	4	4	4	4	4		2011-016-00152	2011-016-00153
FGSG_07392	GzC2H051	Y	GZ3639	Single	4	4	4	4	4	4	4	4	4	4	4	4	4	4	4	4	4		2011-016-00154
FGSG_07504	GzC2H052	N	GZ3639	N/A	N/A	N/A	N/A	N/A	N/A	N/A	N/A	N/A	N/A	N/A	N/A	N/A	N/A	N/A	N/A	N/A	N/A
FGSG_07735	GzC2H053	Y	GZ3639	Multiple	4	4	4	4	4	4	4	4	4	4	4	4	4	4	4	4	4		2011-016-00155
FGSG_07737	GzC2H054	Y	GZ3639	Single	4	4	4	4	4	4	4	4	4	4	4	4	4	4	4	4	4		2011-016-00156
FGSG_07751	GzC2H055	Y	GZ3639	Single	4	4	4	4	4	4	4	4	4	4	4	4	4	4	4	4	4		2011-016-00157
FGSG_07753	GzC2H056	Y	GZ3639	Single	4	4	4	4	4	4	4	4	4	4	4	4	4	4	4	4	4		2011-016-00158
FGSG_07909	GzC2H057	N	GZ3639	N/A	N/A	N/A	N/A	N/A	N/A	N/A	N/A	N/A	N/A	N/A	N/A	N/A	N/A	N/A	N/A	N/A	N/A
FGSG_07914	GzC2H058	Y	GZ3639	Single	4	4	4	4	4	4	4	4	4	4	4	4	4	4	4	4	4		2011-016-00159
FGSG_07928	GzC2H059	Y	GZ3639	Single	3	3	4	4	2	4	4	4	4	4	0	4	4	4	4	4	4		2011-016-00160	2011-016-00161
FGSG_07952	GzC2H060	Y	GZ3639	Single	4	4	4	4	4	4	4	4	4	4	4	4	4	4	4	4	4		2011-016-00162	2011-016-00163
FGSG_08128	GzC2H061	Y	GZ3639	Single	4	4	4	4	4	4	4	4	4	4	4	4	4	4	4	4	4		2011-016-00164	2011-016-00165
FGSG_08138	GzC2H062	Y	GZ3639	Single	4	4	4	4	4	4	4	4	4	4	4	4	4	4	4	4	4		2011-016-00166	2011-016-00167
FGSG_08246	GzC2H063	Y	GZ3639	Single	4	4	4	4	4	4	4	4	4	4	4	4	4	4	4	4	4		2011-016-00168
FGSG_08434	GzC2H064	Y	GZ3639	Single	4	4	4	4	4	4	4	4	4	4	4	4	4	4	4	4	4		2011-016-00169	2011-016-00170
FGSG_08582	GzC2H065	Y	GZ3639	Single	4	4	4	4	4	4	4	4	4	4	4	4	4	4	4	4	4		2011-016-00171	2011-016-00172
FGSG_08617	GzC2H066	Y	GZ3639	Single	3	4	4	2	2	2	2	4	2	0	0	4	4	4	4	4	4		2011-016-00173
FGSG_08646	GzC2H067	Y	GZ3639	Single	4	4	4	4	4	4	4	4	4	4	4	4	4	4	4	4	4		2011-016-00174	2011-016-00175
FGSG_08798	GzC2H069	Y	GZ3639	Single	4	4	4	4	4	4	4	4	4	4	4	4	4	4	4	4	4		2011-016-00176	2011-016-00177
FGSG_08845	GzC2H070	N	GZ3639	N/A	N/A	N/A	N/A	N/A	N/A	N/A	N/A	N/A	N/A	N/A	N/A	N/A	N/A	N/A	N/A	N/A	N/A
FGSG_08914	GzC2H071	N	GZ3639	N/A	N/A	N/A	N/A	N/A	N/A	N/A	N/A	N/A	N/A	N/A	N/A	N/A	N/A	N/A	N/A	N/A	N/A
FGSG_09015	GzC2H072	Y	GZ3639	Single	4	4	4	4	4	4	4	4	4	4	4	4	4	4	4	4	4		2011-016-00178	2011-016-00179
FGSG_09368	GzC2H075	Y	GZ3639	Single	4	4	4	4	4	4	4	4	4	4	4	4	4	4	4	4	4		2011-016-00180
FGSG_09410	GzC2H076	Y	GZ3639	Single	3	4	5	4	4	4	4	4	4	4	4	4	4	4	4	4	4		2011-016-00181
FGSG_09629	GzC2H078	N	GZ3639	N/A	N/A	N/A	N/A	N/A	N/A	N/A	N/A	N/A	N/A	N/A	N/A	N/A	N/A	N/A	N/A	N/A	N/A
FGSG_09715	GzC2H079	Y	GZ3639	Single	4	4	4	4	4	4	4	4	4	4	4	4	4	4	4	4	4		2011-016-00182
FGSG_09770	GzC2H080	Y	GZ3639	Single	4	4	4	4	4	4	4	4	4	4	4	4	4	4	4	4	4		2011-016-00183	2011-016-00184
FGSG_09857	GzC2H081	Y	GZ3639	Single	4	4	4	4	4	4	4	4	4	4	4	4	4	4	4	4	4		2011-016-00185	2011-016-00186
FGSG_10006	GzC2H082	Y	GZ3639	Single	4	4	4	4	4	4	4	4	4	4	4	4	4	4	4	4	4		2011-016-00187	2011-016-00188
FGSG_10162	GzC2H083	Y	GZ3639	Single	4	4	4	4	4	4	4	4	4	4	4	4	4	4	4	4	4		2011-016-00189
FGSG_10350	GzC2H084	Y	GZ3639	Single	4	4	4	4	4	4	4	4	4	4	4	4	4	4	4	4	4		2011-016-00190	2011-016-00191
FGSG_10360	GzC2H085	N	GZ3639	N/A	N/A	N/A	N/A	N/A	N/A	N/A	N/A	N/A	N/A	N/A	N/A	N/A	N/A	N/A	N/A	N/A	N/A
FGSG_10369	GzC2H086	Y	GZ3639	Single	4	4	4	4	4	4	4	4	4	4	4	4	4	4	4	4	4		2011-016-00192
FGSG_10470	GzC2H088	Y	GZ3639	Single	3	2	3	0	0	0	0	4	4	4	4	4	4	4	4	4	4		2011-016-00193	2011-016-00194
FGSG_10508	GzC2H089	N	GZ3639	N/A	N/A	N/A	N/A	N/A	N/A	N/A	N/A	N/A	N/A	N/A	N/A	N/A	N/A	N/A	N/A	N/A	N/A
FGSG_10517	GzC2H090	Y	GZ3639	Single	2	1	4	0	0	0	0	0	6	2	0	4	4	4	4	4	4		2011-016-00195	2011-016-00196
FGSG_11061	GzC2H091	Y	GZ3639	Single	4	4	4	4	4	4	4	4	4	4	4	4	4	4	4	4	4		2011-016-00197	2011-016-00198
FGSG_11383	GzC2H092	Y	GZ3639	Single	4	4	4	4	4	4	4	4	4	4	4	4	4	4	4	4	4		2011-016-00199
FGSG_11416	GzC2H093	Y	GZ3639	Single	4	4	4	4	4	4	4	4	4	4	0	4	4	4	4	4	4		2011-016-00200
FGSG_11792	GzC2H094	Y	GZ3639	Single	4	4	4	0	0	0	0	4	4	4	4	4	4	4	4	4	4		2011-016-00201
FGSG_11799	GzC2H095	Y	GZ3639	Single	4	3	4	4	4	4	4	4	4	4	4	4	4	4	4	4	2		2011-016-00202
FGSG_12057	GzC2H096	Y	GZ3639	Single	4	4	4	4	4	4	4	4	4	4	4	4	4	4	4	4	4		2011-016-00203
FGSG_12809	GzC2H097	Y	GZ3639	Single	4	4	4	4	4	4	4	4	2	4	4	4	4	4	4	4	4		2011-016-00204
FGSG_12837	GzC2H098	Y	GZ3639	Single	4	4	4	4	4	0	0	4	4	4	4	4	4	4	4	4	4		2011-016-00205	2011-016-00206
FGSG_12970	FgPac1	Y	GZ3639	Single	3	3	4	3	3	4	4	4	4	4	4	4	4	4	4	4	2	Fungal Genet. Biol. 48(3):275-284	2011-016-00207
FGSG_12973	GzC2H100	Y	GZ3639	Single	4	4	4	4	4	4	4	4	4	4	4	4	4	4	4	4	4		2011-016-00208	2011-016-00209
FGSG_13123	GzC2H102	Y	GZ3639	Single	4	4	4	4	4	4	4	4	4	4	4	4	4	4	4	4	4		2011-016-00210
FGSG_13314	GzC2H103	Y	GZ3639	Single	4	4	4	1	1	0	0	4	4	4	4	4	4	4	4	4	4		2011-016-00211
FGSG_13492	GzC2H104	Y	GZ3639	Single	4	4	4	4	4	4	4	4	4	4	4	4	4	4	4	4	4		2011-016-00212
FGSG_13711	GzC2H105	Y	GZ3639	Single	2	0	0	0	0	0	0	0	0	0	0	4	4	4	4	4	4		2011-016-00213
FGSG_13896	GzC2H106	Y	GZ3639	Single	4	4	4	4	4	4	4	4	4	4	4	4	4	4	4	4	4		2011-016-00214	2011-016-00215
FGSG_13964	GzC2H107	Y	GZ3639	Multiple	4	4	4	4	4	4	4	4	4	4	4	4	4	4	4	4	4		2011-016-00216	2011-016-00217
FGSG_08474	GzNot001	N	GZ3639	N/A	N/A	N/A	N/A	N/A	N/A	N/A	N/A	N/A	N/A	N/A	N/A	N/A	N/A	N/A	N/A	N/A	N/A
FGSG_13746	GzNot002	Y	GZ3639	Single	2	2	4	0	0	0	0	3	6	6	0	4	4	4	4	4	4		2011-016-00218	2011-016-00219
FGSG_02527	GzDDT	Y	GZ3639	Single	2	2	4	4	3	4	4	3	0	0	0	4	4	4	4	4	4		2011-016-00220	2011-016-00221
FGSG_02676	GzDNL	Y	GZ3639	Single	4	4	4	4	4	4	4	4	4	4	4	4	4	4	4	4	4		2011-016-00222	2011-016-00223
FGSG_00710	GzGATA001	Y	GZ3639	Single	4	4	4	4	4	4	4	4	4	4	4	4	4	4	4	4	4		2011-016-00224	2011-016-00225
FGSG_03281	GzGATA002	Y	GZ3639	Single	4	4	4	4	4	4	4	4	4	4	4	4	4	4	4	4	4		2011-016-00226	2011-016-00227
FGSG_04626	GzGATA003	Y	GZ3639	Multiple	4	4	4	4	4	4	4	4	4	4	4	4	4	4	4	4	4		2011-016-00228	2011-016-00229
FGSG_07830	GzGATA004	Y	GZ3639	Single	4	4	4	4	4	4	4	4	4	4	4	4	4	4	4	4	4		2011-016-00230	2011-016-00231
FGSG_07941	GzGATA005	Y	GZ3639	Single	4	4	4	4	4	4	4	4	4	4	4	4	4	4	4	4	4		2011-016-00232	2011-016-00233
FGSG_08634	GzGATA006	Y	GZ3639	Single	4	0	3	2	2	0	0	4	2	2	4	4	4	4	4	4	4		2011-016-00234	2011-016-00235
FGSG_09565	GzGATA007	Y	GZ3639	Single	4	3	4	4	4	4	4	4	4	4	4	4	4	4	4	4	4		2011-016-00236
FGSG_05073	GzGATA008	N	GZ3639	N/A	N/A	N/A	N/A	N/A	N/A	N/A	N/A	N/A	N/A	N/A	N/A	N/A	N/A	N/A	N/A	N/A	N/A
FGSG_06356	GzGH	Y	GZ3639	Single	4	4	4	5	4	4	4	4	4	4	4	4	4	4	4	4	4		2011-016-00237	2011-016-00238
FGSG_10868	GzHSF003	Y	GZ3639	Single	4	2	4	4	4	4	4	4	4	4	4	4	4	4	4	4	4		2011-016-00239	2011-016-00240
FGSG_00374	GzAra001	N	GZ3639	N/A	N/A	N/A	N/A	N/A	N/A	N/A	N/A	N/A	N/A	N/A	N/A	N/A	N/A	N/A	N/A	N/A	N/A
FGSG_01295	GzAra002	Y	GZ3639	Multiple	4	4	4	4	4	4	4	4	4	4	4	4	4	4	4	4	4		2011-016-00241	2011-016-00242
FGSG_04516	GzAra003	Y	GZ3639	Multiple	4	4	4	4	4	4	4	4	4	4	4	4	4	4	4	4	4		2011-016-00243	2011-016-00244
FGSG_05373	GzAra004	Y	GZ3639	Single	4	4	4	4	4	4	4	4	4	4	4	4	4	4	4	4	4		2011-016-00245	2011-016-00246
FGSG_06805	GzAra005	Y	GZ3639	Single	4	4	4	4	4	4	4	4	4	4	4	4	4	4	4	4	4		2011-016-00247	2011-016-00248
FGSG_06849	GzAra006	Y	GZ3639	Multiple	4	4	4	4	4	4	4	4	4	4	4	4	4	4	4	4	4		2011-016-00249
FGSG_09389	GzAra007	Y	GZ3639	Single	4	4	4	4	4	4	4	4	4	4	4	4	4	4	4	4	4		2011-016-00250
FGSG_10948	GzAra008	Y	GZ3639	Single	4	4	4	4	4	4	4	4	4	4	4	4	4	4	4	4	4		2011-016-00251
FGSG_00352	GzCCAAT001	Y	GZ3639	Multiple	4	4	4	4	4	4	4	4	6	6	4	4	4	4	4	4	4		2011-016-00252	2011-016-00253
FGSG_01182	GzCCAAT002	Y	GZ3639	Single	2	2	3	1	2	0	0	3	4	4	0	4	4	4	4	6	4		2011-016-00254	2011-016-00255
FGSG_02608	GzCCAAT003	Y	GZ3639	Single	4	4	4	4	2	4	4	4	4	4	4	4	4	4	4	4	4		2011-016-00256
FGSG_05304	GzCCAAT004	Y	GZ3639	Single	3	2	4	0	0	0	0	4	2	2	0	4	4	4	4	6	4		2011-016-00257	2011-016-00258
FGSG_05498	GzCCAAT005	Y	GZ3639	Single	4	4	4	4	4	4	4	4	4	4	4	4	4	4	4	4	4		2011-016-00259	2011-016-00260
FGSG_07087	GzCCAAT006	Y	GZ3639	Multiple	4	4	4	4	4	4	4	4	4	4	4	4	4	4	4	4	4		2011-016-00261	2011-016-00262
FGSG_09217	GzCCAAT007	Y	GZ3639	Single	4	4	4	4	4	4	4	4	4	4	4	4	4	4	4	4	4		2011-016-00263	2011-016-00264
FGSG_11627	GzCCAAT008	Y	GZ3639	Single	4	4	4	4	4	4	4	4	4	4	4	4	4	4	4	4	4		2011-016-00265
FGSG_00307	GzHMG001	Y	GZ3639	Single	4	4	4	4	4	4	4	4	4	4	4	4	4	4	4	4	4		2011-016-00266	2011-016-00267
FGSG_00385	GzHMG002	Y	GZ3639	Single	3	3	0	0	0	0	0	0	2	2	0	4	4	4	4	6	4		2011-016-00268	2011-016-00269
FGSG_00678	GzHMG003	Y	GZ3639	Multiple	4	4	4	4	4	4	4	4	4	4	4	4	4	4	4	4	4		2011-016-00270	2011-016-00271
FGSG_00696	GzHMG004	Y	GZ3639	Single	4	4	4	4	4	2	4	4	4	4	4	4	4	4	4	4	4		2011-016-00272	2011-016-00273
FGSG_00729	GzHMG005	Y	GZ3639	Single	4	4	4	2	2	4	4	3	4	4	0	4	4	4	4	4	4		2011-016-00274
FGSG_00799	GzHMG006	Y	GZ3639	Single	4	4	4	4	4	4	4	4	4	4	4	4	4	4	4	4	4		2011-016-00275	2011-016-00276
FGSG_00829	GzHMG007	Y	GZ3639	Single	4	4	4	4	4	4	4	4	4	4	4	4	4	4	4	4	4		2011-016-00277	2011-016-00278
FGSG_01201	GzHMG008	Y	GZ3639	Single	4	4	4	4	4	4	4	4	4	4	4	4	4	4	4	4	4		2011-016-00279	2011-016-00280
FGSG_01327	GzHMG009	Y	GZ3639	Single	4	4	4	4	4	4	4	4	2	2	4	4	4	4	4	4	4		2011-016-00281
FGSG_01366	GzHMG010	Y	GZ3639	Single	4	4	4	1	1	0	0	4	4	4	4	4	4	4	4	4	4		2011-016-00282	2011-016-00283
FGSG_01488	GzHMG011	Y	GZ3639	Single	4	4	4	4	4	4	4	4	4	4	4	4	4	4	4	4	4		2011-016-00284	2011-016-00285
FGSG_01512	GzHMG012	Y	GZ3639	Single	4	4	4	4	4	4	4	4	4	4	4	4	4	4	4	4	4		2011-016-00286	2011-016-00287
FGSG_01934	GzHMG013	Y	GZ3639	Single	4	4	4	4	4	4	4	4	4	4	4	4	4	4	4	4	4		2011-016-00288	2011-016-00289
FGSG_04379	GzHMG014	Y	GZ3639	Single	4	4	4	4	4	4	4	4	4	4	4	4	4	4	4	4	4		2011-016-00290	2011-016-00291
FGSG_04557	GzHMG015	Y	GZ3639	Single	4	4	4	4	4	4	4	4	4	4	4	4	4	4	4	4	4		2011-016-00292
FGSG_05151	GzHMG016	Y	GZ3639	Single	4	4	4	4	4	4	4	4	4	4	4	4	4	4	4	4	4		2011-016-00293	2011-016-00294
FGSG_05233	GzHMG017	Y	GZ3639	Single	4	4	4	4	4	4	4	4	4	4	4	4	4	4	4	4	4		2011-016-00295	2011-016-00296
FGSG_05604	GzHMG018	Y	GZ3639	Single	4	4	4	4	4	2	4	4	4	4	4	4	4	4	4	4	4		2011-016-00297	2011-016-00298
FGSG_06231	GzHMG019	Y	GZ3639	Multiple	4	4	4	4	4	4	4	4	4	4	4	4	4	4	4	4	4		2011-016-00299	2011-016-00300
FGSG_07020	GzHMG020	Y	GZ3639	Single	4	4	4	4	4	4	4	4	4	4	4	4	4	4	4	4	4		2011-016-00301
FGSG_07116	GzHMG021	Y	GZ3639	Single	3	3	4	4	4	4	4	4	4	4	4	4	4	4	4	4	4		2011-016-00302	2011-016-00303
FGSG_07144	GzHMG022	Y	GZ3639	Single	4	4	4	4	4	4	4	4	4	4	4	4	4	4	4	4	4		2011-016-00304
FGSG_07214	GzHMG023	N	GZ3639	N/A	N/A	N/A	N/A	N/A	N/A	N/A	N/A	N/A	N/A	N/A	N/A	N/A	N/A	N/A	N/A	N/A	N/A
FGSG_07409	GzHMG024	Y	GZ3639	Multiple	4	4	4	4	4	4	4	4	4	4	4	4	4	4	4	4	4		2011-016-00305	2011-016-00306
FGSG_07947	GzHMG025	Y	GZ3639	Single	4	4	4	4	4	4	4	4	4	4	4	4	4	4	4	4	4		2011-016-00307	2011-016-00308
FGSG_08890	MAT1-1-3	Y	GZ3639	Single	4	4	4	4	3	0	0	4	4	4	4	4	4	4	4	4	4	Mol. Microbiol 50(1):145-152	2011-016-00309	2011-016-00310
FGSG_08892	MAT1-1-1	Y	GZ3639	Single	4	4	4	1	1	0	0	4	4	4	4	4	4	4	4	4	4	Mol. Microbiol 50(1):145-152	2011-016-00311	2011-016-00312
FGSG_08893	MAT1-2-1	Y	GZ3639	Single	4	4	4	1	1	0	0	4	4	4	4	4	4	4	4	4	4	Mol. Microbiol 50(1):145-152	2011-016-00313	2011-016-00314
FGSG_09868	GzHMG029	Y	GZ3639	Single	1	1	4	4	4	4	4	4	2	0	0	4	4	6	6	6	4		2011-016-00315
FGSG_10762	GzHMG030	N	GZ3639	N/A	N/A	N/A	N/A	N/A	N/A	N/A	N/A	N/A	N/A	N/A	N/A	N/A	N/A	N/A	N/A	N/A	N/A
FGSG_10826	GzHMG031	Y	GZ3639	Single	4	4	4	4	4	4	4	4	4	4	4	4	4	4	4	4	4		2011-016-00316	2011-016-00317
FGSG_10944	GzHMG032	Y	GZ3639	Single	4	4	4	4	4	4	4	4	4	4	4	4	4	4	4	4	4		2011-016-00318
FGSG_11834	GzHMG033	Y	GZ3639	Single	4	4	4	4	4	4	4	4	4	4	4	4	4	4	4	4	4		2011-016-00319	2011-016-00320
FGSG_12323	GzHMG034	Y	GZ3639	Single	4	4	4	4	4	4	4	4	4	4	4	4	4	4	4	4	4		2011-016-00321	2011-016-00322
FGSG_13004	GzHMG035	Y	GZ3639	Single	4	4	4	4	4	4	4	4	4	4	4	4	4	4	4	4	4		2011-016-00323	2011-016-00324
FGSG_13150	GzHMG036	N	GZ3639	N/A	N/A	N/A	N/A	N/A	N/A	N/A	N/A	N/A	N/A	N/A	N/A	N/A	N/A	N/A	N/A	N/A	N/A
FGSG_13929	GzHMG037	Y	GZ3639	Single	4	4	4	4	4	4	4	4	4	4	4	4	4	4	4	4	4		2011-016-00325	2011-016-00326
FGSG_01100	GzHOME001	Y	GZ3639	Single	4	4	4	4	4	4	4	4	4	4	4	4	4	4	4	4	4		2011-016-00327	2011-016-00328
FGSG_05475	GzHOME002	Y	GZ3639	Single	4	4	4	1	3	4	4	4	2	2	4	4	4	4	4	4	4		2011-016-00329	2011-016-00330
FGSG_05477	GzHOME003	Y	GZ3639	Single	4	4	4	4	4	4	4	4	4	4	4	4	4	4	4	4	4		2011-016-00331	2011-016-00332
FGSG_06812	GzHOME004	Y	GZ3639	Single	4	4	4	4	4	4	4	4	4	4	4	4	4	4	4	4	4		2011-016-00333
FGSG_07097	GzHOME005	Y	GZ3639	Single	4	4	4	4	4	4	4	2	4	4	4	4	4	4	4	4	4		2011-016-00334
FGSG_09019	GzHOME009	Y	GZ3639	Single	1	1	4	1	2	4	4	4	2	2	0	4	4	4	4	4	4		2011-016-00335	2011-016-00336
FGSG_09043	GzHOME010	Y	GZ3639	Multiple	4	4	4	4	4	4	4	4	4	4	4	4	4	4	4	4	4		2011-016-00337
FGSG_09047	GzHOME011	Y	GZ3639	Single	4	4	4	4	4	4	4	4	4	4	4	4	4	4	4	4	4		2011-016-00338
FGSG_09566	GzHOME012	Y	GZ3639	Single	4	4	4	4	4	4	4	4	4	4	4	4	4	4	4	4	4		2011-016-00339	2011-016-00340
FGSG_02718	GzHOMEL009	Y	GZ3639	Single	4	4	4	4	4	4	4	4	2	0	4	4	4	4	4	4	4		2011-016-00341
FGSG_05264	GzHOMEL012	N	GZ3639	N/A	N/A	N/A	N/A	N/A	N/A	N/A	N/A	N/A	N/A	N/A	N/A	N/A	N/A	N/A	N/A	N/A	N/A
FGSG_06123	GzHOMEL013	N	GZ3639	N/A	N/A	N/A	N/A	N/A	N/A	N/A	N/A	N/A	N/A	N/A	N/A	N/A	N/A	N/A	N/A	N/A	N/A
FGSG_06966	GzHOMEL016	Y	GZ3639	Single	4	4	4	4	3	4	4	4	4	4	4	4	4	4	4	4	4		2011-016-00342	2011-016-00343
FGSG_07243	GzHOMEL018	Y	GZ3639	Single	4	4	4	4	4	4	4	4	4	4	4	4	4	4	4	4	4		2011-016-00344	2011-016-00345
FGSG_08753	GzHOMEL024	Y	GZ3639	Single	4	4	4	4	4	4	4	4	4	4	4	4	4	4	4	4	4		2011-016-00346	2011-016-00347
FGSG_08954	GzHOMEL025	N	GZ3639	N/A	N/A	N/A	N/A	N/A	N/A	N/A	N/A	N/A	N/A	N/A	N/A	N/A	N/A	N/A	N/A	N/A	N/A
FGSG_08962	GzHOMEL026	N	GZ3639	N/A	N/A	N/A	N/A	N/A	N/A	N/A	N/A	N/A	N/A	N/A	N/A	N/A	N/A	N/A	N/A	N/A	N/A
FGSG_09228	GzHOMEL030	Y	GZ3639	Single	4	4	4	4	4	4	4	4	4	4	4	4	4	4	4	4	4		2011-016-00348	2011-016-00349
FGSG_09791	GzHOMEL033	Y	GZ3639	Single	4	4	4	4	4	4	4	4	4	4	4	4	4	4	4	4	4		2011-016-00350
FGSG_10068	GzHOMEL035	Y	GZ3639	Multiple	4	4	4	4	4	4	4	4	4	4	4	4	4	4	4	4	4		2011-016-00351	2011-016-00352
FGSG_10221	GzHOMEL036	Y	GZ3639	Single	4	4	4	4	4	4	4	4	4	4	4	4	4	4	4	4	4		2011-016-00353	2011-016-00354
FGSG_13431	GzHOMEL040	N	GZ3639	N/A	N/A	N/A	N/A	N/A	N/A	N/A	N/A	N/A	N/A	N/A	N/A	N/A	N/A	N/A	N/A	N/A	N/A
FGSG_13911	GzHOMEL041	Y	GZ3639	Single	4	4	4	4	4	4	4	4	4	4	4	4	4	4	4	4	4		2011-016-00355	2011-016-00356
FGSG_06948	Gzscp	Y	GZ3639	Single	3	3	1	0	0	0	0	4	0	0	0	4	4	4	4	4	4		2011-016-00357
FGSG_08722	Gzsnd	Y	GZ3639	Single	4	4	4	4	4	4	4	4	4	4	4	4	4	4	4	4	4		2011-016-00358
FGSG_00930	GzSsu72	Y	GZ3639	Single	4	3	3	1	2	4	4	4	2	2	4	2	4	4	2	4	4		2011-016-00359	2011-016-00360
FGSG_07458	GzLam001	Y	GZ3639	Single	4	4	4	4	4	4	4	4	4	4	4	4	4	4	4	4	4		2011-016-00361	2011-016-00362
FGSG_10179	GzLam002	Y	GZ3639	Single	4	4	4	4	4	4	4	4	4	4	0	4	4	2	4	4	4		2011-016-00363	2011-016-00364
FGSG_08696	GzMADS001	Y	GZ3639	Single	4	4	4	1	1	0	0	4	4	4	4	2	4	4	6	4	4		2011-016-00365
FGSG_09002	GzMADS002	Y	GZ3639	Multiple	4	4	4	4	4	4	4	4	4	4	4	4	4	4	4	4	4		2011-016-00366
FGSG_09339	GzMADS003	Y	GZ3639	Single	4	4	3	0	0	0	0	4	2	2	0	4	4	4	4	4	4		2011-016-00367	2011-016-00368
FGSG_00318	MYT1	Y	GZ3639	Single	4	4	4	1	1	0	0	4	4	4	4	4	4	4	4	4	2		2011-016-00369	2011-016-00370
FGSG_00324	GzMyb002	Y	GZ3639	Single	3	3	3	0	0	0	0	2	4	2	0	6	4	4	4	4	4		2011-016-00371	2011-016-00372
FGSG_01274	GzMyb003	Y	GZ3639	Single	4	4	4	4	4	4	4	4	4	4	4	4	4	4	4	4	4		2011-016-00373	2011-016-00374
FGSG_01457	GzMyb004	Y	GZ3639	Single	4	4	4	4	4	4	4	4	4	4	4	4	4	4	4	4	4		2011-016-00375	2011-016-00376
FGSG_01915	GzFlbD	Y	GZ3639	Single	5	5	5	0	0	0	0	0	4	4	4	4	4	4	4	4	4		2011-016-00377	2011-016-00378
FGSG_01925	GzMyb006	Y	GZ3639	Multiple	4	4	4	4	4	4	4	4	4	4	4	4	4	4	4	4	4		2011-016-00379
FGSG_02538	GzMyb007	Y	GZ3639	Single	4	4	4	4	4	4	4	4	4	4	4	4	4	4	4	4	4		2011-016-00380	2011-016-00381
FGSG_02719	GzMyb008	Y	GZ3639	Single	4	4	4	1	4	4	4	4	4	4	4	4	4	6	6	6	4		2011-016-00382	2011-016-00383
FGSG_04513	GzMyb009	N	GZ3639	N/A	N/A	N/A	N/A	N/A	N/A	N/A	N/A	N/A	N/A	N/A	N/A	N/A	N/A	N/A	N/A	N/A	N/A
FGSG_05512	GzMyb010	N	GZ3639	N/A	N/A	N/A	N/A	N/A	N/A	N/A	N/A	N/A	N/A	N/A	N/A	N/A	N/A	N/A	N/A	N/A	N/A
FGSG_06768	GzMyb011	Y	GZ3639	Single	4	4	4	4	4	4	4	4	4	4	4	4	4	4	4	4	4		2011-016-00384	2011-016-00385
FGSG_07448	GzMyb012	Y	GZ3639	Single	4	4	4	4	4	4	4	4	4	4	4	4	4	4	4	4	4		2011-016-00386	2011-016-00387
FGSG_07546	MYT2	Y	GZ3639	Single	4	5	2	2	4	4	4	4	2	2	4	4	4	4	4	4	4		2011-016-00388	2011-016-00389
FGSG_08713	GzMyb014	Y	GZ3639	Single	4	4	4	4	4	4	4	4	4	4	4	4	4	4	4	4	4		2011-016-00390	2011-016-00391
FGSG_09807	GzMyb015	Y	GZ3639	Single	4	4	4	4	4	4	4	4	4	4	4	4	4	4	4	4	4		2011-016-00392
FGSG_10269	GzMyb016	Y	GZ3639	Single	2	1	4	0	0	0	0	0	0	0	4	4	4	4	4	4	4		2011-016-00393	2011-016-00394
FGSG_12781	GzMyb017	Y	GZ3639	Single	3	2	5	0	0	0	0	3	2	2	0	4	4	4	4	4	4		2011-016-00395	2011-016-00396
FGSG_01167	GzMyb018	Y	GZ3639	Single	4	4	4	4	4	4	4	4	4	4	4	4	4	4	4	4	4		2011-016-00397
FGSG_01662	GzMyb019	Y	GZ3639	Single	4	4	4	4	4	4	4	4	4	4	4	4	4	4	4	4	4		2011-016-00398	2011-016-00399
FGSG_09992	GzNH001	Y	GZ3639	Single	2	2	5	0	0	0	0	3	0	0	0	4	4	4	4	4	4		2011-016-00400	2011-016-00401
FGSG_01040	GzNH002	Y	GZ3639	Single	4	4	4	4	4	4	4	4	4	4	4	4	4	4	4	4	4		2011-016-00402	2011-016-00403
FGSG_05588	GzNH003	Y	GZ3639	Single	4	4	4	4	4	4	4	4	4	4	4	4	4	4	4	4	4		2011-016-00404
FGSG_04209	GzNEG001	Y	GZ3639	Single	4	4	4	4	4	4	4	4	4	4	4	4	4	4	4	4	4		2011-016-00405
FGSG_07583	GzNEG002	Y	GZ3639	Single	4	4	4	4	4	4	4	4	4	4	4	4	4	4	4	4	4		2011-016-00406
FGSG_00276	GzOB001	Y	GZ3639	Single	4	4	4	4	4	4	4	4	4	4	4	4	4	4	4	4	4		2011-016-00407	2011-016-00408
FGSG_00504	GzOB002	N	GZ3639	N/A	N/A	N/A	N/A	N/A	N/A	N/A	N/A	N/A	N/A	N/A	N/A	N/A	N/A	N/A	N/A	N/A	N/A
FGSG_00671	GzOB003	Y	GZ3639	Single	4	4	4	4	4	4	4	4	4	4	4	4	4	4	4	4	4		2011-016-00409	2011-016-00410
FGSG_00717	GzOB004	Y	GZ3639	Single	4	4	4	4	4	4	4	4	4	4	4	4	4	4	4	4	4		2011-016-00411	2011-016-00412
FGSG_00875	GzOB005	Y	GZ3639	Multiple	4	4	4	4	4	4	4	4	4	4	4	4	4	4	4	4	4		2011-016-00413	2011-016-00414
FGSG_01198	GzOB006	N	GZ3639	N/A	N/A	N/A	N/A	N/A	N/A	N/A	N/A	N/A	N/A	N/A	N/A	N/A	N/A	N/A	N/A	N/A	N/A
FGSG_01220	GzOB007	Y	GZ3639	Single	4	4	4	4	4	4	4	4	4	4	4	4	4	4	4	4	4		2011-016-00415
FGSG_01251	GzOB008	Y	GZ3639	Single	4	4	4	4	4	4	4	4	4	4	4	4	4	4	4	4	4		2011-016-00416
FGSG_01290	GzOB009	N	GZ3639	N/A	N/A	N/A	N/A	N/A	N/A	N/A	N/A	N/A	N/A	N/A	N/A	N/A	N/A	N/A	N/A	N/A	N/A
FGSG_01920	GzOB010	Y	GZ3639	Multiple	4	4	4	4	4	4	4	4	4	4	4	4	4	4	4	4	4		2011-016-00417	2011-016-00418
FGSG_01955	GzOB011	Y	GZ3639	Single	4	4	4	4	4	4	4	4	4	4	4	4	4	4	4	4	4		2011-016-00419
FGSG_01976	GzOB012	Y	GZ3639	Single	4	4	4	4	4	4	4	4	4	4	4	4	4	4	4	4	4		2011-016-00420
FGSG_02470	GzOB013	N	GZ3639	N/A	N/A	N/A	N/A	N/A	N/A	N/A	N/A	N/A	N/A	N/A	N/A	N/A	N/A	N/A	N/A	N/A	N/A
FGSG_02622	GzOB014	N	GZ3639	N/A	N/A	N/A	N/A	N/A	N/A	N/A	N/A	N/A	N/A	N/A	N/A	N/A	N/A	N/A	N/A	N/A	N/A
FGSG_03695	GzOB015	Y	GZ3639	Single	4	4	4	4	4	4	4	4	4	4	4	4	4	4	4	4	4		2011-016-00421	2011-016-00422
FGSG_04169	GzOB016	Y	GZ3639	Single	4	4	4	4	4	4	4	4	4	4	4	4	4	4	4	4	4		2011-016-00423
FGSG_04273	GzOB017	Y	GZ3639	Single	4	4	4	4	4	4	4	4	4	4	4	4	4	4	4	4	4		2011-016-00424	2011-016-00425
FGSG_04554	GzOB018	Y	GZ3639	Multiple	4	4	4	4	4	4	4	4	4	4	4	4	4	4	4	4	4		2011-016-00426	2011-016-00427
FGSG_05002	GzOB019	Y	GZ3639	Single	4	4	4	4	4	4	4	4	4	4	4	4	4	4	4	4	4		2011-016-00428	2011-016-00429
FGSG_05012	GzOB020	Y	GZ3639	Multiple	4	4	4	4	4	4	4	4	4	4	4	4	4	4	4	4	4		2011-016-00430
FGSG_06110	GzOB021	Y	GZ3639	Single	4	4	4	4	4	4	4	4	4	4	4	4	4	4	4	4	4		2011-016-00431	2011-016-00432
FGSG_06220	GzOB022	Y	GZ3639	Multiple	4	4	4	4	4	4	4	4	4	4	4	4	4	4	4	4	4		2011-016-00433	2011-016-00434
FGSG_06777	GzOB023	Y	GZ3639	Single	4	4	4	4	4	4	4	4	4	4	4	4	4	4	4	4	4		2011-016-00435
FGSG_06931	GzOB024	Y	GZ3639	Multiple	4	4	4	4	4	4	4	4	4	4	4	4	4	4	4	4	4		2011-016-00436
FGSG_06951	GzOB025	Y	GZ3639	Multiple	4	4	4	4	4	4	4	4	4	4	4	4	4	4	4	4	4		2011-016-00437	2011-016-00438
FGSG_07082	GzOB026	Y	GZ3639	Single	4	4	4	4	4	4	4	4	4	4	4	4	4	4	4	4	4		2011-016-00439	2011-016-00440
FGSG_07105	GzOB027	Y	GZ3639	Single	4	4	4	4	4	4	4	4	4	4	4	4	4	4	4	4	4		2011-016-00441	2011-016-00442
FGSG_07269	GzOB028	N	GZ3639	N/A	N/A	N/A	N/A	N/A	N/A	N/A	N/A	N/A	N/A	N/A	N/A	N/A	N/A	N/A	N/A	N/A	N/A
FGSG_08645	GzOB029	Y	GZ3639	Single	4	4	4	4	4	4	4	4	4	4	4	4	4	4	4	4	4		2011-016-00443	2011-016-00444
FGSG_08655	GzOB030	N	GZ3639	N/A	N/A	N/A	N/A	N/A	N/A	N/A	N/A	N/A	N/A	N/A	N/A	N/A	N/A	N/A	N/A	N/A	N/A
FGSG_08737	GzOB031	Y	GZ3639	Single	4	4	4	4	4	4	4	4	4	4	0	4	4	4	4	4	4		2011-016-00445	2011-016-00446
FGSG_08750	GzOB032	Y	GZ3639	Single	4	4	4	4	4	4	4	4	4	4	4	4	4	4	4	4	4		2011-016-00447	2011-016-00448
FGSG_08756	GzOB033	Y	GZ3639	Multiple	4	4	4	4	4	4	4	4	4	4	4	4	4	4	4	4	4		2011-016-00449	2011-016-00450
FGSG_08761	GzOB034	Y	GZ3639	Single	4	4	4	4	4	4	4	4	4	4	4	4	4	4	4	4	4		2011-016-00451
FGSG_08865	GzOB035	Y	GZ3639	Multiple	4	4	4	4	4	4	4	4	4	4	4	4	4	4	4	4	4		2011-016-00452
FGSG_09000	GzOB036	Y	GZ3639	Single	4	4	4	4	3	4	4	4	4	4	4	4	4	4	4	4	4		2011-016-00453
FGSG_09406	GzOB037	Y	GZ3639	Single	4	4	4	4	4	4	4	4	4	4	4	4	4	4	4	4	4		2011-016-00454
FGSG_09654	GzOB038	Y	GZ3639	Single	2	2	0	1	3	0	0	3	4	4	0	4	4	4	4	4	4		2011-016-00455	2011-016-00456
FGSG_09662	GzOB039	Y	GZ3639	Single	4	4	4	4	4	4	4	4	4	4	4	4	4	4	4	4	4		2011-016-00457
FGSG_09852	GzOB041	Y	GZ3639	Single	4	4	4	4	4	4	4	4	4	4	4	4	4	4	4	4	4		2011-016-00458
FGSG_09904	GzOB042	Y	GZ3639	Single	4	4	4	4	4	4	4	4	4	4	4	4	4	2	4	4	4		2011-016-00459	2011-016-00460
FGSG_09991	GzOB043	Y	GZ3639	Single	4	4	4	4	4	4	4	4	4	4	4	4	4	4	4	4	4		2011-016-00461
FGSG_10122	GzOB044	Y	GZ3639	Single	4	4	4	4	4	4	4	4	4	4	4	4	4	4	4	4	4		2011-016-00462	2011-016-00463
FGSG_10733	GzOB045	Y	GZ3639	Multiple	4	4	4	4	4	4	4	4	4	4	4	4	4	4	4	4	4		2011-016-00464	2011-016-00465
FGSG_10797	GzOB046	Y	GZ3639	Single	4	4	4	4	4	4	4	4	4	4	4	4	4	4	4	4	4		2011-016-00466
FGSG_13120	GzOB047	Y	GZ3639	Single	2	1	4	0	0	0	0	0	0	0	0	4	4	4	4	4	4		2011-016-00467
FGSG_13818	GzOB048	Y	GZ3639	Single	4	4	4	4	4	4	4	4	4	4	4	4	4	4	4	4	4		2011-016-00468	2011-016-00469
FGSG_00350	GzP53L001	Y	GZ3639	Single	4	4	4	4	4	4	4	4	4	4	4	4	4	4	4	4	4		2011-016-00470
FGSG_03874	GzP53L002	Y	GZ3639	Single	4	4	4	4	4	4	4	4	4	4	4	2	4	4	4	4	2		2011-016-00471	2011-016-00472
FGSG_07157	GzP53L003	Y	GZ3639	Single	3	4	5	4	4	4	4	4	2	4	4	4	4	4	4	4	4		2011-016-00473	2011-016-00474
FGSG_08397	GzP53L004	Y	GZ3639	Single	4	4	4	4	4	4	4	4	4	4	4	4	4	4	4	4	4		2011-016-00475	2011-016-00476
FGSG_09709	GzP53L005	Y	GZ3639	Single	4	4	4	0	0	0	0	4	4	4	4	4	4	4	4	4	4		2011-016-00477	2011-016-00478
FGSG_10985	GzP53L006	Y	GZ3639	Single	4	4	4	4	4	4	4	4	4	4	4	4	4	4	4	4	4		2011-016-00479
FGSG_06279	GzSART1	Y	GZ3639	Single	4	4	4	4	4	4	4	4	4	4	4	4	4	4	4	4	4		2011-016-00480
FGSG_09837	GzSGT1	Y	GZ3639	Single	4	4	4	4	4	4	4	4	4	4	4	4	4	4	4	4	4		2011-016-00481
FGSG_01929	GzssDB001	Y	GZ3639	Single	4	4	4	4	4	4	4	4	4	4	4	4	4	4	4	4	4		2011-016-00482	2011-016-00483
FGSG_10186	GzssDB002	Y	GZ3639	Single	4	4	4	4	4	4	4	4	4	4	4	4	4	4	4	4	4		2011-016-00484	2011-016-00485
FGSG_00420	GzFET5	Y	GZ3639	Single	4	4	4	4	4	4	4	4	4	4	4	4	4	4	4	4	4		2011-016-00486	2011-016-00487
FGSG_00934	GzJUM001	Y	GZ3639	Single	4	4	4	4	4	4	4	4	4	4	4	4	4	4	4	4	4		2011-016-00488	2011-016-00489
FGSG_01558	GzJUM002	Y	GZ3639	Single	4	4	4	4	4	4	4	4	4	4	4	4	4	4	4	4	4		2011-016-00490	2011-016-00491
FGSG_05855	GzRUM1	Y	GZ3639	Single	4	4	4	4	1	2	0	4	4	4	4	4	4	4	4	4	4	Plant Pathol. J. 27(1):20-25	2011-016-00492
FGSG_06840	GzJUM004	Y	GZ3639	Single	4	4	4	4	4	4	4	4	4	4	4	4	4	4	4	4	4		2011-016-00493	2011-016-00494
FGSG_13613	GzJUM005	Y	GZ3639	Single	4	4	4	4	4	4	4	4	4	4	4	4	4	4	4	4	4		2011-016-00495	2011-016-00496
FGSG_13928	GzJUM006	Y	GZ3639	Single	4	4	4	4	4	4	4	4	4	4	4	4	4	4	4	4	4		2011-016-00497
FGSG_08981	GzOpi	Y	GZ3639	Single	4	5	4	4	4	4	4	3	4	4	4	4	4	6	4	4	4		2011-016-00498	2011-016-00499
FGSG_00902	GzTF2S001	Y	GZ3639	Single	4	4	3	4	4	4	4	3	2	4	4	4	4	4	4	4	2		2011-016-00500	2011-016-01100
FGSG_08551	GzTF2S002	Y	GZ3639	Single	4	4	4	4	4	4	4	4	4	4	4	4	4	4	4	4	4		2011-016-00501
FGSG_01665	FgFSR1	Y	GZ3639	Single	2	2	5	0	0	0	0	3	0	0	0	4	4	4	4	6	4	Mol. Plant Microbe Interact. 19(7):725-733	2011-016-00502
FGSG_00502	GzWing001	Y	GZ3639	Single	4	4	4	4	4	4	4	4	4	4	4	4	4	4	4	4	4		2011-016-00503	2011-016-00504
FGSG_00778	GzWing002	Y	GZ3639	Single	4	4	4	4	4	4	4	4	4	4	4	4	4	4	4	4	4		2011-016-00505	2011-016-00506
FGSG_00946	GzWing003	Y	GZ3639	Single	4	4	4	4	4	4	4	4	4	4	4	4	4	4	4	4	4		2011-016-00507	2011-016-00508
FGSG_01030	GzWing004	Y	GZ3639	Single	4	4	4	4	2	2	4	4	4	4	4	4	4	4	4	4	4		2011-016-00509	2011-016-00510
FGSG_01116	GzWing005	Y	GZ3639	Single	4	4	4	4	4	4	4	4	4	4	4	4	4	4	4	4	4		2011-016-00512
FGSG_01689	GzWing006	Y	GZ3639	Single	4	4	4	4	4	4	4	4	4	4	4	4	4	4	4	4	4		2011-016-00513	2011-016-00514
FGSG_02615	GzWing007	Y	GZ3639	Single	4	4	4	4	4	4	4	4	4	4	4	4	4	4	4	4	4		2011-016-00515	2011-016-00516
FGSG_03597	FgFlbB	Y	GZ3639	Single	4	4	4	4	4	4	4	4	4	4	4	4	4	4	4	4	4		2011-016-00517	2011-016-00518
FGSG_04254	GzWing009	N	GZ3639	N/A	N/A	N/A	N/A	N/A	N/A	N/A	N/A	N/A	N/A	N/A	N/A	N/A	N/A	N/A	N/A	N/A	N/A
FGSG_05388	GzWing010	Y	GZ3639	Single	4	4	4	4	4	4	4	4	4	4	4	4	4	4	4	4	4		2011-016-00519	2011-016-00520
FGSG_05520	GzWing011	Y	GZ3639	Single	4	3	4	0	0	0	0	4	0	0	4	2	4	4	2	4	4		2011-016-00521
FGSG_05949	GzWing012	Y	GZ3639	Single	4	4	4	4	4	2	4	4	4	4	4	4	4	4	4	4	4		2011-016-00522	2011-016-00523
FGSG_06228	FgFlbA	Y	GZ3639	Single	4	4	4	1	1	0	0	4	6	6	0	6	6	6	6	6	4		2011-016-00524	2011-016-00525
FGSG_06359	GzWing014	Y	GZ3639	Single	3	4	4	4	4	4	4	4	2	4	4	4	4	4	4	4	4		2011-016-00526	2011-016-00527
FGSG_06944	GzWing015	Y	GZ3639	Single	3	2	4	2	0	0	0	4	4	4	0	4	4	4	4	4	4		2011-016-00528	2011-016-00529
FGSG_07420	GzRFX1	Y	GZ3639	Single	3	3	4	2	0	0	0	3	2	2	4	4	4	4	4	4	4		2011-016-00530	2011-016-00531
FGSG_07433	GzWing017	Y	GZ3639	Single	3	3	4	4	4	4	4	4	4	4	4	4	4	2	4	4	2		2011-016-00532
FGSG_08481	GzWing018	Y	GZ3639	Single	3	2	4	0	0	0	0	3	0	0	0	2	2	2	6	4	4		2011-016-00533	2011-016-00534
FGSG_08572	GzWing019	Y	GZ3639	Single	1	1	1	0	0	0	0	0	0	0	0	4	4	4	4	4	4		2011-016-00535
FGSG_08719	GzWing020	Y	GZ3639	Single	3	3	4	0	0	0	0	3	0	0	0	2	2	2	2	2	2		2011-016-00536	2011-016-00537
FGSG_09724	GzWing021	Y	GZ3639	Single	4	4	4	4	4	4	4	4	4	4	4	4	4	4	4	4	4		2011-016-00538	2011-016-00539
FGSG_10017	GzWing022	N	GZ3639	N/A	N/A	N/A	N/A	N/A	N/A	N/A	N/A	N/A	N/A	N/A	N/A	N/A	N/A	N/A	N/A	N/A	N/A
FGSG_10331	GzWing023	Y	GZ3639	Single	4	4	4	4	4	4	4	4	4	4	4	4	4	4	4	4	4		2011-016-00540
FGSG_10800	GzWing024	Y	GZ3639	Single	4	4	4	4	4	4	4	4	4	4	4	4	4	4	4	4	4		2011-016-00541	2011-016-00542
FGSG_10886	GzWing026	Y	GZ3639	Single	4	4	4	4	4	4	4	4	4	4	4	4	4	4	4	4	4		2011-016-00543
FGSG_11826	GzWing027	Y	GZ3639	Single	4	4	4	1	1	0	0	4	4	4	4	4	4	4	4	4	4		2011-016-00544	2011-016-00545
FGSG_13640	GzWing028	Y	GZ3639	Single	4	4	4	4	4	4	4	4	4	4	4	4	4	4	4	4	4		2011-016-00546	2011-016-00547
FGSG_02520	GzYL	N	GZ3639	N/A	N/A	N/A	N/A	N/A	N/A	N/A	N/A	N/A	N/A	N/A	N/A	N/A	N/A	N/A	N/A	N/A	N/A
FGSG_02288	GzCCCH001	Y	GZ3639	Single	4	4	4	4	4	4	4	4	4	4	4	4	4	4	4	4	4		2011-016-00548	2011-016-00549
FGSG_06860	GzCCCH002	Y	GZ3639	Multiple	4	4	4	4	4	4	4	4	4	4	4	4	4	4	4	4	4		2011-016-00550	2011-016-00551
FGSG_10829	GzCCCH003	Y	GZ3639	Single	4	4	4	4	4	4	4	4	4	4	4	4	4	4	4	4	4		2011-016-00552	2011-016-00553
FGSG_11696	GzCCCH004	Y	GZ3639	Multiple	4	4	4	4	4	4	4	4	4	4	4	4	4	4	4	4	4		2011-016-00554	2011-016-00555
FGSG_01984	GzCCHC001	Y	GZ3639	Single	4	4	4	4	4	4	4	4	4	4	4	4	4	4	4	4	4		2011-016-00556
FGSG_02080	GzCCHC002	Y	GZ3639	Single	4	4	4	4	4	4	4	4	4	4	4	4	4	4	4	4	4		2011-016-00557	2011-016-00558
FGSG_02646	GzCCHC003	Y	GZ3639	Single	4	4	4	4	4	4	4	4	4	4	4	4	4	4	4	4	4		2011-016-00559	2011-016-00560
FGSG_05280	GzCCHC004	Y	GZ3639	Single	4	4	4	4	4	4	4	4	4	4	4	4	4	4	4	4	4		2011-016-00561
FGSG_06910	GzCCHC005	Y	GZ3639	Single	4	4	4	4	4	4	4	4	4	4	4	4	4	4	4	4	4		2011-016-00562	2011-016-00563
FGSG_08897	GzCCHC006	Y	GZ3639	Multiple	4	4	4	4	4	4	4	4	4	4	4	4	4	4	4	4	4		2011-016-00564	2011-016-00565
FGSG_09892	GzCCHC007	Y	GZ3639	Multiple	4	4	4	4	4	4	4	4	4	4	4	4	4	4	4	4	4		2011-016-00566	2011-016-00567
FGSG_10143	GzCCHC008	Y	GZ3639	Single	4	4	4	4	4	4	4	4	4	4	4	4	4	4	4	4	4		2011-016-00568	2011-016-00569
FGSG_10277	GzCCHC009	Y	GZ3639	Single	4	4	4	4	4	4	4	4	4	4	4	4	4	4	4	4	4		2011-016-00570	2011-016-00571
FGSG_10286	GzCCHC010	Y	GZ3639	Single	4	4	4	4	4	2	4	4	4	4	4	4	4	4	4	4	4		2011-016-00572
FGSG_10716	GzCCHC011	Y	GZ3639	Single	1	0	0	0	0	0	0	0	0	0	0	4	4	4	4	4	4		2011-016-00573
FGSG_12977	GzCCHC012	Y	GZ3639	Single	4	4	4	4	4	4	4	4	4	4	4	4	4	4	4	4	4		2011-016-00574	2011-016-00575
FGSG_01411	GzDHHC001	Y	GZ3639	Single	4	4	4	4	4	4	4	4	4	4	4	4	4	4	4	4	4		2011-016-00576
FGSG_05896	GzDHHC002	Y	GZ3639	Single	4	4	4	4	4	4	4	4	4	4	4	4	4	4	4	4	2		2011-016-00577	2011-016-00578
FGSG_06542	GzDHHC003	Y	GZ3639	Single	4	4	4	0	0	0	0	4	6	4	4	4	2	4	4	4	4		2011-016-00579	2011-016-00580
FGSG_08531	GzDHHC004	Y	GZ3639	Single	4	4	4	4	4	4	4	4	4	4	4	4	4	4	4	4	4		2011-016-00581
FGSG_08915	GzDHHC005	Y	GZ3639	Single	4	4	4	4	4	4	4	4	4	4	4	4	4	4	4	4	4		2011-016-00582
FGSG_05110	GzGRF	Y	GZ3639	Single	4	4	4	4	4	4	4	4	4	4	4	4	4	4	4	4	4		2011-016-00583
FGSG_08455	GzMIZ001	Y	GZ3639	Single	4	4	4	4	4	4	4	4	4	4	4	4	4	4	4	4	4		2011-016-00584	2011-016-00585
FGSG_10015	GzMIZ002	Y	GZ3639	Single	4	4	4	4	4	4	4	4	4	4	4	4	4	4	4	4	4		2011-016-00586	2011-016-00587
FGSG_02130	GzNF001	Y	GZ3639	Single	4	4	4	4	4	4	4	4	4	4	4	4	4	4	4	4	4		2011-016-00588	2011-016-00589
FGSG_07076	GzNF002	Y	GZ3639	Single	4	4	4	4	4	4	4	4	4	4	4	4	4	4	4	4	4		2011-016-00590
FGSG_04221	GzRad001	N	GZ3639	N/A	N/A	N/A	N/A	N/A	N/A	N/A	N/A	N/A	N/A	N/A	N/A	N/A	N/A	N/A	N/A	N/A	N/A
FGSG_04258	GzRad002	Y	GZ3639	Single	4	4	4	4	4	4	4	4	4	4	4	4	4	4	4	4	4		2011-016-00591	2011-016-00592
FGSG_12264	GzRad003	Y	GZ3639	Single	4	4	4	4	4	4	4	4	4	4	4	4	4	4	4	4	4		2011-016-00593
FGSG_12006	GzZC001	Y	GZ3639	Single	4	4	4	4	4	4	4	4	4	4	4	4	4	4	4	4	4		2011-016-00594	2011-016-00595
FGSG_12002	GzZC002	Y	GZ3639	Single	4	4	4	4	4	4	4	4	4	4	4	4	4	4	4	4	4		2011-016-00596	2011-016-00597
FGSG_08831	GzZC003	Y	GZ3639	Single	4	4	4	4	4	4	4	4	4	4	4	4	4	4	4	4	4		2011-016-00598	2011-016-00599
FGSG_10030	GzZC004	Y	GZ3639	Single	4	4	4	4	4	4	4	4	4	4	4	4	4	4	4	4	4		2011-016-00600	2011-016-00601
FGSG_11624	GzZC005	Y	GZ3639	Single	4	4	4	4	4	4	4	4	4	4	4	4	4	4	4	4	4		2011-016-00602	2011-016-00603
FGSG_09945	GzZC006	Y	GZ3639	Single	4	4	4	4	4	4	4	4	4	4	4	4	4	4	4	4	4		2011-016-00604	2011-016-00605
FGSG_09524	GzZC007	Y	GZ3639	Single	4	4	4	4	4	4	4	4	2	2	4	4	4	4	4	4	4		2011-016-00606	2011-016-00607
FGSG_09349	GzZC008	Y	GZ3639	Single	4	4	4	4	4	4	4	4	2	2	4	4	4	4	4	4	4		2011-016-00608	2011-016-00609
FGSG_11520	GzZC009	Y	GZ3639	Single	4	4	4	4	4	4	4	4	4	4	4	4	4	4	4	4	4		2011-016-00610	2011-016-00611
FGSG_10977	GzZC010	Y	GZ3639	Single	4	4	4	4	4	4	4	4	4	4	4	4	4	4	4	4	4		2011-016-00612	2011-016-00613
FGSG_11051	GzZC011	Y	GZ3639	Single	4	4	4	4	4	4	4	4	4	4	4	4	4	4	4	4	4		2011-016-00614	2011-016-00615
FGSG_11462	GzZC012	Y	GZ3639	Single	4	4	4	4	4	4	4	4	4	4	4	4	4	4	4	4	4		2011-016-00616	2011-016-00617
FGSG_10891	GzZC013	Y	GZ3639	Single	4	4	4	4	4	4	4	4	4	4	4	4	4	4	4	4	4		2011-016-00618	2011-016-00619
FGSG_04680	GzZC014	Y	GZ3639	Single	4	4	4	4	4	4	4	4	4	4	4	4	4	4	4	4	4		2011-016-00621
FGSG_04666	GzZC015	Y	GZ3639	Single	4	4	4	4	4	4	4	4	4	4	4	4	4	4	4	4	4		2011-016-00622	2011-016-00623
FGSG_04496	GzZC016	Y	GZ3639	Single	4	4	4	4	4	4	4	4	4	4	4	4	4	4	4	4	4		2011-016-00624	2011-016-00625
FGSG_07575	GzZC017	Y	GZ3639	Single	4	4	4	4	4	4	4	4	4	4	4	4	4	4	4	4	4		2011-016-00626	2011-016-00627
FGSG_07568	GzZC018	Y	GZ3639	Single	4	4	4	4	4	4	4	4	4	4	4	4	4	4	4	4	4		2011-016-00628
FGSG_05926	GzZC019	Y	GZ3639	Single	4	4	4	4	4	4	4	4	4	4	4	4	4	4	4	4	4		2011-016-00629
FGSG_03924	GzZC020	Y	GZ3639	Single	4	4	4	4	4	4	4	4	4	4	4	4	4	4	4	4	4		2011-016-00630	2011-016-00631
FGSG_03873	GzZC021	Y	GZ3639	Single	4	4	4	4	4	4	4	4	4	4	4	4	4	4	4	4	4		2011-016-00632
FGSG_04170	GzZC022	Y	GZ3639	Single	4	4	4	4	4	4	4	4	4	4	4	4	4	4	4	4	4		2011-016-00635
FGSG_05827	GzZC023	Y	GZ3639	Single	4	4	4	4	4	4	4	4	4	4	4	4	4	4	4	4	4		2011-016-00636	2011-016-00637
FGSG_06516	GzZC024	Y	GZ3639	Single	4	4	4	4	4	4	4	4	4	4	4	4	4	4	4	4	4		2011-016-00638	2011-016-00639
FGSG_03606	GzZC025	Y	GZ3639	Single	4	4	4	4	4	4	4	4	4	4	4	4	4	4	4	4	4		2011-016-00638	2011-016-00639
FGSG_02150	GzZC026	Y	GZ3639	Single	4	4	4	4	4	4	4	4	4	4	4	4	4	4	4	4	4		2011-016-00643
FGSG_05309	GzZC027	Y	GZ3639	Single	4	4	4	4	4	4	4	4	4	4	4	4	4	4	4	4	4		2011-016-00644	2011-016-00645
FGSG_02825	GzZC028	Y	GZ3639	Single	4	4	4	4	4	4	4	4	4	4	4	4	4	4	4	4	4		2011-016-00646	2011-016-00647
FGSG_06448	GzZC029	N	GZ3639	N/A	N/A	N/A	N/A	N/A	N/A	N/A	N/A	N/A	N/A	N/A	N/A	N/A	N/A	N/A	N/A	N/A	N/A
FGSG_06380	GzZC030	Y	GZ3639	Single	4	4	4	4	4	4	4	4	4	4	4	4	4	4	4	4	4		2011-016-00648
FGSG_04782	GzZC031	Y	GZ3639	Single	4	4	4	4	4	4	4	4	4	4	4	4	4	4	4	4	4		2011-016-00650	2011-016-00651
FGSG_00153	GzZC032	Y	GZ3639	Single	4	4	4	4	4	4	4	4	4	4	4	4	4	4	4	4	4		2011-016-00652	2011-016-00653
FGSG_13652	GzZC033	Y	GZ3639	Single	4	4	4	4	4	4	4	4	4	4	4	4	4	4	4	4	4		2011-016-00654	2011-016-00655
FGSG_13625	GzZC034	Y	GZ3639	Single	4	4	4	4	4	4	4	2	4	4	4	4	4	4	4	4	4		2011-016-00656	2011-016-00657
FGSG_13386	GzZC035	Y	GZ3639	Single	4	4	4	4	4	4	4	4	4	4	4	4	4	4	4	4	4		2011-016-00658	2011-016-00659
FGSG_13344	GzZC036	Y	GZ3639	Single	4	4	4	4	4	4	4	4	4	4	4	4	4	4	4	4	4		2011-016-00660	2011-016-00661
FGSG_13098	GzZC037	Y	GZ3639	Single	4	4	4	4	4	4	4	4	4	4	4	4	4	4	4	4	4		2011-016-00662	2011-016-00663
FGSG_13008	GzZC038	Y	GZ3639	Single	4	4	4	4	4	4	4	4	4	4	4	4	4	4	4	4	4		2011-016-00664
FGSG_13830	GzZC039	Y	GZ3639	Single	4	4	4	4	4	4	4	4	4	4	4	4	4	4	4	4	4		2011-016-00665	2011-016-00666
FGSG_13828	GzZC040	Y	GZ3639	Single	4	4	4	4	4	4	4	4	4	4	4	4	4	4	4	4	4		2011-016-00667
FGSG_13457	GzZC041	Y	GZ3639	Single	4	4	4	4	4	4	4	4	4	4	4	4	4	4	4	4	4		2011-016-00668
FGSG_12173	GzZC042	Y	GZ3639	Single	4	4	4	4	4	4	4	4	4	4	4	4	4	4	4	4	4		2011-016-00670
FGSG_12134	GzZC043	Y	GZ3639	Single	4	4	4	4	4	4	4	4	4	4	4	4	4	4	4	4	4		2011-016-00671	2011-016-00672
FGSG_12094	GzZC044	Y	GZ3639	Single	4	4	4	4	4	4	4	4	4	4	4	4	4	4	4	4	4		2011-016-00673	2011-016-00674
FGSG_12398	GzZC045	Y	GZ3639	Single	4	4	4	4	4	4	4	4	4	4	4	4	4	4	4	4	4		2011-016-00676
FGSG_11996	GzZC046	Y	GZ3639	Single	4	4	4	4	4	4	4	4	4	4	4	4	4	4	4	4	4		2011-016-00677	2011-016-00678
FGSG_12385	GzZC047	Y	GZ3639	Single	4	4	4	4	4	4	4	4	4	4	4	4	4	4	4	4	4		2011-016-00679	2011-016-00680
FGSG_12660	GzZC048	Y	GZ3639	Single	4	4	4	4	4	4	4	4	4	4	4	4	4	4	4	4	4		2011-016-00681	2011-016-00682
FGSG_12611	GzZC049	Y	GZ3639	Single	4	4	4	4	4	4	4	4	4	4	4	4	4	4	4	4	4		2011-016-00683	2011-016-00684
FGSG_12597	GzZC050	Y	GZ3639	Single	4	4	4	4	4	4	4	4	4	4	4	4	4	4	4	4	4		2011-016-00685
FGSG_11720	GzZC051	Y	GZ3639	Single	4	4	4	4	4	4	4	4	4	4	4	4	4	4	4	4	4		2011-016-00686	2011-016-00687
FGSG_11709	GzZC052	Y	GZ3639	Single	4	4	4	4	4	4	4	4	4	4	4	4	4	4	4	4	4		2011-016-00689
FGSG_11686	GzZC053	Y	GZ3639	Single	4	4	4	4	4	4	4	4	4	4	4	4	4	4	4	4	4		2011-016-00690
FGSG_12742	GzZC054	Y	GZ3639	Single	4	4	4	4	4	4	4	4	4	4	4	4	4	4	4	4	4		2011-016-00692	2011-016-00693
FGSG_12714	GzZC055	Y	GZ3639	Single	4	4	4	4	4	4	4	4	4	4	4	4	4	4	4	4	4		2011-016-00694	2011-016-00695
FGSG_12703	GzZC056	Y	GZ3639	Single	4	4	4	4	4	4	4	4	4	4	4	4	4	4	4	4	4		2011-016-00696	2011-016-00697
FGSG_12798	GzZC057	Y	GZ3639	Single	4	4	4	4	4	4	4	4	4	4	4	4	4	4	4	4	4		2011-016-00698	2011-016-00699
FGSG_13172	GzZC058	Y	GZ3639	Single	4	4	4	4	4	4	4	4	4	4	4	4	4	4	4	4	4		2011-016-00700	2011-016-00701
FGSG_08861	GzZC059	Y	GZ3639	Single	4	4	4	4	4	4	4	4	4	4	4	4	4	4	4	4	4		2011-016-00702
FGSG_08808	GzZC060	Y	GZ3639	Single	4	4	4	4	4	4	4	4	4	4	4	4	4	4	4	4	4		2011-016-00703	2011-016-00704
FGSG_08791	GzZC061	Y	GZ3639	Single	4	4	4	4	4	4	4	4	4	4	4	4	4	4	4	4	4		2011-016-00705	2011-016-00706
FGSG_12584	GzZC062	N	GZ3639	N/A	N/A	N/A	N/A	N/A	N/A	N/A	N/A	N/A	N/A	N/A	N/A	N/A	N/A	N/A	N/A	N/A	N/A
FGSG_12528	GzZC063	Y	GZ3639	Single	4	4	4	4	4	4	4	4	4	4	4	4	4	4	4	4	4		2011-016-00707	2011-016-00708
FGSG_11672	GzZC064	Y	GZ3639	Single	4	4	4	4	4	4	4	4	4	4	4	4	4	4	4	4	4		2011-016-00709	2011-016-00710
FGSG_11654	GzZC065	Y	GZ3639	Single	4	4	4	4	4	4	4	4	4	4	4	4	4	4	4	4	4		2011-016-00711	2011-016-00712
FGSG_09726	GzZC066	Y	GZ3639	Single	4	4	4	4	4	4	4	4	4	4	4	4	4	4	4	4	4		2011-016-00713	2011-016-00714
FGSG_09921	GzZC067	Y	GZ3639	Single	4	4	4	4	4	4	4	4	4	4	4	4	4	4	4	4	4		2011-016-00715	2011-016-00716
FGSG_09884	GzZC068	Y	GZ3639	Single	4	4	4	4	4	4	4	4	4	4	4	4	4	4	4	4	4		2011-016-00717	2011-016-00718
FGSG_10536	GzZC069	Y	GZ3639	Single	4	4	4	4	4	4	4	4	4	4	4	4	4	4	4	4	4		2011-016-00719	2011-016-00720
FGSG_10505	GzZC070	Y	GZ3639	Single	4	4	4	4	4	4	4	4	4	4	4	4	4	4	4	4	4		2011-016-00721	2011-016-00722
FGSG_11821	GzZC071	Y	GZ3639	Single	4	4	4	4	4	4	4	4	4	4	4	4	4	4	4	4	4		2011-016-00723	2011-016-00724
FGSG_09594	GzZC072	Y	GZ3639	Single	4	4	4	4	4	4	4	4	4	4	4	4	4	4	4	4	4		2011-016-00725	2011-016-00726
FGSG_09178	GzZC073	Y	GZ3639	Single	4	4	4	4	4	4	4	4	4	4	4	4	4	4	4	4	4		2011-016-00727	2011-016-00728
FGSG_09147	GzZC074	Y	GZ3639	Single	4	4	4	4	4	4	4	4	4	4	4	4	4	4	4	4	4		2011-016-00729	2011-016-00730
FGSG_09123	GzZC075	Y	GZ3639	Multiple	4	4	4	4	4	4	4	4	4	4	4	4	4	4	4	4	4		2011-016-00731	2011-016-00732
FGSG_09111	GzZC076	Y	GZ3639	Single	4	4	4	4	4	4	4	4	4	4	4	4	4	4	4	4	4		2011-016-00733
FGSG_09065	GzZC077	Y	GZ3639	Single	4	4	4	4	4	4	4	4	4	4	4	4	4	4	4	4	4		2011-016-00735
FGSG_09014	GzZC078	Y	GZ3639	Single	4	4	4	4	4	4	4	4	4	4	4	4	4	4	4	4	4		2011-016-00736	2011-016-00737
FGSG_09333	GzZC079	Y	GZ3639	Single	4	4	4	4	4	4	4	4	4	4	4	4	4	4	4	4	4		2011-016-00738	2011-016-00739
FGSG_09331	GzZC080	Y	GZ3639	Single	4	4	4	4	4	4	4	4	4	4	4	4	4	4	4	4	4		2011-016-00740	2011-016-00741
FGSG_10458	GzZC081	N	GZ3639	N/A	N/A	N/A	N/A	N/A	N/A	N/A	N/A	N/A	N/A	N/A	N/A	N/A	N/A	N/A	N/A	N/A	N/A
FGSG_10429	GzZC082	Y	GZ3639	Single	4	4	4	4	4	4	4	4	2	4	4	4	4	4	4	4	4		2011-016-00742	2011-016-00743
FGSG_00568	GzZC083	Y	GZ3639	Single	4	4	4	4	4	4	4	4	4	4	4	4	4	6	4	4	4		2011-016-00744
FGSG_08972	GzZC084	Y	GZ3639	Single	4	4	4	4	4	4	4	4	4	4	4	4	4	4	4	4	4		2011-016-00745	2011-016-00746
FGSG_08930	GzZC085	Y	GZ3639	Single	4	4	4	4	4	4	4	4	4	4	4	4	4	4	4	4	4		2011-016-00747
FGSG_08924	GzZC086	Y	GZ3639	Single	3	2	5	4	4	4	4	3	4	4	4	4	4	2	4	4	4		2011-016-00748	2011-016-00749
FGSG_10069	GzZC087	Y	GZ3639	Single	3	3	1	0	0	0	0	3	4	4	0	4	4	4	4	4	4		2011-016-00750	2011-016-00751
FGSG_11561	GzZC088	Y	GZ3639	Multiple	4	4	4	4	4	4	4	3	4	4	4	4	4	4	4	4	4		2011-016-00752	2011-016-00753
FGSG_11551	GzZC089	N	GZ3639	N/A	N/A	N/A	N/A	N/A	N/A	N/A	N/A	N/A	N/A	N/A	N/A	N/A	N/A	N/A	N/A	N/A	N/A
FGSG_12244	GzZC090	Y	GZ3639	Single	4	4	4	4	4	4	4	4	4	4	4	4	4	4	4	4	4		2011-016-00754	2011-016-00755
FGSG_10364	GzZC091	Y	GZ3639	Single	4	4	4	4	4	4	4	4	4	4	4	4	4	4	4	4	4		2011-016-00756	2011-016-00757
FGSG_11093	GzZC092	Y	GZ3639	Single	4	4	4	4	4	4	4	4	4	4	4	4	4	4	4	4	4		2011-016-00758	2011-016-00759
FGSG_11218	GzZC093	Y	GZ3639	Single	4	4	4	4	4	4	4	4	4	4	4	4	4	4	4	4	4		2011-016-00760	2011-016-00761
FGSG_11186	GzZC094	Y	GZ3639	Single	4	4	4	4	4	4	4	4	4	4	4	4	4	4	4	4	4		2011-016-00762	2011-016-00763
FGSG_11271	GzZC095	Y	GZ3639	Single	4	4	4	4	4	4	4	4	4	4	4	4	4	4	4	4	4		2011-016-00764	2011-016-00765
FGSG_11262	GzZC096	Y	GZ3639	Single	4	4	4	4	4	4	4	4	4	4	4	4	4	4	4	4	4		2011-016-00766	2011-016-00767
FGSG_11356	GzZC097	N	GZ3639	N/A	N/A	N/A	N/A	N/A	N/A	N/A	N/A	N/A	N/A	N/A	N/A	N/A	N/A	N/A	N/A	N/A	N/A
FGSG_10914	GzZC098	Y	GZ3639	Single	4	4	4	4	4	4	4	4	4	4	4	4	4	4	4	4	4		2011-016-00768	2011-016-00769
FGSG_10895	GzZC099	Y	GZ3639	Single	4	4	4	4	4	4	4	4	4	4	4	4	4	4	4	4	4		2011-016-00770	2011-016-00771
FGSG_10812	GzZC100	Y	GZ3639	Single	4	4	4	4	4	4	4	4	4	4	4	4	4	4	4	4	4		2011-016-00772	2011-016-00773
FGSG_10674	GzZC101	Y	GZ3639	Multiple	4	4	4	4	4	4	4	4	4	4	4	4	4	4	4	4	4		2011-016-00774	2011-016-00775
FGSG_10660	GzZC102	Y	GZ3639	Single	4	4	4	4	4	4	4	4	4	4	4	4	4	4	4	4	4		2011-016-00776	2011-016-00777
FGSG_10639	GzZC103	Y	GZ3639	Single	4	4	4	4	4	4	4	4	4	4	4	4	4	4	4	4	4		2011-016-00778	2011-016-00779
FGSG_08392	GzZC104	Y	GZ3639	Single	4	4	4	4	4	4	4	4	4	4	4	4	4	4	4	4	4		2011-016-00780
FGSG_08380	GzZC105	N	GZ3639	N/A	N/A	N/A	N/A	N/A	N/A	N/A	N/A	N/A	N/A	N/A	N/A	N/A	N/A	N/A	N/A	N/A	N/A
FGSG_08321	GzZC106	Y	GZ3639	Single	4	4	4	4	4	4	4	4	4	4	4	4	4	4	4	4	4		2011-016-00781	2011-016-00782
FGSG_08369	GzZC107	Y	GZ3639	Single	4	4	4	4	4	4	4	4	4	4	4	4	4	4	4	4	4		2011-016-00783	2011-016-00784
FGSG_08769	GzZC108	Y	GZ3639	Single	2	1	4	0	0	0	0	4	0	0	0	4	4	4	4	4	4		2011-016-00785	2011-016-00786
FGSG_08626	GzZC109	Y	GZ3639	Single	4	4	4	4	3	2	2	4	4	4	4	4	4	4	4	4	4		2011-016-00787	2011-016-00788
FGSG_07265	GzZC110	Y	GZ3639	Single	4	4	4	4	4	4	4	4	2	4	4	4	4	4	4	4	4		2011-016-00789	2011-016-00790
FGSG_07198	GzZC111	Y	GZ3639	Single	4	4	4	4	4	4	4	4	4	4	4	4	4	4	4	4	4		2011-016-00791
FGSG_07192	GzZC112	Y	GZ3639	Single	4	4	4	4	4	4	4	4	4	4	4	4	4	4	4	4	4		2011-016-00792	2011-016-00793
FGSG_07177	GzZC113	Y	GZ3639	Single	4	4	4	4	4	4	4	4	4	4	4	4	4	4	6	4	4		2011-016-00794	2011-016-00795
FGSG_00967	GzZC114	Y	GZ3639	Single	4	4	4	4	4	4	4	4	4	4	4	4	4	4	4	4	4		2011-016-00796	2011-016-00797
FGSG_01936	GzZC115	Y	GZ3639	Single	4	4	4	4	4	4	4	4	4	4	4	4	4	4	4	4	4		2011-016-00798	2011-016-00799
FGSG_08182	GzZC116	Y	GZ3639	Single	4	4	4	4	4	4	4	4	4	4	0	4	4	4	4	4	4		2011-016-00800
FGSG_08179	GzZC117	Y	GZ3639	Single	4	4	4	4	4	4	4	4	4	4	4	4	4	4	4	4	4		2011-016-00801
FGSG_08038	GzZC118	Y	GZ3639	Single	4	4	4	4	4	4	4	4	4	4	4	4	4	4	4	4	4		2011-016-00802
FGSG_08034	GzZC119	Y	GZ3639	Single	4	4	4	4	4	4	4	4	4	4	4	4	4	4	4	4	4		2011-016-00803
FGSG_08028	GzZC120	Y	GZ3639	Single	4	4	4	4	4	4	4	4	4	4	0	4	4	4	4	4	4		2011-016-00804	2011-016-00805
FGSG_07927	GzZC121	Y	GZ3639	Single	4	4	4	4	4	4	4	4	4	4	4	6	6	4	4	4	4		2011-016-00806	2011-016-00807
FGSG_07924	GzZC122	N	GZ3639	N/A	N/A	N/A	N/A	N/A	N/A	N/A	N/A	N/A	N/A	N/A	N/A	N/A	N/A	N/A	N/A	N/A	N/A
FGSG_02277	GzZC123	Y	GZ3639	Single	4	4	4	4	4	4	4	4	4	4	4	4	4	4	4	4	4		2011-016-00808
FGSG_02215	GzZC124	N	GZ3639	N/A	N/A	N/A	N/A	N/A	N/A	N/A	N/A	N/A	N/A	N/A	N/A	N/A	N/A	N/A	N/A	N/A	N/A
FGSG_07884	GzZC125	Y	GZ3639	Single	4	4	4	4	4	4	4	4	4	4	4	4	4	4	4	4	4		2011-016-00809
FGSG_07827	GzZC126	Y	GZ3639	Single	4	4	4	4	4	4	4	4	4	4	4	4	4	4	4	4	4		2011-016-00810
FGSG_08135	GzZC127	Y	GZ3639	Single	4	4	4	4	4	4	4	4	4	4	4	4	4	4	4	4	4		2011-016-00811
FGSG_08080	GzZC128	Y	GZ3639	Single	4	4	4	4	4	4	4	4	4	4	4	4	4	4	4	4	4		2011-016-00812	2011-016-00813
FGSG_08064	GzZC129	N	GZ3639	N/A	N/A	N/A	N/A	N/A	N/A	N/A	N/A	N/A	N/A	N/A	N/A	N/A	N/A	N/A	N/A	N/A	N/A
FGSG_04643	GzZC130	Y	GZ3639	Single	4	4	4	4	4	4	4	4	4	4	4	4	4	4	4	4	4		2011-016-00814	2011-016-00815
FGSG_06810	GzZC131	Y	GZ3639	Single	4	4	4	4	4	4	4	4	6	4	4	4	4	4	4	4	4		2011-016-00816	2011-016-00817
FGSG_04581	ZEAR	Y	GZ3639	Single	4	4	4	4	4	4	4	4	4	4	4	4	4	4	4	4	4	Appl. Environ. Microbiol. 75(10):3289-3295	2011-016-00818	2011-016-00819
FGSG_12927	GzZC133	Y	GZ3639	Single	4	4	4	4	4	4	4	4	4	4	4	4	4	4	4	4	4		2011-016-00820	2011-016-00821
FGSG_12813	GzZC134	Y	GZ3639	Single	4	4	4	4	4	4	4	4	4	4	4	4	4	4	4	4	4		2011-016-00822	2011-016-00823
FGSG_13135	GzZC135	Y	GZ3639	Single	4	4	4	4	4	4	4	4	4	4	4	4	4	4	4	4	4		2011-016-00824	2011-016-00825
FGSG_08828	GzZC136	Y	GZ3639	Single	4	4	4	4	4	4	4	4	4	4	4	4	4	4	4	4	4		2011-016-00826	2011-016-00827
FGSG_10533	GzZC137	Y	GZ3639	Single	4	4	4	4	4	4	4	4	4	4	4	4	4	4	4	4	4		2011-016-00828	2011-016-00829
FGSG_09075	GzZC138	Y	GZ3639	Single	4	4	4	4	4	4	4	4	4	4	4	4	4	4	4	4	4		2011-016-00830	2011-016-00831
FGSG_09371	GzZC139	Y	GZ3639	Single	4	4	4	4	4	4	4	4	4	4	4	4	4	4	4	4	4		2011-016-00832	2011-016-00833
FGSG_09328	GzZC140	Y	GZ3639	Single	4	4	4	4	4	4	4	4	4	4	4	4	4	4	4	4	4		2011-016-00834	2011-016-00835
FGSG_10980	GzZC141	Y	GZ3639	Single	4	4	4	4	4	4	4	4	4	4	4	4	4	4	4	4	4		2011-016-00836	2011-016-00837
FGSG_11124	GzZC142	Y	GZ3639	Single	4	4	4	4	4	4	4	4	4	4	4	4	4	4	4	4	4		2011-016-00838	2011-016-00839
FGSG_11216	GzZC143	Y	GZ3639	Single	4	4	4	4	4	4	4	4	4	4	4	4	4	4	4	4	4		2011-016-00840	2011-016-00841
FGSG_10627	GzZC144	N	GZ3639	N/A	N/A	N/A	N/A	N/A	N/A	N/A	N/A	N/A	N/A	N/A	N/A	N/A	N/A	N/A	N/A	N/A	N/A
FGSG_07889	GzZC145	Y	GZ3639	Single	4	4	4	4	4	4	4	4	4	4	4	4	4	4	4	4	4		2011-016-00842	2011-016-00843
FGSG_03353	GzZC146	Y	GZ3639	Single	4	4	4	4	4	4	4	4	4	4	4	4	4	4	4	4	4		2011-016-00844
FGSG_03068	GzZC147	Y	GZ3639	Single	4	4	4	4	4	4	4	4	4	4	4	4	4	4	4	4	4		2011-016-00845	2011-016-00846
FGSG_04203	GzZC148	Y	GZ3639	Single	4	4	4	4	4	4	4	4	4	4	4	4	4	4	4	4	4		2011-016-00847	2011-016-00848
FGSG_05772	GzZC149	Y	GZ3639	Single	4	4	4	4	4	4	4	4	4	4	4	4	4	4	4	4	4		2011-016-00849
FGSG_03649	GzZC150	Y	GZ3639	Single	4	4	4	4	4	4	4	4	4	4	4	4	4	4	4	4	4		2011-016-00850	2011-016-00851
FGSG_02445	GzZC151	Y	GZ3639	Single	4	4	4	1	1	0	0	3	4	4	4	4	4	4	4	4	4		2011-016-00852	2011-016-00853
FGSG_02431	GzZC152	Y	GZ3639	Single	4	4	4	4	4	4	4	4	4	4	4	4	4	4	4	4	4		2011-016-00854	2011-016-00855
FGSG_02787	GzZC153	Y	GZ3639	Single	4	4	4	4	4	4	4	4	4	4	4	4	4	4	4	4	4		2011-016-00856	2011-016-00857
FGSG_01731	GzZC154	Y	GZ3639	Single	4	4	4	4	4	4	4	4	4	4	4	4	4	4	4	4	4		2011-016-00858	2011-016-00859
FGSG_06460	GzZC155	Y	GZ3639	Single	4	4	4	4	4	4	4	4	4	4	4	4	4	4	4	4	4		2011-016-00860
FGSG_03783	GzZC156	Y	GZ3639	Single	4	4	4	4	4	4	4	4	4	4	4	4	4	4	4	4	4		2011-016-00861	2011-016-00862
FGSG_00813	GzZC157	Y	GZ3639	Single	4	4	4	4	4	4	4	4	4	4	4	4	4	4	4	4	4		2011-016-00863	2011-016-00864
FGSG_11891	GzZC158	Y	GZ3639	Single	4	4	4	4	4	4	4	4	4	4	4	4	4	4	4	4	4		2011-016-00865	2011-016-00866
FGSG_12631	GzZC159	Y	GZ3639	Single	4	4	4	4	4	4	4	4	4	4	4	4	4	4	4	4	4		2011-016-00867	2011-016-00868
FGSG_11683	GzZC160	Y	GZ3639	Single	4	4	4	4	4	4	4	4	4	4	4	4	4	4	4	4	4		2011-016-00869	2011-016-00870
FGSG_12729	GzZC161	Y	GZ3639	Single	4	4	4	4	4	4	4	4	4	4	4	4	4	4	4	4	4		2011-016-00871	2011-016-00872
FGSG_09464	GzZC162	Y	GZ3639	Single	4	4	4	4	4	4	4	4	4	4	4	6	4	4	6	6	4		2011-016-00873	2011-016-00874
FGSG_09177	GzZC163	Y	GZ3639	Single	4	4	4	4	4	4	4	4	4	4	4	4	4	4	4	4	4		2011-016-00875	2011-016-00876
FGSG_10266	GzZC164	Y	GZ3639	Single	4	4	4	4	4	4	4	4	4	4	4	4	4	4	4	4	4		2011-016-00877	2011-016-00878
FGSG_09080	GzZC165	Y	GZ3639	Single	4	4	4	4	4	4	4	4	4	4	4	4	4	4	4	4	4		2011-016-00879	2011-016-00880
FGSG_09064	GzZC166	N	GZ3639	N/A	N/A	N/A	N/A	N/A	N/A	N/A	N/A	N/A	N/A	N/A	N/A	N/A	N/A	N/A	N/A	N/A	N/A
FGSG_10468	GzZC167	Y	GZ3639	Single	4	4	4	4	4	4	4	4	4	4	4	4	4	4	4	4	4		2011-016-00881	2011-016-00882
FGSG_09225	GzZC168	Y	GZ3639	Single	4	4	4	4	4	4	4	4	4	4	4	4	4	4	4	4	4		2011-016-00883	2011-016-00884
FGSG_10070	GzZC169	Y	GZ3639	Single	4	4	4	4	4	4	4	4	4	4	4	4	4	4	4	4	4		2011-016-00885	2011-016-00886
FGSG_12282	GzZC170	Y	GZ3639	Single	4	4	4	4	4	4	4	4	4	4	4	4	4	4	4	4	4		2011-016-00887	2011-016-00888
FGSG_11247	GzZC171	Y	GZ3639	Multiple	4	4	4	4	4	4	4	4	4	4	4	4	4	4	4	4	4		2011-016-00889
FGSG_11364	GzZC172	Y	GZ3639	Single	4	4	4	4	4	4	4	4	4	4	4	4	4	4	4	4	2		2011-016-00890	2011-016-00891
FGSG_11358	GzZC173	Y	GZ3639	Single	4	4	4	4	4	4	4	4	4	4	4	4	4	4	4	4	4		2011-016-00892	2011-016-00893
FGSG_11355	GzZC174	Y	GZ3639	Multiple	4	4	4	4	4	4	4	4	4	4	4	4	4	4	4	4	4		2011-016-00894	2011-016-00895
FGSG_08349	GzZC175	Y	GZ3639	Single	4	4	4	4	4	4	4	4	4	4	4	4	4	4	4	4	4		2011-016-00896	2011-016-00897
FGSG_08010	GzZC176	Y	GZ3639	Single	4	4	4	4	4	4	4	4	4	4	4	4	4	4	4	4	4		2011-016-00898	2011-016-00899
FGSG_04683	GzZC177	Y	GZ3639	Single	4	4	4	4	4	4	4	4	4	4	4	4	4	4	4	4	4		2011-016-00900	2011-016-00901
FGSG_04671	GzZC178	Y	GZ3639	Multiple	4	4	4	4	4	4	4	4	4	4	4	4	4	4	4	4	4		2011-016-00902	2011-016-00903
FGSG_14003	GzZC179	Y	GZ3639	Single	4	4	4	4	4	4	4	4	4	4	4	4	4	4	4	4	4		2011-016-00904	2011-016-00905
FGSG_13455	GzZC180	Y	GZ3639	Single	4	4	4	4	4	4	4	4	4	4	4	4	4	4	4	4	4		2011-016-00906
FGSG_12115	GzZC181	Y	GZ3639	Single	4	4	4	4	4	4	4	4	4	4	4	4	4	4	4	4	4		2011-016-00907	2011-016-00908
FGSG_04576	GzZC182	Y	GZ3639	Single	4	4	4	4	4	4	4	4	4	4	4	4	4	4	4	4	4		2011-016-00909
FGSG_04480	GzZC183	Y	GZ3639	Multiple	4	4	4	0	0	0	0	4	4	4	4	4	4	4	4	4	4		2011-016-00910	2011-016-00911
FGSG_01853	GzZC184	Y	GZ3639	Single	4	4	4	4	4	4	4	4	4	4	4	4	4	4	4	4	4		2011-016-00912
FGSG_01795	GzZC185	Y	GZ3639	Single	4	4	4	4	4	4	4	4	4	4	4	4	4	4	4	4	4		2011-016-00913
FGSG_07638	GzZC186	N	GZ3639	N/A	N/A	N/A	N/A	N/A	N/A	N/A	N/A	N/A	N/A	N/A	N/A	N/A	N/A	N/A	N/A	N/A	N/A
FGSG_07609	GzZC187	N	GZ3639	N/A	N/A	N/A	N/A	N/A	N/A	N/A	N/A	N/A	N/A	N/A	N/A	N/A	N/A	N/A	N/A	N/A	N/A
FGSG_07604	GzZC188	Y	GZ3639	Single	4	4	4	4	4	4	4	4	4	4	4	4	4	4	4	4	4		2011-016-00914
FGSG_07591	GzZC189	Y	GZ3639	Single	4	3	4	4	4	4	4	4	4	4	4	4	4	4	4	4	4		2011-016-00915	2011-016-00916
FGSG_07589	GzZC190	Y	GZ3639	Single	4	4	4	4	4	4	4	4	4	4	4	4	4	4	4	4	4		2011-016-00917	2011-016-00918
FGSG_01515	GzZC191	Y	GZ3639	Single	4	4	4	4	4	4	4	4	4	4	4	4	4	4	4	4	4		2011-016-00919	2011-016-00920
FGSG_05958	GzZC192	Y	GZ3639	Single	4	3	4	4	4	4	4	4	4	4	4	4	4	4	4	4	4		2011-016-00921	2011-016-00922
FGSG_05925	GzZC193	Y	GZ3639	Single	4	4	4	4	4	4	4	4	4	4	4	4	4	4	4	4	4		2011-016-00923	2011-016-00924
FGSG_03929	GzZC194	Y	GZ3639	Single	4	3	4	4	4	4	4	4	4	4	4	4	4	4	4	4	4		2011-016-00925	2011-016-00926
FGSG_03919	GzZC195	Y	GZ3639	Single	4	4	4	4	4	4	4	4	4	4	4	4	4	4	4	4	4		2011-016-00927	2011-016-00928
FGSG_03912	GzZC196	Y	GZ3639	Single	4	4	4	4	4	4	4	4	4	4	4	4	4	4	4	4	4		2011-016-00929	2011-016-00930
FGSG_03892	GzZC197	Y	GZ3639	Single	4	4	4	4	4	4	4	4	4	4	4	4	4	4	4	4	4		2011-016-00931
FGSG_03878	GzZC198	Y	GZ3639	Single	4	4	4	4	4	4	4	4	4	4	4	4	4	4	4	4	4		2011-016-00932	2011-016-00933
FGSG_03861	GzZC199	Y	GZ3639	Single	4	4	4	4	4	4	4	4	4	4	4	4	4	4	4	4	4		2011-016-00934	2011-016-00935
FGSG_03857	GzZC200	Y	GZ3639	Single	4	4	4	4	4	4	4	4	4	4	4	4	4	4	4	4	4		2011-016-00936	2011-016-00937
FGSG_07693	GzZC201	Y	GZ3639	Single	4	4	4	4	4	4	4	4	4	4	4	4	4	4	4	4	4		2011-016-00938	2011-016-00939
FGSG_03415	GzZC202	Y	GZ3639	Single	4	4	4	4	4	4	4	4	4	4	4	4	4	4	4	4	4		2011-016-00940	2011-016-00941
FGSG_03399	GzZC203	Y	GZ3639	Single	4	4	4	4	4	4	4	4	4	4	4	4	4	4	4	4	4		2011-016-00942
FGSG_03390	GzZC204	Y	GZ3639	Single	4	4	4	4	4	4	4	4	4	4	4	4	4	4	4	4	4		2011-016-00943	2011-016-00944
FGSG_07482	GzZC205	Y	GZ3639	Single	4	4	4	4	4	4	4	4	4	4	4	4	4	4	4	4	4		2011-016-00945	2011-016-00946
FGSG_06750	GzZC206	Y	GZ3639	Single	4	4	4	4	4	4	4	4	4	4	4	4	4	4	4	4	4		2011-016-00947	2011-016-00948
FGSG_06699	GzZC207	Y	GZ3639	Single	4	4	4	4	4	4	4	4	4	4	4	4	4	4	4	4	4		2011-016-00949	2011-016-00950
FGSG_05725	GzZC208	Y	GZ3639	Single	4	4	4	4	4	4	4	4	4	4	4	4	4	4	4	4	4		2011-016-00951	2011-016-00952
FGSG_05716	GzZC209	Y	GZ3639	Multiple	4	4	4	4	4	4	4	4	4	4	4	4	4	4	4	4	4		2011-016-00953
FGSG_05682	GzZC210	Y	GZ3639	Single	4	4	4	4	4	4	4	4	4	4	4	4	4	4	4	4	4		2011-016-00954	2011-016-00955
FGSG_05646	GzZC211	Y	GZ3639	Single	4	4	4	4	4	4	4	4	4	4	4	4	4	4	4	4	4		2011-016-00956	2011-016-00957
FGSG_03044	GzZC212	Y	GZ3639	Single	4	4	4	4	4	4	4	4	4	4	4	4	4	4	4	4	4		2011-016-00958	2011-016-00959
FGSG_03037	GzZC213	Y	GZ3639	Single	4	4	4	4	4	4	4	4	4	4	4	4	4	4	4	4	4		2011-016-00960	2011-016-00961
FGSG_02969	GzZC214	Y	GZ3639	Single	4	4	4	4	4	4	4	4	4	4	4	4	4	4	4	4	4		2011-016-00962	2011-016-00963
FGSG_05503	GzZC215	Y	GZ3639	Single	4	4	4	4	4	2	2	4	4	4	4	4	4	4	4	4	4		2011-016-00964	2011-016-00965
FGSG_04191	GzZC216	Y	GZ3639	Single	4	4	4	4	4	4	4	4	4	4	4	4	4	4	4	4	4		2011-016-00966	2011-016-00967
FGSG_04109	GzZC217	Y	GZ3639	Single	4	4	4	4	4	4	4	3	4	4	4	4	4	4	4	4	4		2011-016-00968	2011-016-00969
FGSG_03327	GzZC218	Y	GZ3639	Single	4	4	4	4	4	4	4	4	4	4	4	4	4	4	4	4	4		2011-016-00970	2011-016-00971
FGSG_03322	GzZC219	Y	GZ3639	Single	4	4	4	4	4	4	4	4	4	4	4	4	4	4	4	4	4		2011-016-00972
FGSG_03294	GzZC220	Y	GZ3639	Single	4	4	4	4	4	4	4	4	4	4	4	4	4	4	4	4	4		2011-016-00973
FGSG_03292	GzZC221	Y	GZ3639	Single	4	4	4	4	4	4	4	4	4	4	4	4	4	4	4	4	4		2011-016-00974	2011-016-00975
FGSG_03246	GzZC222	Y	GZ3639	Single	4	4	4	4	4	4	4	4	4	4	4	4	4	4	4	4	4		2011-016-00976
FGSG_03226	GzZC223	Y	GZ3639	Single	4	4	4	4	4	4	4	4	4	4	4	4	4	4	4	4	4		2011-016-00977	2011-016-00978
FGSG_03219	GzZC224	Y	GZ3639	Single	4	4	4	4	4	4	4	4	4	4	4	4	4	4	4	4	4		2011-016-00979
FGSG_03214	GzZC225	Y	GZ3639	Single	4	4	4	4	4	4	4	4	4	4	4	4	4	4	4	4	4		2011-016-00981	2011-016-00982
FGSG_03207	GzZC226	Y	GZ3639	Single	4	4	4	4	4	4	4	4	4	4	4	4	4	4	4	4	4		2011-016-00983
FGSG_03201	GzZC227	Y	GZ3639	Single	4	4	4	4	4	4	4	4	4	4	4	4	4	4	4	4	4		2011-016-00984	2011-016-00985
FGSG_05789	GzZC228	Y	GZ3639	Single	4	4	4	4	3	4	4	4	4	4	4	4	4	4	4	4	4		2011-016-00986	2011-016-00987
FGSG_06160	GzZC229	Y	GZ3639	Single	4	4	3	4	2	0	0	2	4	4	4	4	4	4	4	4	4		2011-016-00988	2011-016-00989
FGSG_07133	GzZC230	Y	GZ3639	Single	4	3	4	3	2	2	4	3	2	2	0	4	4	4	4	4	4		2011-016-00990	2011-016-00991
FGSG_07079	GzZC231	Y	GZ3639	Single	4	4	4	4	4	4	4	4	4	4	4	4	4	4	4	4	4		2011-016-00992	2011-016-00993
FGSG_07067	GzZC232	Y	GZ3639	Single	4	3	4	0	0	0	0	4	0	4	0	4	4	4	4	4	4		2011-016-00994	2011-016-00995
FGSG_07368	GzZC233	Y	GZ3639	Single	4	4	4	4	4	4	4	4	6	4	4	6	4	4	4	4	4		2011-016-00997
FGSG_01378	GzZC234	Y	GZ3639	Single	4	4	4	4	4	4	4	4	4	4	4	4	4	4	4	4	4		2011-016-00998	2011-016-00999
FGSG_01318	GzZC235	Y	GZ3639	Single	4	4	4	4	4	4	4	4	4	4	4	4	4	4	4	4	4		2011-016-01000
FGSG_01293	GzZC236	Y	GZ3639	Single	4	4	4	4	4	4	4	4	4	4	0	4	4	4	4	4	4		2011-016-01001	2011-016-01002
FGSG_06915	GzZC237	Y	GZ3639	Single	4	4	4	4	4	4	4	4	4	4	4	4	4	4	4	4	4		2011-016-01003	2011-016-01004
FGSG_03159	GzZC238	Y	GZ3639	Single	4	4	4	4	4	4	4	4	4	4	4	4	4	4	4	4	4		2011-016-01005
FGSG_03138	GzZC239	Y	GZ3639	Multiple	4	4	4	4	4	4	4	4	4	4	4	4	4	4	4	4	4		2011-016-01006	2011-016-01007
FGSG_03102	GzZC240	Y	GZ3639	Single	4	4	4	4	4	4	4	4	4	4	4	4	4	4	4	4	4		2011-016-01008	2011-016-01009
FGSG_04459	GzZC241	Y	GZ3639	Single	4	4	4	4	4	4	4	4	4	4	4	4	4	4	4	4	4		2011-016-01010	2011-016-01011
FGSG_06593	GzZC242	Y	GZ3639	Single	4	4	4	4	4	4	4	4	4	4	4	4	4	4	4	4	4		2011-016-01012	2011-016-01013
FGSG_03702	GzZC243	Y	GZ3639	Single	4	4	4	4	4	4	4	4	4	4	4	4	4	4	4	4	4		2011-016-01014	2011-016-01015
FGSG_03683	GzZC244	N	GZ3639	N/A	N/A	N/A	N/A	N/A	N/A	N/A	N/A	N/A	N/A	N/A	N/A	N/A	N/A	N/A	N/A	N/A	N/A
FGSG_02167	GzZC245	Y	GZ3639	Single	4	4	4	4	4	4	4	4	4	4	4	4	4	4	4	4	4		2011-016-01016	2011-016-01017
FGSG_02083	GzZC246	Y	GZ3639	Single	4	4	3	4	1	0	0	4	0	0	4	4	4	4	4	4	4		2011-016-01018
FGSG_02068	GzZC247	Y	GZ3639	Single	4	4	4	4	4	4	4	4	2	2	4	4	4	4	4	4	4		2011-016-01019	2011-016-01020
FGSG_01176	GzZC248	Y	GZ3639	Single	4	4	4	1	1	4	4	4	2	2	0	2	2	6	4	4	4		2011-016-01021	2011-016-01022
FGSG_01172	GzZC249	Y	GZ3639	Single	4	4	4	4	4	4	4	4	4	4	4	4	4	4	4	4	4		2011-016-01023	2011-016-01024
FGSG_02531	GzZC250	Y	GZ3639	Single	4	4	3	4	4	4	4	4	6	4	4	2	4	4	4	4	4		2011-016-01025	2011-016-01026
FGSG_02435	GzZC251	Y	GZ3639	Single	4	4	4	4	4	4	4	4	4	4	4	4	4	4	4	4	4		2011-016-01027	2011-016-01028
FGSG_05370	GzZC252	Y	GZ3639	Single	4	4	4	4	4	4	4	4	4	4	4	4	4	4	4	4	4		2011-016-01029	2011-016-01030
FGSG_05350	GzZC253	Y	GZ3639	Single	4	4	4	4	4	4	4	4	4	4	4	4	4	4	4	4	4		2011-016-01031
FGSG_05332	GzZC254	Y	GZ3639	Single	4	4	4	4	4	4	4	4	4	4	4	4	4	4	4	4	4		2011-016-01032	2011-016-01033
FGSG_05279	GzZC255	Y	GZ3639	Single	4	4	4	4	4	4	4	4	4	4	4	4	4	4	4	4	4		2011-016-01034	2011-016-01035
FGSG_02799	GzZC256	Y	GZ3639	Single	4	4	4	4	4	4	4	4	4	4	4	4	4	4	4	4	4		2011-016-01036
FGSG_02696	GzZC257	Y	GZ3639	Single	4	4	4	4	4	4	4	4	4	4	4	4	4	4	4	4	4		2011-016-01037
FGSG_09318	GzZC258	Y	GZ3639	Single	4	4	4	0	0	0	0	4	4	4	4	4	4	4	4	4	4		2011-016-01038
FGSG_02554	GzZC259	Y	GZ3639	Single	4	4	4	4	4	4	4	4	4	4	4	4	4	4	4	4	4		2011-016-01039	2011-016-01040
FGSG_02874	GzZC260	Y	GZ3639	Single	4	4	4	4	4	4	4	4	4	4	4	4	4	4	4	4	4		2011-016-01041	2011-016-01042
FGSG_02854	GzZC261	Y	GZ3639	Single	4	4	4	4	4	4	4	4	4	4	4	4	4	4	4	4	4		2011-016-01043
FGSG_03551	GzZC262	Y	GZ3639	Single	4	4	4	4	4	4	4	4	4	4	4	4	4	4	4	4	4		2011-016-01044	2011-016-01045
FGSG_03508	GzZC263	Y	GZ3639	Single	4	4	4	4	4	4	4	4	4	4	4	4	4	4	4	4	4		2011-016-01046
FGSG_03485	GzZC264	N	GZ3639	N/A	N/A	N/A	N/A	N/A	N/A	N/A	N/A	N/A	N/A	N/A	N/A	N/A	N/A	N/A	N/A	N/A	N/A
FGSG_01760	GzZC265	Y	GZ3639	Single	4	4	4	4	4	4	4	4	4	4	4	4	4	4	4	4	4		2011-016-01047	2011-016-01048
FGSG_01724	GzZC266	N	GZ3639	N/A	N/A	N/A	N/A	N/A	N/A	N/A	N/A	N/A	N/A	N/A	N/A	N/A	N/A	N/A	N/A	N/A	N/A
FGSG_01669	GzZC267	Y	GZ3639	Single	4	4	4	4	4	4	4	4	4	4	4	4	4	4	4	4	4		2011-016-01049	2011-016-01050
FGSG_04311	GzZC268	Y	GZ3639	Single	4	4	4	4	4	4	4	4	4	4	4	4	4	4	4	4	4		2011-016-01051
FGSG_05157	GzZC269	Y	GZ3639	Single	4	4	4	4	4	4	4	4	4	4	4	4	4	4	4	4	4		2011-016-01053	2011-016-01054
FGSG_04974	GzZC270	Y	GZ3639	Single	4	4	4	4	4	4	4	4	4	4	4	4	4	4	4	4	4		2011-016-01055	2011-016-01056
FGSG_04901	GzZC271	Y	GZ3639	Single	3	4	4	4	4	4	4	4	4	4	4	4	4	4	4	4	4		2011-016-01057	2011-016-01058
FGSG_04888	GzZC272	Y	GZ3639	Single	4	4	4	4	4	4	4	4	4	4	4	4	4	4	4	4	4		2011-016-01059	2011-016-01060
FGSG_05120	GzZC273	Y	GZ3639	Single	4	4	4	4	4	4	4	4	4	4	4	4	4	4	4	4	4		2011-016-01061
FGSG_05068	GzZC274	Y	GZ3639	Single	4	4	4	4	4	4	4	3	4	4	4	4	4	4	4	4	4		2011-016-01062	2011-016-01063
FGSG_01638	GzZC275	Y	GZ3639	Single	4	4	4	4	4	4	4	4	4	4	4	4	4	4	4	4	4		2011-016-01064	2011-016-01065
FGSG_01564	GzZC276	Y	GZ3639	Single	4	4	4	4	3	4	4	4	4	4	4	4	4	4	4	4	4		2011-016-01066	2011-016-01067
FGSG_01562	GzZC277	Y	GZ3639	Single	4	4	4	4	4	4	4	4	4	4	4	4	4	4	4	4	4		2011-016-01068	2011-016-01069
FGSG_06503	GzZC278	Y	GZ3639	Single	4	4	4	4	4	4	4	4	4	4	4	4	4	4	4	4	4		2011-016-01070	2011-016-01071
FGSG_06442	GzZC279	Y	GZ3639	Single	4	4	4	4	4	4	4	4	4	4	4	4	4	4	4	4	4		2011-016-01072
FGSG_06436	GzZC280	Y	GZ3639	Multiple	4	4	4	4	4	4	4	4	4	4	4	4	4	4	4	4	4		2011-016-01073
FGSG_00725	GzZC281	Y	GZ3639	Single	4	4	4	4	4	4	4	4	4	4	4	4	4	4	4	4	4		2011-016-01074	2011-016-01075
FGSG_00719	GzZC282	Y	GZ3639	Single	4	4	4	4	4	4	4	4	4	4	0	4	4	4	4	4	4		2011-016-01076	2011-016-01077
FGSG_00713	GzZC283	Y	GZ3639	Single	4	4	4	4	4	4	4	4	4	4	4	4	4	4	4	4	4		2011-016-01078
FGSG_02410	GzZC284	Y	GZ3639	Single	4	4	4	4	4	4	4	4	4	4	4	4	4	4	4	4	4		2011-016-01079	2011-016-01080
FGSG_02384	GzZC285	Y	GZ3639	Single	4	4	4	4	4	4	4	4	4	4	4	4	4	4	4	4	4		2011-016-01081	2011-016-01082
FGSG_02368	GzZC286	Y	GZ3639	Single	4	4	4	4	4	4	4	4	4	4	4	4	4	4	4	4	4		2011-016-01083
FGSG_02323	GzZC287	Y	GZ3639	Single	4	4	4	4	4	4	4	4	4	4	4	4	4	4	4	4	4		2011-016-01084	2011-016-01085
FGSG_02320	GIP2	Y	GZ3639	Single	4	4	0	4	4	4	4	4	4	4	4	4	4	2	4	4	4	Appl. Environ. Microbiol. 72(2):1645-1652	2011-016-01086	2011-016-01087
FGSG_06382	GzZC289	Y	GZ3639	Single	4	4	4	4	2	4	4	4	4	4	4	4	4	4	4	4	4		2011-016-01088	2011-016-01089
FGSG_06324	GzZC290	Y	GZ3639	Single	4	4	4	4	4	4	4	4	4	4	4	4	4	4	4	4	4		2011-016-01090	2011-016-01091
FGSG_04862	GzZC291	N	GZ3639	N/A	N/A	N/A	N/A	N/A	N/A	N/A	N/A	N/A	N/A	N/A	N/A	N/A	N/A	N/A	N/A	N/A	N/A
FGSG_04830	GzZC292	Y	GZ3639	Single	4	4	4	4	4	4	4	4	4	4	4	4	4	4	4	4	4		2011-016-01092
FGSG_04803	GzZC293	N	GZ3639	N/A	N/A	N/A	N/A	N/A	N/A	N/A	N/A	N/A	N/A	N/A	N/A	N/A	N/A	N/A	N/A	N/A	N/A
FGSG_04786	GzZC294	Y	GZ3639	Single	4	4	4	4	4	4	4	4	4	4	4	4	4	4	4	4	4		2011-016-01093	2011-016-01094
FGSG_04747	GzZC295	Y	GZ3639	Single	4	4	4	4	4	4	4	4	4	4	4	4	4	4	4	4	4		2011-016-01095	2011-016-01096
FGSG_03786	GzZC296	Y	GZ3639	Single	4	4	4	4	4	4	4	4	4	4	4	4	4	4	4	4	4		2011-016-01097	2011-016-01098
FGSG_03727	GzZC297	Y	GZ3639	Single	4	4	4	4	4	4	4	4	4	4	4	4	4	4	4	4	4		2011-016-01099
FGSG_00800	GzZC298	N	GZ3639	N/A	N/A	N/A	N/A	N/A	N/A	N/A	N/A	N/A	N/A	N/A	N/A	N/A	N/A	N/A	N/A	N/A	N/A
FGSG_00774	GzZC299	Y	GZ3639	Single	4	4	4	4	4	4	4	4	4	4	4	4	4	4	4	4	4		2011-016-01101	2011-016-01102
FGSG_00625	GzZC300	Y	GZ3639	Single	4	4	4	4	4	4	4	4	4	4	4	4	4	4	4	4	4		2011-016-01103	2011-016-01104
FGSG_00404	GzZC301	Y	GZ3639	Single	4	4	4	0	0	0	0	4	4	4	4	4	4	4	4	4	4		2011-016-01105
FGSG_00574	GzZC302	Y	GZ3639	Multiple	3	2	5	0	0	0	0	4	4	4	0	2	2	2	4	4	2		2011-016-01106	2011-016-01107
FGSG_00573	GzZC303	Y	GZ3639	Single	3	2	5	0	0	0	0	4	4	4	4	2	2	2	4	4	2		2011-016-01108	2011-016-01109
FGSG_00313	GzZC304	Y	GZ3639	Single	4	4	4	4	4	4	4	4	4	4	4	4	4	4	4	4	4		2011-016-01052
FGSG_00147	GzZC305	Y	GZ3639	Single	4	4	4	4	4	4	4	4	4	4	0	4	4	4	6	4	4		2011-016-00996
FGSG_00144	GzZC306	N	GZ3639	N/A	N/A	N/A	N/A	N/A	N/A	N/A	N/A	N/A	N/A	N/A	N/A	N/A	N/A	N/A	N/A	N/A	N/A
FGSG_00011	GzZC307	Y	GZ3639	Multiple	4	4	4	4	4	4	4	4	4	4	4	4	4	4	4	4	4		2011-016-00980
FGSG_00235	GzZC308	Y	GZ3639	Single	4	4	4	4	4	4	4	4	4	4	4	4	4	4	4	4	4		2011-016-00691	2011-016-00734
FGSG_00227	GzZC309	Y	GZ3639	Single	4	4	4	4	4	4	4	4	4	4	4	4	4	4	4	4	4		2011-016-00688
FGSG_00196	GzZC310	Y	GZ3639	Single	4	4	4	4	4	4	4	4	4	4	4	4	4	4	4	4	4		2011-016-00669	2011-016-00675
FGSG_00217	GzZC311	Y	GZ3639	Single	4	4	4	4	4	4	4	4	4	4	4	4	4	4	4	4	4		2011-016-00642	2011-016-00649
FGSG_00102	GzZC312	Y	GZ3639	Single	4	4	4	4	4	4	4	4	4	4	4	4	4	4	4	4	4		2011-016-00633
FGSG_00052	GzZC313	Y	GZ3639	Single	4	4	4	4	4	4	4	4	4	4	4	4	4	4	4	4	4		2011-016-00634
FGSG_00081	GzZC314	Y	GZ3639	Single	4	4	4	4	4	4	4	4	4	4	4	4	4	4	4	4	4		2011-016-00620	2011-016-01110
FGSG_00069	GzZC315	Y	GZ3639	Single	4	4	4	4	4	4	4	4	4	4	4	4	4	4	4	4	4		2011-016-01111
FGSG_00125	GzZC316	Y	GZ3639	Single	4	4	4	4	4	4	4	4	4	4	4	4	4	4	4	4	4		2011-016-00511
a “Y” and “N” represent deleted gene and undeleted gene, respectively.
b "Single" and "multiple" represent targeted gene deletion without ectopic insertion and with ectopic insertion, respectively.
c Percentage of average radial growth on potato dextrose agar media (PDA) of deletion mutants compared to wild-type strain was scored (5, more than wild-type strain; 4, 91-100%; 3, 61-90%; 2, 31-60 %; 1, 0-30 %; 0, 0 %).
d Percentage of average radial growth on minimal media (MM) of deletion mutants compared to wild-type strain was scored (5, more than wild-type strain; 4, 91-100%; 3, 61-90%; 2, 31-60 %; 1, 0-30 %; 0, 0 %).
e Pigmentation representing aurofusarin accumulation after 5 days of growth on PDA was scored by comparing with wild-type strain (5, more than wild-type strain; 4, similar to wild-type strain; 2, less than wild-type strain; 0, no pigmentation).
f Number of perithecium (NP) was scored from “0” to “5” (1, less than 25% of the wild-type strain; 2, 25-50% less; 3, 50-75% less; 4, 75-100% less; 5, more than wild-type strain; 0, no perithecium).
g Perithecia maturation (PM) was determined by size compared to wild-type strain (4, normal; 3, 1-2 day delayed; 2, 3-7 days delayed; 1, more than 7 days delayed maturation).
h Ascospore formation (AF) represents the existence and morphology of ascospores (4, normal ascospores; 2, abnormal shape of ascospore; 0, no observable ascospores).
i Ascospore discharge (AD) was determined by discharged number of ascospores compared to wild-type strain (4, normal; 2, reduced; 0, no discharge).
j Conidiation represents conidia production of mutants compared to wild-type strain (4, similar number to wild-type strain; 3, approximately 10-fold reduction; 2, approximately 100-fold reduction; 1, approximately 1000-fold reduction; 0, no visible conidia production).
k Toxin production (ZEA, zearalenone; DON, deoxynivalenol) was quantified compared to wild-type strain (6, overproduction; 4, similar to wild-type strain; 2, reduced production; 0, no detectable production).
l Virulence on wheat heads was scored (4, normal; 0, markedly reduced virulence compared to wild-type strain).
m Radial growth of mutants on each stress-inducing media was evaluated compared to growth on mock complete media (CM) (2, susceptible; 4, normal; 6, resistant).
n Center for Fungal Genetics Resources (CFGR, http://genebank.riceblast.snu.ac.kr/)
o Not applicable
