# Supplementary material for: A Phenome-Based Functional Analysis of Transcription Factors in the Cereal Head Blight Fungus, Fusarium graminearum
Source: PLoS Pathog. 2011 Oct 20;7(10):e1002310. doi: 10.1371/journal.ppat.1002310 (PMC3197617; doi:10.1371/journal.ppat.1002310)
Supplement: Table S3 — Conidia production of G. zeae strains on carboxymethylcellulose medium (CMC). (XLS) [file ppat.1002310.s011.xls]

## Sheet: Sheet1
Table S3. Conidia production of G. zeae strains on carboxymethylcellulose medium (CMC)
No	Locus ID	Gene name	Conidia production
			Wild-typea	Mutant
3	FGSG_10129	FgStuA	244000	0
5	FGSG_06071	GzAT001	2.06e+06	0
25	FGSG_06291	GzBrom002	2330000	0
42	FGSG_09832	GzbZIP016	244000	0
51	FGSG_00477	GzC2H003	1.96e+06	425000
64	FGSG_01877	GzC2H016	1.96e+06	3333.33
68	FGSG_02803	GzC2H020	1.96e+06	486667
74	FGSG_04134	GzCON7	244000	0
92	FGSG_07052	GzC2H047	244000	62500
130	FGSG_10517	GzC2H090	1780000	0
144	FGSG_13711	GzC2H105	1780000	0
148	FGSG_13746	GzNot002	2.06e+06	80000
149	FGSG_02527	GzDDT	2.06e+06	513333
170	FGSG_01182	GzCCAAT002	244000	60000
178	FGSG_00385	GzHMG002	2650000	0
181	FGSG_00729	GzHMG005	2.23333e+06	233333
218	FGSG_07097	GzHOME005	2420000	8500
246	FGSG_00324	GzMyb002	2190000	28333.3
249	FGSG_01915	GzFlbD	2190000	0
260	FGSG_10269	GzMyb016	2650000	0
261	FGSG_12781	GzMyb017	2650000	683333
264	FGSG_09992	GzNH001	2650000	0
306	FGSG_09654	GzOB038	1.96e+06	190000
314	FGSG_13120	GzOB047	1.86e+06	0
333	FGSG_08981	GzOpi	1200000	383333
334	FGSG_00902	GzTF2S001	1200000	383333
336	FGSG_01665	FgFSR1	2190000	250000
352	FGSG_07420	GzRFX1	2.23333e+06	250000
354	FGSG_08481	GzWing018	2.62e+06	310000
355	FGSG_08572	GzWing019	2.62e+06	0
356	FGSG_08719	GzWing020	2.23333e+06	333333
379	FGSG_10716	GzCCHC011	2450000	0
427	FGSG_13625	GzZC034	244000	6666.67
479	FGSG_08924	GzZC086	3000000	333333
480	FGSG_10069	GzZC087	3000000	583333
481	FGSG_11561	GzZC088	1570000	408333
544	FGSG_02445	GzZC151	1200000	266667
610	FGSG_04109	GzZC217	1570000	422500
622	FGSG_06160	GzZC229	2330000	73333.3
623	FGSG_07133	GzZC230	2330000	153333
667	FGSG_05068	GzZC274	1570000	231667
a Conidia production was counted 5 days after inoculation in CMC culture
