# Supplementary material for: A Phenome-Based Functional Analysis of Transcription Factors in the Cereal Head Blight Fungus, Fusarium graminearum
Source: PLoS Pathog. 2011 Oct 20;7(10):e1002310. doi: 10.1371/journal.ppat.1002310 (PMC3197617; doi:10.1371/journal.ppat.1002310)
Supplement: Table S4 — Summary of phenotypes from each TF family. (XLS) [file ppat.1002310.s012.xls]

## Sheet: Sheet1
Table S4. Summary of phenotypes from each TF family
Family	Example	# of TF in whole genome	# of tested mutants	# of phenotypic mutants	PDA	Pigmentation	MM	Conidation	Sexual stage	Virulence	ZEA	DON	Stress
APSES	GzAPSES001	4	4	3	3	1	3	1	3	3	3	3	0
Helix-turn-helix, AraC type	GzAra001	8	7	0	0	0	0	0	0	0	0	0	0
AT-rich interaction region	GzAT001	3	3	1	1	1	1	1	1	1	1	1	1
bHLH	GzbHLH001	16	15	6	2	0	3	0	4	1	3	3	0
Bromodomain transcription factor	GzBrom001	3	3	1	1	1	1	1	1	1	1	1	1
bZIP	GzbZIP001	22	22	9	6	2	5	1	5	6	5	3	3
C2H2 zinc finger	GzC2H001	98	91	37	13	11	12	8	24	16	13	10	8
Heteromeric CCAAT factors	GzCCAAT001	8	8	4	2	1	2	1	3	2	2	2	2
Zinc finger, CCCH-type	GzCCCH001	4	4	0	0	0	0	0	0	0	0	0	0
Zinc finger, CCHC-type	GzCCHC001	12	12	2	1	1	1	1	1	1	1	1	1
DDT	GzDDT	1	1	1	1	0	1	1	1	1	1	1	0
Zinc finger, DHHC-type	GzDHHC001	5	5	2	0	0	0	0	1	0	1	0	2
DNL zinc finger	GzDNL	1	1	0	0	0	0	0	0	0	0	0	0
transcription factor FET5	GzFET5	1	1	0	0	0	0	0	0	0	0	0	0
WD repeat	FgFSR1	1	1	1	1	0	1	1	1	1	1	1	1
GATA type zinc finger	GzGATA001	8	7	2	0	1	1	0	1	0	1	1	0
Grainyhead/CP2	GzGH	1	1	1	0	0	0	0	1	0	0	0	0
Zinc finger, GRF-type	GzGRF	1	1	0	0	0	0	0	0	0	0	0	0
HMG	GzHMG001	37	34	11	3	1	3	2	8	3	3	3	2
Homeobox	GzHOME001	9	9	3	1	0	1	1	2	1	2	2	0
Homeodomain-like	GzHOMEL009	14	9	2	0	0	0	0	1	0	1	1	0
Heat shock factor (HSF)-type, DNA-binding	GzHSF003	1	1	1	0	0	1	0	0	0	0	0	0
Transcription factor jumonji	GzJUM001	6	6	1	0	0	0	0	1	0	0	0	0
Lambda repressor-like, DNA-binding	GzLam001	2	2	1	0	0	0	0	0	1	0	0	1
MADS-box	GzMADS001	3	3	2	0	1	0	0	1	1	1	1	0
Zinc finger, MIZ-type	GzMIZ001	2	2	0	0	0	0	0	0	0	0	0	0
Myb	MYT1	19	17	7	4	4	5	4	7	2	3	4	3
Negative transcriptional regulator	GzNEG001	2	2	0	0	0	0	0	0	0	0	0	0
Zinc finger, NF-X1-type	GzNF001	2	2	0	0	0	0	0	0	0	0	0	0
N.crassa TFs homolog	GzNH001	3	3	1	1	1	1	1	1	1	1	1	0
CCR4-Not complex component, Not1	GzNot001	2	1	1	1	0	1	1	1	1	1	1	0
Nucleic acid-binding, OB-fold	GzOB001	47	40	5	2	1	2	2	3	3	1	1	0
Transcription factor Opi1	GzOpi	1	1	1	0	0	1	1	0	0	0	0	1
p53-like transcription factor	GzP53L001	6	6	3	1	1	0	0	1	0	1	0	1
Zinc finger, Rad18-type putative	GzRad001	3	2	0	0	0	0	0	0	0	0	0	0
SART1	GzSART1	1	1	0	0	0	0	0	0	0	0	0	0
hypothetical protein similar to Paf1 complex subunit/triple-helical DNA-binding protein Cdp1	Gzscp	1	1	1	1	1	1	0	1	1	1	1	0
SGT1	GzSGT1	1	1	0	0	0	0	0	0	0	0	0	0
hypothetical protein similar to transcription factor Snd1/p100	Gzsnd	1	1	0	0	0	0	0	0	0	0	0	0
ssDNA-binding transcriptional regulator	GzssDB001	2	2	0	0	0	0	0	0	0	0	0	0
hypothetical protein similar to transcription/RNA-processing factor Ssu72	GzSsu72	1	1	1	0	1	1	0	1	0	1	1	1
Transcription factor TFIIS	GzTF2S001	2	2	1	0	1	0	1	0	0	1	0	1
Winged helix repressor DNA-binding	GzWing001	27	25	12	7	1	7	4	10	5	7	6	5
YL1 nuclear protein	GzYL	1	0	0	0	0	0	0	0	0	0	0	0
Zn2Cys6	GzZC001	316	296	46	6	8	10	9	18	11	13	7	13
Total		709	657	170	58	40	65	42	103	63	70	56	47
		1418
