# Supplementary material for: A Phenome-Based Functional Analysis of Transcription Factors in the Cereal Head Blight Fungus, Fusarium graminearum
Source: PLoS Pathog. 2011 Oct 20;7(10):e1002310. doi: 10.1371/journal.ppat.1002310 (PMC3197617; doi:10.1371/journal.ppat.1002310)
Supplement: Table S5 — TFs with single mutant phenotype. (XLS) [file ppat.1002310.s013.xls]

## Sheet: Sheet1
Table S5. TFs with single mutant phenotype
Locus ID	Gene name	Phenotypic catergory
FGSG_04901	GzZC271	Growth on PDA
FGSG_07789	GzbZIP011	Growth on PDA
FGSG_03929	GzZC194	Growth on MM
FGSG_05958	GzZC192	Growth on MM
FGSG_07591	GzZC189	Growth on MM
FGSG_09565	GzGATA007	Growth on MM
FGSG_10868	GzHSF003	Growth on MM
FGSG_04084	GzC2H025	Pigmentation
FGSG_06356	GzGH	Number of perithecia (NP)
FGSG_09308	GzbHLH014	Number of perithecia (NP)
FGSG_01564	GzZC276	Perithecia maturation (PM)
FGSG_02608	GzCCAAT003	Perithecia maturation (PM)
FGSG_05789	GzZC228	Perithecia maturation (PM)
FGSG_06382	GzZC289	Perithecia maturation (PM)
FGSG_06701	GzC2H044	Perithecia maturation (PM)
FGSG_06966	GzHOMEL016	Perithecia maturation (PM)
FGSG_09000	GzOB036	Perithecia maturation (PM)
FGSG_00696	GzHMG004	Ascospore formation (AF)
FGSG_05604	GzHMG018	Ascospore formation (AF)
FGSG_05949	GzWing012	Ascospore formation (AF)
FGSG_10286	GzCCHC010	Ascospore formation (AF)
FGSG_04109	GzZC217	Conidiation
FGSG_07097	GzHOME005	Conidiation
FGSG_11561	GzZC088	Conidiation
FGSG_13625	GzZC034	Conidiation
FGSG_02398	ZEB2	ZEA production
FGSG_05857	GzC2H038	ZEA production
FGSG_06810	GzZC131	ZEA production
FGSG_07265	GzZC110	ZEA production
FGSG_10429	GzZC082	ZEA production
FGSG_12809	GzC2H097	ZEA production
FGSG_00719	GzZC282	Virulence
FGSG_01293	GzZC236	Virulence
FGSG_08028	GzZC120	Virulence
FGSG_08182	GzZC116	Virulence
FGSG_08737	GzOB031	Virulence
FGSG_10179	GzLam002	Virulence
FGSG_11416	GzC2H093	Virulence
FGSG_00568	GzZC083	Fungicide
FGSG_09904	GzOB042	Fungicide
FGSG_07177	GzZC113	Cell wall
FGSG_05381	GzC2H036	pH11
FGSG_05896	GzDHHC002	pH11
FGSG_11364	GzZC172	pH11
FGSG_00653	GzC2H005	pH4
FGSG_11623	GzbZIP018	pH4
