# Supplementary material for: A Phenome-Based Functional Analysis of Transcription Factors in the Cereal Head Blight Fungus, Fusarium graminearum
Source: PLoS Pathog. 2011 Oct 20;7(10):e1002310. doi: 10.1371/journal.ppat.1002310 (PMC3197617; doi:10.1371/journal.ppat.1002310)
Supplement: Table S6 — Analysis of phenotypic correlations via PCC. (XLS) [file ppat.1002310.s014.xls]

## Sheet: Sheet1
Table S6. Analysis of phenotypic correlations via PCC
Phenotype A	Phenotype B	PCC	bP-value
Ascosporea	Discharge	0.9793	3.249e-12
Perithecium	Maturation	0.9389	3.249e-12
Maturation	Discharge	0.9302	3.249e-12
Maturation	Ascospore	0.9269	3.2488e-12
Perithecium	Discharge	0.8906	3.249e-12
Perithecium	Ascospore	0.8851	3.249e-12
PDA	MM	0.8318	3.249e-12
ZEA	DON	0.8187	3.249e-12
PDA	Virulence	0.6838	3.249e-12
Osmotic or Ionic stress	ROS stress	0.6341	3.249e-12
Maturation	Virulence	0.6235	3.249e-12
MM	DON	0.6202	3.249e-12
Perithecium	Virulence	0.62	3.2486e-12
MM	Maturation	0.6198	3.2488e-12
MM	Virulence	0.615	3.249e-12
MM	Perithecium	0.612	3.2488e-12
PDA	Perithecium	0.6092	3.249e-12
PDA	Maturation	0.6074	3.2492e-12
PDA	DON	0.5979	3.249e-12
MM	Ascospore	0.5832	3.249e-12
MM	Discharge	0.5815	3.249e-12
PDA	Discharge	0.5613	3.249e-12
Ascospore	Virulence	0.5573	3.2488e-12
Discharge	Virulence	0.5563	3.2488e-12
PDA	Ascospore	0.5526	3.2486e-12
PDA	Conidiation	0.5392	3.249e-12
Maturation	DON	0.5363	3.249e-12
Conidiation	Maturation	0.5323	3.2488e-12
MM	Conidiation	0.5321	3.2488e-12
Perithecium	DON	0.5249	3.2492e-12
MM	ZEA	0.5228	3.249e-12
Conidiation	Perithecium	0.5222	3.2492e-12
Virulence	DON	0.5162	3.249e-12
Conidiation	Discharge	0.5082	3.249e-12
Pigmentation	Conidiation	0.5021	3.249e-12
Conidiation	Ascospore	0.4976	3.2492e-12
Cell wall stress	pH4	0.4967	3.249e-12
PDA	ZEA	0.4899	3.2488e-12
Ascospore	DON	0.4888	3.2492e-12
Discharge	DON	0.4761	3.249e-12
Maturation	ZEA	0.4432	3.2486e-12
Conidiation	Virulence	0.4426	3.2488e-12
Virulence	ZEA	0.4206	3.2486e-12
Perithecium	ZEA	0.4198	3.2488e-12
Conidiation	DON	0.4151	3.2486e-12
Osmotic or Ionic stress	pH11	0.3923	3.249e-12
Ascospore	ZEA	0.3855	3.2488e-12
Pigmentation	MM	0.3837	3.2492e-12
Discharge	ZEA	0.3679	3.2492e-12
PDA	Pigmentation	0.3581	3.2492e-12
Conidiation	ZEA	0.357	3.2488e-12
Pigmentation	Perithecium	0.3482	3.2492e-12
ROS stress	pH11	0.3469	3.249e-12
Fungicide	pH4	0.3468	3.2492e-12
Pigmentation	Ascospore	0.3375	3.2494e-12
Pigmentation	Discharge	0.3365	3.2488e-12
Pigmentation	Maturation	0.3319	3.2488e-12
Pigmentation	Virulence	0.3299	3.249e-12
Pigmentation	DON	0.3088	3.2498e-12
Pigmentation	ZEA	0.3019	3.2514e-12
ROS stress	Fungicide	0.2964	3.2572e-12
Perithecium	ROS stress	0.2821	3.4222e-12
Maturation	ROS stress	0.2815	3.4464e-12
Fungicide	Cell wall stress	0.2755	3.9126e-12
DON	ROS stress	0.2649	8.442e-12
Osmotic or Ionic stress	Fungicide	0.2615	1.31106e-11
Fungicide	pH11	0.2613	1.3488e-11
DON	Osmotic or Ionic stress	0.259	1.88274e-11
MM	Osmotic or Ionic stress	0.2553	3.4004e-11
MM	pH11	0.2472	1.35964e-10
MM	ROS stress	0.2428	2.9058e-10
a Each column means phenotypes from supplementary Table 1. PDA, mycelia growth on potato dextrose agar (PDA); MM, mycelia growth on minimal media (MM); Pigmentation, pigmenation on PDA; Perithecium, number of perithecium; Maturation, perithecium maturation; Ascospore, ascospore formation; Discharge, ascospore discharge; Conidiation, conidia production; ZEA, zearalenone production; DON, deoxynival…
b p-value cut-off < 10-9
