# Supplementary material for: A Phenome-Based Functional Analysis of Transcription Factors in the Cereal Head Blight Fungus, Fusarium graminearum
Source: PLoS Pathog. 2011 Oct 20;7(10):e1002310. doi: 10.1371/journal.ppat.1002310 (PMC3197617; doi:10.1371/journal.ppat.1002310)
Supplement: Table S7 — Comparison of phenotypes between two fungal mutants. (XLS) [file ppat.1002310.s015.xls]

## Sheet: comparisons
Table S7. Comparison of phenotypes between two fungal mutants
A. Comparison of total previously characterized TFs from N. crassa
N. crassaa					F. graminearum
Old locus ID	New locus ID	Family	Gene name	Phenotype	E value	Locus ID	Gene name	Family	Phenotypes (growth, asxual, sexual)	Other Phenotypes except for growth, asxual, and sexual
NCU00017.2	NCU00017.4	Zn(II)2Cys6			0	FGSG_08135	GzZC127	Zn2Cys6	-	-
NCU00097.2b	NCU00017.4	miscellaneous	bek-1	Sex	4.8056e-10	FGSG_05475	GzHOME002	Homeobox	Sex	Toxin
NCU00217.1	NCU11869.4	Zn(II)2Cys6			0	FGSG_12742	GzZC054	Zn2Cys6	-	-
NCU00233.2	NCU00233.4	B-ZIP			-	-			-	-
NCU00285.2	NCU00285.4	C2H2 zinc finger			0	FGSG_06701	GzC2H044	C2H2 zinc finger	Sex	-
NCU00289.2	NCU00289.4	Zn(II)2Cys6	tah-1	Asex	0	FGSG_04683	GzZC177	Zn2Cys6	-	-
NCU00329.2	NCU00329.4	B-ZIP	vad-1	Asex,Growth	1.17173e-14	FGSG_06651	GzbZIP010	bZIP	Growth,Sex	Toxin,Virulence
NCU00340.2	NCU00340.4	C2H2 zinc finger	pp-1	Ascospore lethal	0	FGSG_07310	GzBrlA	C2H2 zinc finger	Sex	Toxin
NCU00499.2	NCU11562.4	B-ZIP	ada-1	Sex,Asex,Growth	0	FGSG_00515	GzbZIP001	bZIP	Growth,Sex	Virulence
NCU00694.2	NCU00694.4	C2H2 zinc finger			1.76238e-36	FGSG_08646	GzC2H067	C2H2 zinc finger	-	-
NCU00808.2	NCU00808.4	Zn(II)2Cys6			0	FGSG_03271c			Undeleted	Undeleted
NCU00902.2	NCU00902.4	GATA	wc-2	Asex	0	FGSG_00710	GzGATA001	GATA type zinc finger	-	-
NCU00945.2	NCU00945.4	Zn(II)2Cys6	col-20	Growth	0	FGSG_11750			Undeleted	Undeleted
NCU01097.2	NCU01097.4	Zn(II)2Cys6			1.94527e-10	FGSG_07927	GzZC121	Zn2Cys6	-	Stress
NCU01122.2	NCU01122.4	C2H2 zinc finger			0	FGSG_09770	GzC2H080	C2H2 zinc finger	-	-
NCU01154.2	NCU01154.4	GATA	sub-1	Sex	2.83368e-13	FGSG_09992	GzNH001	N.crassa TFs homolog	Growth,Sex,Conidiation	Toxin,Virulence,Stress
NCU01345.2	NCU01345.4	B-ZIP	asl-1	Ascospore lethal	0	FGSG_10142	GzbZIP017	bZIP	-	Toxin,Virulence
NCU01459.2	NCU01459.4	B-ZIP	asl-2	Ascospore lethal	0	FGSG_09001	GzbZIP014	bZIP	-	-
NCU01478.2	NCU01478.4	Zn(II)2Cys6			0	FGSG_06810	GzZC131	Zn2Cys6	-	Toxin
NCU01629.2	NCU01629.4	C2H2 zinc finger			0	FGSG_04293	GzC2H029	C2H2 zinc finger	-	-
NCU02017.1	NCU02017.4	miscellaneous	ada-2	Sex,Asex,Growth	0	FGSG_09217	GzCCAAT007	Heteromeric CCAAT factors	-	-
NCU02094.2	NCU02094.4	Zn(II)2Cys6	vad-2	Asex,Growth	0	FGSG_00719	GzZC282	Zn2Cys6	-	Virulence
NCU02142.2	NCU02142.4	Zn(II)2Cys6			0	FGSG_08502			Undeleted	Undeleted
NCU02214.2	NCU02214.4	Zn(II)2Cys6	tah-2	Asex	0	FGSG_04830	GzZC292	Zn2Cys6	-	-
NCU02307.2	NCU02307.4	Zn(II)2Cys6			0	FGSG_10812	GzZC100	Zn2Cys6	-	-
NCU02576.2	NCU02576.4	Zn(II)2Cys6			0	FGSG_09318	GzZC258	Zn2Cys6	Sex	Sex
NCU02752.2	NCU02752.4	Zn(II)2Cys6			0	FGSG_01293	GzZC236	Zn2Cys6	-	Virulence
NCU02768.2	NCU11588.4	Zn(II)2Cys6			3.48981e-34	FGSG_05350	GzZC253	Zn2Cys6	-	-
NCU02896.2	NCU02896.4	Zn(II)2Cys6	ada-3	Sex,Asex,Growth	0	FGSG_00800	GzZC298	Zn2Cys6	Undeleted	Undeleted
NCU02934.2	NCU02934.4	Zn(II)2Cys6			0.000318445	FGSG_11654	GzZC065	Zn2Cys6	-	-
NCU03070.1	NCU03070.4	miscellaneous			5.17275e-19	FGSG_07097	GzHOME005	Homeobox	Conidiation	Conidiation
NCU03073.2	NCU03073.4	miscellaneous			7.92143e-38	FGSG_01182	GzCCAAT002	Heteromeric CCAAT factors	Growth,Sex,Conidiation	Virulence,Stress
NCU03110.2	NCU03110.4	Zn(II)2Cys6			9.98325e-26	FGSG_00052	GzZC313	Zn2Cys6	-	-
NCU03120.2	NCU03120.4	Zn(II)2Cys6			0	FGSG_12447			Undeleted	Undeleted
NCU03320.2	NCU03320.4	Zn(II)2Cys6	ada-4	Sex,Asex,Growth	2.20443e-25	FGSG_01040	GzNH002	N.crassa TFs homolog	-	-
NCU03356.2	NCU03356.4	miscellaneous			2.22366e-24	FGSG_11967			Undeleted	Undeleted
NCU03417.1	NCU03417.4	Zn(II)2Cys6			0	FGSG_00967	GzZC114	Zn2Cys6	-	-
NCU03489.2	NCU03489.4	Zn(II)2Cys6	col-21	Growth	0	FGSG_05157	GzZC269	Zn2Cys6	-	-
NCU03593.2	NCU03593.4	miscellaneous	kal-1	Asex,Growth	0	FGSG_09019	GzHOME009	Homeobox	Growth,Sex	Toxin,Virulence
NCU03643.2	NCU03643.4	Zn(II)2Cys6			0	FGSG_07192	GzZC112	Zn2Cys6	-	-
NCU03686.2	NCU03686.4	Zn(II)2Cys6	tah-3	Asex	0	FGSG_01853	GzZC184	Zn2Cys6	-	-
NCU03699.2	NCU03699.4	C2H2 zinc finger			0	FGSG_01877	GzC2H016	C2H2 zinc finger	Sex	Sex
NCU03905.2	NCU03905.4	B-ZIP			0	FGSG_08800	GzbZIP013	bZIP	-	-
NCU03931.2	NCU03931.4	Zn(II)2Cys6	ada-5	Sex,Asex,Growth	2.64189e-33	FGSG_09464	GzZC162	Zn2Cys6	-	Stress
NCU03962.2	NCU03962.4	miscellaneous			-	-			-	-
NCU04001.2	NCU04001.4	Zn(II)2Cys6	ff-7	Sex	0	FGSG_10069	GzZC087	Zn2Cys6	Growth,Sex	Virulence,Conidiation
NCU04050.2	NCU04050.4	B-ZIP	cpc-1	Ascospore lethal	4.12044e-38	FGSG_09286	GzbZIP015	bZIP	-	-
NCU04179.2	NCU04179.4	C2H2 zinc finger	sah-1	Asex	0	FGSG_13123	GzC2H102	C2H2 zinc finger	-	-
NCU04211.2	NCU04211.4	B-ZIP			-	-			-	-
NCU04359.2	NCU04359.4	Zn(II)2Cys6			2.28829e-07	FGSG_08392	GzZC104	Zn2Cys6	-	-
NCU04390.2	NCU04390.4	Zn(II)2Cys6	col-22	Growth	0	FGSG_09594	GzZC072	Zn2Cys6	-	-
NCU04561.2	NCU04561.4	C2H2 zinc finger	mld-1	Sex	1.21141e-13	FGSG_13008	GzZC038	Zn2Cys6	-	-
NCU04619.1	NCU04619.4	C2H2 zinc finger			0	FGSG_10360	GzC2H085	C2H2 zinc finger	Undeleted	Undeleted
NCU04628.1	NCU04628.4	C2H2 zinc finger			0	FGSG_13711	GzC2H105	C2H2 zinc finger	Growth,Sex,Conidiation	Toxin,Virulence
NCU04731.2	NCU04731.4	bHLH	sah-2	Asex	0	FGSG_08403	GzbHLH013	bHLH	-	-
NCU04851.2	NCU04851.4	Zn(II)2Cys6			1.7e-44	FGSG_04170	GzZC022	Zn2Cys6	-	-
NCU04866.2	NCU04866.4	Zn(II)2Cys6	ada-6	Sex,Asex,Growth	9.54852e-35	FGSG_01293	GzZC236	Zn2Cys6	-	Virulence
NCU05051.2	NCU05051.4	Zn(II)2Cys6	col-23	Growth	0	FGSG_03783	GzZC156	Zn2Cys6	-	-
NCU05294.2	NCU05294.4	Zn(II)2Cys6			0	FGSG_06160	GzZC229	Zn2Cys6	Sex	Conidiation
NCU05383.2	NCU05383.4	Zn(II)2Cys6	col-24	Growth	0	FGSG_03159	GzZC238	Zn2Cys6	-	-
NCU05411.2	NCU05411.4	Zn(II)2Cys6			0	FGSG_01638	GzZC275	Zn2Cys6	-	-
NCU05536.2	NCU05536.4	Zn(II)2Cys6			0	FGSG_08380	GzZC105	Zn2Cys6	Undeleted	Undeleted
NCU05767.1	NCU05767.4	Zn(II)2Cys6			7.56554e-18	FGSG_03538			Undeleted	Undeleted
NCU05909.2	NCU05909.4	C2H2 zinc finger			4.64309e-09	FGSG_06684	GzC2H043	C2H2 zinc finger	-	-
NCU05993.2	NCU12165.4	Zn(II)2Cys6			0	FGSG_10895	GzZC099	Zn2Cys6	-	-
NCU05994.2	NCU05994.4	Zn(II)2Cys6			0	FGSG_09524	GzZC007	Zn2Cys6	-	Toxin
NCU06028.2	NCU06028.4	Zn(II)2Cys6	qa-1F		2.20711e-30	FGSG_03878	GzZC198	Zn2Cys6	-	-
NCU06068.2	NCU06068.4	Zn(II)2Cys6	col-25	Growth	0	FGSG_01378	GzZC234	Zn2Cys6	-	-
NCU06407.2	NCU06407.4	Zn(II)2Cys6	vad-3	Asex,Growth	0	FGSG_05503	GzZC215	Zn2Cys6	Sex	-
NCU06411.2	NCU06411.4	miscellaneous	vad-4	Asex,Growth	2.00527e-29	FGSG_05500			Undeleted	Undeleted
NCU06656.2	NCU06656.4	Zn(II)2Cys6	acu-15	Asex	0	FGSG_09921	GzZC067	Zn2Cys6	-	-
NCU06799.2	NCU06799.4	Zn(II)2Cys6	vad-5	Asex,Growth	0	FGSG_01564	GzZC276	Zn2Cys6	Sex	-
NCU06919.2	NCU06919.4	C2H2 zinc finger			0	FGSG_05041	GzC2H034	C2H2 zinc finger	-	-
NCU06971.2	NCU06971.4	Zn(II)2Cys6			0	FGSG_12714	GzZC055	Zn2Cys6	-	-
NCU06990.2	NCU06990.4	Zn(II)2Cys6			0	FGSG_05646	GzZC211	Zn2Cys6	-	-
NCU07007.2	NCU07007.4	Zn(II)2Cys6	sub-2	Sex	9.12777e-36	FGSG_00081	GzZC314	Zn2Cys6	-	-
NCU07139.2	NCU07139.4	Zn(II)2Cys6	bek-2	Sex,Asex,Growth	0	FGSG_05370	GzZC252	Zn2Cys6	-	-
NCU07374.2	NCU07374.4	Zn(II)2Cys6			0	FGSG_00404	GzZC301	Zn2Cys6	Sex	-
NCU07392.2	NCU07392.4	Zn(II)2Cys6	adv-1	Sex,Asex,Growth	0	FGSG_07067	GzZC232	Zn2Cys6	Growth,Sex	Toxin,Virulence
NCU07535.2	NCU07535.4	Zn(II)2Cys6	sah-3	Asex	0	FGSG_06503	GzZC278	Zn2Cys6	-	-
NCU07561.2	NCU07561.4	miscellaneous			0	FGSG_06756			Undeleted	Undeleted
NCU07705.2	NCU07705.4	Zn(II)2Cys6			0	FGSG_05068	GzZC274	Zn2Cys6	Conidiation	Conidiation
NCU07788.2	NCU07788.4	Zn(II)2Cys6	col-26	Growth	0	FGSG_02083	GzZC246	Zn2Cys6	Sex	Toxin
NCU07945.2	NCU07945.4	Zn(II)2Cys6	tah-4	Asex	3.75726e-09	FGSG_04901	GzZC271	Zn2Cys6	Growth	-
NCU08000.2	NCU08000.4	Zn(II)2Cys6			0	FGSG_01936	GzZC115	Zn2Cys6	-	-
NCU08049.2	NCU08049.4	Zn(II)2Cys6			1.89327e-07	FGSG_07927	GzZC121	Zn2Cys6	-	Stress
NCU08063.2	NCU08063.4	Zn(II)2Cys6			2.58986e-22	FGSG_05309	GzZC027	Zn2Cys6	-	-
NCU08289.2	NCU08289.4	Zn(II)2Cys6			3.1e-44	FGSG_12712			-	-
NCU08294.2	NCU08294.4	Zn(II)2Cys6	nit-4	Sex,Asex	0	FGSG_02799	GzZC256	Zn2Cys6	-	-
NCU08443.2	NCU08443.4	Zn(II)2Cys6			5.82765e-21	FGSG_00069	GzZC315	Zn2Cys6	-	-
NCU08651.2	NCU08651.4	Zn(II)2Cys6	col-27	Growth	0	FGSG_00574	GzZC302	Zn2Cys6	Growth,Sex	Virulence,Stress
NCU08652.2	NCU08652.4	Zn(II)2Cys6			0	FGSG_00573	GzZC303	Zn2Cys6	Growth,Sex	Stress
NCU08658.1	NCU08658.4	Zn(II)2Cys6			4.51259e-37	FGSG_04191	GzZC216	Zn2Cys6	-	-
NCU08726.2	NCU08726.4	Zn(II)2Cys6	fl	Asex,Growth	2.57368e-33	FGSG_02799	GzZC256	Zn2Cys6	-	-
NCU08848.2	NCU08848.4	Zn(II)2Cys6			0	FGSG_05925	GzZC193	Zn2Cys6	-	-
NCU08899.2	NCU08899.4	Zn(II)2Cys6			0	FGSG_09014	GzZC078	Zn2Cys6	-	-
NCU08901.2	NCU08901.4	Zn(II)2Cys6			5.2325e-09	FGSG_04170	GzZC022	Zn2Cys6	-	-
NCU09205.2	NCU09205.4	Zn(II)2Cys6	vad-6	Asex,Growth	0	FGSG_02799	GzZC256	Zn2Cys6	-	-
NCU09529.2	NCU09529.4	Zn(II)2Cys6			0	FGSG_12875			Undeleted	Undeleted
NCU09549.2	NCU09549.4	Zn(II)2Cys6			0	FGSG_11364	GzZC172	Zn2Cys6	-	Stress
NCU09739.2	NCU09739.4	Zn(II)2Cys6	ada-7	Sex,Asex,Growth	0	FGSG_05725	GzZC208	Zn2Cys6	-	-
NCU09804.2	NCU09804.4	Zn(II)2Cys6			0	FGSG_01318	GzZC235	Zn2Cys6	-	-
NCU09829.2	NCU09829.4	Zn(II)2Cys6			0	FGSG_08831	GzZC003	Zn2Cys6	-	-
a All of the data of N. crassa were derived from previous study [25].
b Yellow boxes are genes showing phenotypes.
c Gray boxes are undeleted TFs.
B. Comparison of 9 TFs of N. crassa and F. graminearum which have similar phenotypes
N. crassa					F. graminearum
Old locus ID	New locus ID	Family	Gene name	Phenotype	E value	Locus ID	Gene name	Family	Phenotypes (growth, asxual, sexual)	Other Phenotypes except for growth, asxual, and sexual
NCU00097.2	NCU00017.4	miscellaneous	bek-1	Sex	4.8056e-10	FGSG_05475	GzHOME002	Homeobox	Sex	Toxin
NCU00329.2	NCU00329.4	B-ZIP	vad-1	Asex,Growth	1.17173e-14	FGSG_06651	GzbZIP010	bZIP	Growth,Sex	Toxin,Virulence
NCU00340.2	NCU00340.4	C2H2 zinc finger	pp-1	Ascospore lethal	0	FGSG_07310	GzBrlA	C2H2 zinc finger	Sex	Toxin
NCU00499.2	NCU11562.4	B-ZIP	ada-1	Sex,Asex,Growth	0	FGSG_00515	GzbZIP001	bZIP	Growth,Sex	Virulence
NCU01154.2	NCU01154.4	GATA	sub-1	Sex	2.83368e-13	FGSG_09992	GzNH001	N.crassa TFs homolog	Growth,Sex,Conidiation	Toxin,Virulence,Stress
NCU03593.2	NCU03593.4	miscellaneous	kal-1	Asex,Growth	0	FGSG_09019	GzHOME009	Homeobox	Growth,Sex	Toxin,Virulence
NCU04001.2	NCU04001.4	Zn(II)2Cys6	ff-7	Sex	0	FGSG_10069	GzZC087	Zn2Cys6	Growth,Sex	Virulence,Conidiation
NCU07392.2	NCU07392.4	Zn(II)2Cys6	adv-1	Sex,Asex,Growth	0	FGSG_07067	GzZC232	Zn2Cys6	Growth,Sex	Toxin,Virulence
NCU08651.2	NCU08651.4	Zn(II)2Cys6	col-27	Growth	0	FGSG_00574	GzZC302	Zn2Cys6	Growth,Sex	Virulence,Stress
aAll of the data of N. crassa were derived from previous study [25].
