# Supplementary material for: A Phenome-Based Functional Analysis of Transcription Factors in the Cereal Head Blight Fungus, Fusarium graminearum
Source: PLoS Pathog. 2011 Oct 20;7(10):e1002310. doi: 10.1371/journal.ppat.1002310 (PMC3197617; doi:10.1371/journal.ppat.1002310)
Supplement: Table S8 — Sexual phenotype grouping. (XLS) [file ppat.1002310.s016.xls]

## Sheet: Sheet1
Table S8. Sexual phenotype grouping
No	Sexual group	Locus ID	Gene name	Deletion	Parent strain	Mycelia growth		Pigmentation	Sexual development				Conidiation	Toxin production		Virulence	Stress responses
						PDA	MM		NP	PM	AF	AD		ZEA	DON		Osmotic	ROS	Fungicide	Cell wall	pH4	pH11
14	Group 1	FGSG_02814	GzbHLH007	Ya	GZ3639	4b	4c	4d	5e	4f	4g	4h	4i	6j	6j	4k	4l	4l	4l	4l	4l	4l
21	Group 1	FGSG_09308	GzbHLH014	Y	GZ3639	4	4	4	5	4	4	4	4	4	4	4	4	4	4	4	4	4
36	Group 1	FGSG_06651	GzbZIP010	Y	GZ3639	2	2	3	5	4	4	4	4	0	0	0	4	4	4	4	4	4
159	Group 1	FGSG_06356	GzGH	Y	GZ3639	4	4	4	5	4	4	4	4	4	4	4	4	4	4	4	4	4
1	Group 2	FGSG_04220	GzAPSES001	Y	GZ3639	1	1	4	0	0	0	0	4	2	2	0	4	4	4	4	4	4
3	Group 2	FGSG_10129	FgStuA	Y	GZ3639	3	2	0	0	0	0	0	0	0	0	0	4	4	4	4	4	4
4	Group 2	FGSG_10384	GzAPSES004	Y	GZ3639	1	1	4	0	0	0	0	4	0	0	0	4	4	4	4	4	4
5	Group 2	FGSG_06071	GzAT001	Y	GZ3639	1	1	0	0	0	0	0	0	4	4	0	4	4	4	4	4	4
11	Group 2	FGSG_01173	GzbHLH004	Y	GZ3639	2	2	4	0	0	0	0	4	2	0	4	4	4	4	4	4	4
25	Group 2	FGSG_06291	GzBrom002	Y	GZ3639	2	1	0	0	0	0	0	0	0	0	0	2	2	6	6	6	2
33	Group 2	FGSG_05171	GzbZIP007	Y	GZ3639	3	0	1	0	0	0	0	4	0	0	0	2	2	2	4	4	2
51	Group 2	FGSG_00477	GzC2H003	Y	GZ3639	3	3	5	0	0	0	0	3	6	4	0	4	4	4	4	4	4
55	Group 2	FGSG_01022	GzC2H007	Y	GZ3639	3	4	4	0	0	0	0	4	2	2	0	4	4	4	4	4	2
62	Group 2	FGSG_01350	GzC2H014	Y	GZ3639	2	3	4	0	0	0	0	4	4	2	0	4	4	4	4	4	4
64	Group 2	FGSG_01877	GzC2H016	Y	GZ3639	4	4	1	0	0	0	0	1	4	4	4	4	4	4	4	4	4
74	Group 2	FGSG_04134	GzCON7	Y	GZ3639	2	0	3	0	0	0	0	0	2	2	0	4	4	4	4	4	4
90	Group 2	FGSG_06871	GzC2H045	Y	GZ3639	2	2	1	0	0	0	0	4	4	4	0	4	4	4	4	4	4
128	Group 2	FGSG_10470	GzC2H088	Y	GZ3639	3	2	3	0	0	0	0	4	4	4	4	4	4	4	4	4	4
130	Group 2	FGSG_10517	GzC2H090	Y	GZ3639	2	1	4	0	0	0	0	0	6	2	0	4	4	4	4	4	4
134	Group 2	FGSG_11792	GzC2H094	Y	GZ3639	4	4	4	0	0	0	0	4	4	4	4	4	4	4	4	4	4
144	Group 2	FGSG_13711	GzC2H105	Y	GZ3639	2	0	0	0	0	0	0	0	0	0	0	4	4	4	4	4	4
148	Group 2	FGSG_13746	GzNot002	Y	GZ3639	2	2	4	0	0	0	0	3	6	6	0	4	4	4	4	4	4
172	Group 2	FGSG_05304	GzCCAAT004	Y	GZ3639	3	2	4	0	0	0	0	4	2	2	0	4	4	4	4	6	4
178	Group 2	FGSG_00385	GzHMG002	Y	GZ3639	3	3	0	0	0	0	0	0	2	2	0	4	4	4	4	6	4
237	Group 2	FGSG_06948	Gzscp	Y	GZ3639	3	3	1	0	0	0	0	4	0	0	0	4	4	4	4	4	4
244	Group 2	FGSG_09339	GzMADS003	Y	GZ3639	4	4	3	0	0	0	0	4	2	2	0	4	4	4	4	4	4
246	Group 2	FGSG_00324	GzMyb002	Y	GZ3639	3	3	3	0	0	0	0	2	4	2	0	6	4	4	4	4	4
249	Group 2	FGSG_01915	GzFlbD	Y	GZ3639	5	5	5	0	0	0	0	0	4	4	4	4	4	4	4	4	4
260	Group 2	FGSG_10269	GzMyb016	Y	GZ3639	2	1	4	0	0	0	0	0	0	0	4	4	4	4	4	4	4
261	Group 2	FGSG_12781	GzMyb017	Y	GZ3639	3	2	5	0	0	0	0	3	2	2	0	4	4	4	4	4	4
264	Group 2	FGSG_09992	GzNH001	Y	GZ3639	2	2	5	0	0	0	0	3	0	0	0	4	4	4	4	4	4
314	Group 2	FGSG_13120	GzOB047	Y	GZ3639	2	1	4	0	0	0	0	0	0	0	0	4	4	4	4	4	4
320	Group 2	FGSG_09709	GzP53L005	Y	GZ3639	4	4	4	0	0	0	0	4	4	4	4	4	4	4	4	4	4
336	Group 2	FGSG_01665	FgFSR1	Y	GZ3639	2	2	5	0	0	0	0	3	0	0	0	4	4	4	4	6	4
347	Group 2	FGSG_05520	GzWing011	Y	GZ3639	4	3	4	0	0	0	0	4	0	0	4	2	4	4	2	4	4
354	Group 2	FGSG_08481	GzWing018	Y	GZ3639	3	2	4	0	0	0	0	3	0	0	0	2	2	2	6	4	4
355	Group 2	FGSG_08572	GzWing019	Y	GZ3639	1	1	1	0	0	0	0	0	0	0	0	4	4	4	4	4	4
356	Group 2	FGSG_08719	GzWing020	Y	GZ3639	3	3	4	0	0	0	0	3	0	0	0	2	2	2	2	2	2
379	Group 2	FGSG_10716	GzCCHC011	Y	GZ3639	1	0	0	0	0	0	0	0	0	0	0	4	4	4	4	4	4
383	Group 2	FGSG_06542	GzDHHC003	Y	GZ3639	4	4	4	0	0	0	0	4	6	4	4	4	2	4	4	4	4
480	Group 2	FGSG_10069	GzZC087	Y	GZ3639	3	3	1	0	0	0	0	3	4	4	0	4	4	4	4	4	4
501	Group 2	FGSG_08769	GzZC108	Y	GZ3639	2	1	4	0	0	0	0	4	0	0	0	4	4	4	4	4	4
576	Group 2	FGSG_04480	GzZC183	Y	GZ3639	4	4	4	0	0	0	0	4	4	4	4	4	4	4	4	4	4
625	Group 2	FGSG_07067	GzZC232	Y	GZ3639	4	3	4	0	0	0	0	4	0	4	0	4	4	4	4	4	4
651	Group 2	FGSG_09318	GzZC258	Y	GZ3639	4	4	4	0	0	0	0	4	4	4	4	4	4	4	4	4	4
694	Group 2	FGSG_00404	GzZC301	Y	GZ3639	4	4	4	0	0	0	0	4	4	4	4	4	4	4	4	4	4
695	Group 2	FGSG_00574	GzZC302	Y	GZ3639	3	2	5	0	0	0	0	4	4	4	0	2	2	2	4	4	2
696	Group 2	FGSG_00573	GzZC303	Y	GZ3639	3	2	5	0	0	0	0	4	4	4	4	2	2	2	4	4	2
27	Group 3	FGSG_00515	GzbZIP001	Y	GZ3639	2	2	4	4	3	4	4	4	4	4	0	4	4	4	4	4	4
63	Group 3	FGSG_01576	GzC2H015	Y	GZ3639	4	4	4	1	2	4	4	4	4	4	4	4	4	4	4	4	4
66	Group 3	FGSG_02743	GzC2H018	Y	GZ3639	4	4	3	4	3	4	4	4	4	4	4	4	4	4	4	4	4
72	Group 3	FGSG_04083	GzC2H024	Y	GZ3639	4	4	3	4	3	4	4	4	4	4	0	4	4	4	4	4	4
87	Group 3	FGSG_06427	GzC2H042	Y	GZ3639	4	4	4	2	3	4	4	4	4	4	0	4	4	4	4	4	4
89	Group 3	FGSG_06701	GzC2H044	Y	GZ3639	4	4	4	4	3	4	4	4	4	4	4	4	4	4	4	4	4
92	Group 3	FGSG_07052	GzC2H047	Y	GZ3639	3	4	4	1	4	4	4	3	4	4	0	4	4	4	4	4	4
104	Group 3	FGSG_07928	GzC2H059	Y	GZ3639	3	3	4	4	2	4	4	4	4	4	0	4	4	4	4	4	4
139	Group 3	FGSG_12970	FgPac1	Y	GZ3639	3	3	4	3	3	4	4	4	4	4	4	4	4	4	4	4	2
149	Group 3	FGSG_02527	GzDDT	Y	GZ3639	2	2	4	4	3	4	4	3	0	0	0	4	4	4	4	4	4
171	Group 3	FGSG_02608	GzCCAAT003	Y	GZ3639	4	4	4	4	2	4	4	4	4	4	4	4	4	4	4	4	4
181	Group 3	FGSG_00729	GzHMG005	Y	GZ3639	4	4	4	2	2	4	4	3	4	4	0	4	4	4	4	4	4
215	Group 3	FGSG_05475	GzHOME002	Y	GZ3639	4	4	4	1	3	4	4	4	2	2	4	4	4	4	4	4	4
219	Group 3	FGSG_09019	GzHOME009	Y	GZ3639	1	1	4	1	2	4	4	4	2	2	0	4	4	4	4	4	4
226	Group 3	FGSG_06966	GzHOMEL016	Y	GZ3639	4	4	4	4	3	4	4	4	4	4	4	4	4	4	4	4	4
239	Group 3	FGSG_00930	GzSsu72	Y	GZ3639	4	3	3	1	2	4	4	4	2	2	4	2	4	4	2	4	4
252	Group 3	FGSG_02719	GzMyb008	Y	GZ3639	4	4	4	1	4	4	4	4	4	4	4	4	4	6	6	6	4
257	Group 3	FGSG_07546	MYT2	Y	GZ3639	4	5	2	2	4	4	4	4	2	2	4	4	4	4	4	4	4
304	Group 3	FGSG_09000	GzOB036	Y	GZ3639	4	4	4	4	3	4	4	4	4	4	4	4	4	4	4	4	4
621	Group 3	FGSG_05789	GzZC228	Y	GZ3639	4	4	4	4	3	4	4	4	4	4	4	4	4	4	4	4	4
641	Group 3	FGSG_01176	GzZC248	Y	GZ3639	4	4	4	1	1	4	4	4	2	2	0	2	2	6	4	4	4
669	Group 3	FGSG_01564	GzZC276	Y	GZ3639	4	4	4	4	3	4	4	4	4	4	4	4	4	4	4	4	4
682	Group 3	FGSG_06382	GzZC289	Y	GZ3639	4	4	4	4	2	4	4	4	4	4	4	4	4	4	4	4	4
12	Group 4	FGSG_01307	GzbHLH005	Y	GZ3639	4	4	4	4	3	2	2	4	4	4	0	2	4	4	4	4	4
42	Group 4	FGSG_09832	GzbZIP016	Y	GZ3639	2	3	4	2	1	2	0	0	4	4	0	4	4	4	4	4	4
56	Group 4	FGSG_01106	GzC2H008	Y	GZ3639	4	4	4	4	3	2	4	4	2	2	0	4	4	4	4	4	4
61	Group 4	FGSG_01341	GzC2H013	Y	GZ3639	4	4	4	1	2	2	0	4	6	4	0	4	4	4	4	4	2
111	Group 4	FGSG_08617	GzC2H066	Y	GZ3639	3	4	4	2	2	2	2	4	2	0	0	4	4	4	4	4	4
329	Group 4	FGSG_05855	GzRUM1	Y	GZ3639	4	4	4	4	1	2	0	4	4	4	4	4	4	4	4	4	4
340	Group 4	FGSG_01030	GzWing004	Y	GZ3639	4	4	4	4	2	2	4	4	4	4	4	4	4	4	4	4	4
502	Group 4	FGSG_08626	GzZC109	Y	GZ3639	4	4	4	4	3	2	2	4	4	4	4	4	4	4	4	4	4
623	Group 4	FGSG_07133	GzZC230	Y	GZ3639	4	3	4	3	2	2	4	3	2	2	0	4	4	4	4	4	4
28	Group 5	FGSG_01555	ZIF1	Y	GZ3639	3	2	4	1	2	0	0	4	6	0	0	2	4	2	4	4	2
95	Group 5	FGSG_07310	GzBrlA	Y	GZ3639	4	4	4	1	1	0	0	4	4	4	4	4	4	4	4	4	4
142	Group 5	FGSG_13314	GzC2H103	Y	GZ3639	4	4	4	1	1	0	0	4	4	4	4	4	4	4	4	4	4
156	Group 5	FGSG_08634	GzGATA006	Y	GZ3639	4	0	3	2	2	0	0	4	2	2	4	4	4	4	4	4	4
170	Group 5	FGSG_01182	GzCCAAT002	Y	GZ3639	2	2	3	1	2	0	0	3	4	4	0	4	4	4	4	6	4
186	Group 5	FGSG_01366	GzHMG010	Y	GZ3639	4	4	4	1	1	0	0	4	4	4	4	4	4	4	4	4	4
202	Group 5	FGSG_08890	MAT1-1-3	Y	GZ3639	4	4	4	4	3	0	0	4	4	4	4	4	4	4	4	4	4
203	Group 5	FGSG_08892	MAT1-1-1	Y	GZ3639	4	4	4	1	1	0	0	4	4	4	4	4	4	4	4	4	4
204	Group 5	FGSG_08893	MAT1-2-1	Y	GZ3639	4	4	4	1	1	0	0	4	4	4	4	4	4	4	4	4	4
242	Group 5	FGSG_08696	GzMADS001	Y	GZ3639	4	4	4	1	1	0	0	4	4	4	4	2	4	4	6	4	4
245	Group 5	FGSG_00318	MYT1	Y	GZ3639	4	4	4	1	1	0	0	4	4	4	4	4	4	4	4	4	2
306	Group 5	FGSG_09654	GzOB038	Y	GZ3639	2	2	0	1	3	0	0	3	4	4	0	4	4	4	4	4	4
349	Group 5	FGSG_06228	FgFlbA	Y	GZ3639	4	4	4	1	1	0	0	4	6	6	0	6	6	6	6	6	4
351	Group 5	FGSG_06944	GzWing015	Y	GZ3639	3	2	4	2	0	0	0	4	4	4	0	4	4	4	4	4	4
352	Group 5	FGSG_07420	GzRFX1	Y	GZ3639	3	3	4	2	0	0	0	3	2	2	4	4	4	4	4	4	4
362	Group 5	FGSG_11826	GzWing027	Y	GZ3639	4	4	4	1	1	0	0	4	4	4	4	4	4	4	4	4	4
544	Group 5	FGSG_02445	GzZC151	Y	GZ3639	4	4	4	1	1	0	0	3	4	4	4	4	4	4	4	4	4
622	Group 5	FGSG_06160	GzZC229	Y	GZ3639	4	4	3	4	2	0	0	2	4	4	4	4	4	4	4	4	4
639	Group 5	FGSG_02083	GzZC246	Y	GZ3639	4	4	3	4	1	0	0	4	0	0	4	4	4	4	4	4	4
180	Group 6	FGSG_00696	GzHMG004	Y	GZ3639	4	4	4	4	4	2	4	4	4	4	4	4	4	4	4	4	4
194	Group 6	FGSG_05604	GzHMG018	Y	GZ3639	4	4	4	4	4	2	4	4	4	4	4	4	4	4	4	4	4
348	Group 6	FGSG_05949	GzWing012	Y	GZ3639	4	4	4	4	4	2	4	4	4	4	4	4	4	4	4	4	4
378	Group 6	FGSG_10286	GzCCHC010	Y	GZ3639	4	4	4	4	4	2	4	4	4	4	4	4	4	4	4	4	4
608	Group 6	FGSG_05503	GzZC215	Y	GZ3639	4	4	4	4	4	2	2	4	4	4	4	4	4	4	4	4	4
138	Group 7	FGSG_12837	GzC2H098	Y	GZ3639	4	4	4	4	4	0	0	4	4	4	4	4	4	4	4	4	4
a “Y” and “N” represent deleted gene and undeleted gene, respectively.
b Percentage of average radial growth on potato dextrose agar media (PDA) of deletion mutants compared to wild-type strain was scored (5, more than wild-type strain; 4, 91-100%; 3, 61-90%; 2, 31-60 %; 1, 0-30 %; 0, 0 %).
c Percentage of average radial growth on minimal media (MM) of deletion mutants compared to wild-type strain was scored (5, more than wild-type strain; 4, 91-100%; 3, 61-90%; 2, 31-60 %; 1, 0-30 %; 0, 0 %).
d Pigmentation representing aurofusarin accumulation after 5 days of growth on PDA was scored by comparing with wild-type strain (5, more than wild-type strain; 4, similar to wild-type strain; 2, less than wild-type strain; 0, no pigmentation).
e Number of perithecium (NP) was scored from “0” to “5” (1, less than 25% of the wild-type strain; 2, 25-50% less; 3, 50-75% less; 4, 75-100% less; 5, more than wild-type strain; 0, no perithecium).
f Perithecia maturation (PM) was determined by size compared to wild-type strain (4, normal; 3, 1-2 day delayed; 2, 3-7 days delayed; 1, more than 7 days delayed maturation).
g Ascospore formation (AF) represents the existence and morphology of ascospores (4, normal ascospores; 2, abnormal shape of ascospore; 0, no observable ascospores).
h Ascospore discharge (AD) was determined by discharged number of ascospores compared to wild-type strain (4, normal; 2, reduced; 0, no discharge).
i Conidiation represents conidia production of mutants compared to wild-type strain (4, similar number to wild-type strain; 3, approximately 10-fold reduction; 2, approximately 100-fold reduction; 1, approximately 1000-fold reduction; 0, no visible conidia production).
j Toxin production (ZEA, zearalenone; DON, deoxynivalenol) was quantified compared to wild-type strain (6, overproduction; 4, similar to wild-type strain; 2, reduced production; 0, no detectable production).
k Virulence on wheat heads was scored (4, normal; 0, markedly reduced virulence compared to wild-type strain).
l Radial growth of mutants on each stress-inducing media was evaluated compared to growth on mock complete media (CM) (2, susceptible; 4, normal; 6, resistant).
