# Supplementary material for: A Phenome-Based Functional Analysis of Transcription Factors in the Cereal Head Blight Fungus, Fusarium graminearum
Source: PLoS Pathog. 2011 Oct 20;7(10):e1002310. doi: 10.1371/journal.ppat.1002310 (PMC3197617; doi:10.1371/journal.ppat.1002310)
Supplement: Table S9 — The quantification of distribution of each TFs. (XLS) [file ppat.1002310.s017.xls]

## Sheet: Sheet1
Table S9. The quantification of distribution of each TFs
Locus ID	Gene name	[Oomycetes] Hyaloperonospora parasitica 3 PROTEINS	[Oomycetes] Phytophthora capsici 1 PROTEINS	[Oomycetes] Phytophthora infestans 1 PROTEINS	[Oomycetes] Phytophthora ramorum 1.1 PROTEINS	[Oomycetes] Phytophthora sojae 1.1 PROTEINS	[Fungi] Alternaria brassicicola 1 PROTEINS	[Fungi] Aspergillus carbonarius 1 PROTEINS	[Fungi] Aspergillus clavatus 2008 PROTEINS	[Fungi] Aspergillus fumigatus A1163 PROTEINS	[Fungi] Aspergillus fumigatus 2008 PROTEINS	[Fungi] Aspergillus flavus 2 NEW PROTEINS	[Fungi] Ashbya gossypii ATCC10895 PROTEINS	[Fungi] Aspergillus nidulans 4 PROTEINS	[Fungi] Aspergillus niger ATCC1015 PROTEINS	[Fungi] Aspergillus niger CBS 513.88 PROTEINS	[Fungi] Aspergillus oryzae 2008 PROTEINS	[Fungi] Aspergillus terreus PROTEINS	[Fungi] Blastomyces dermatitidis ER-3 PROTEINS	[Fungi] Blastomyces dermatitidis SLH14081 PROTEINS	[Fungi] Botrytis cinerea 1A PROTEINS	[Fungi] Candida albicans 21 PROTEINS	[Fungi] Candida albicans 1 WO-1 PROTEINS	[Fungi] Candida dubliniensis PROTEINS	[Fungi] Candida glabrata CBS138 PROTEINS	[Fungi] Chaetomium globosum PROTEINS	[Fungi] Candida guilliermondii PROTEINS	[Fungi] Cochliobolus heterostrophus C5 PROTEINS	[Fungi] Coccidioides immitis 2 PROTEINS	[Fungi] Coccidioides immitis H538.4 1A PROTEINS	[Fungi] Coccidioides immitis RMSC2394.2 1A PROTEINS	[Fungi] Coccidioides immitis RMSC3703 1A PROTEINS	[Fungi] Candida lusitaniae PROTEINS	[Fungi] Cryphonectria parasitica PROTEINS	[Fungi] Coccidioides posadasii RMSCC3488 PROTEINS	[Fungi] Coccidioides posadasii Silveira PROTEINS	[Fungi] Candida parapsilosis 2008 PROTEINS	[Fungi] Candida tropicalis 3 NEW PROTEINS	[Fungi] Debaryomyces hansenii PROTEINS	[Fungi] Epichloe festucae PROTEINS	[Fungi] Fusarium graminearum GZ3639 PROTEINS	[Fungi] Fusarium graminearum 3 PROTEINS	[Fungi] Fusarium oxysporum 2 PROTEINS	[Fungi] Fusarium solani 2 PROTEINS	[Fungi] Fusarium verticillioides 3 NEW PROTEINS	[Fungi] Histoplasma capsulatum H143 2 PROTEINS	[Fungi] Histoplasma capsulatum H88 2 PROTEINS	[Fungi] Histoplasma capsulatum G217B PROTEINS	[Fungi] Histoplasma capsulatum G186AR 2 PROTEINS
		Hp	Pca	Pi	Pr	Ps	Ab	Ag	Ac	Acl	Afl	Af1	Af2	An	AnA	AnC	Ao	Ate	BDE	BDS	Bc	Cas	Caw	Cd	Cg	Cgu	Cl	Cpa	Ct	Cgo	Ci	Cih	Cir2	Cir3	CpR	CpS	Ch	Cp	Dh	EF	Fg	Fg	Fo	Fs	Fv	Hc	HcG1	HC4	HC8
FGSG_06291	GzBrom002	14.32633618173a	15.4249	20.7233	17.7275	16.8112	400	232.561	400	400	400	27.631	400	400	400	400	400	400	400	400	400	269.402	269.402	269.402	129.861	137.056	257.89	102.923	267.1	400	400	400	400	287.823	400	400	400	400	257.89	400	32.2362	400	400	400	400	400	400	400	400
FGSG_01665	FgFSR1	31.1376	58.7686	58.0755	36.1482	51.0135	400	25.4338	400	400	400	400	400	400	400	349.993	400	400	400	400	400	27.8542	27.631	29.2405	24.6353	27.9877	28.835	35.0496	32.9293	400	400	400	400	345.388	400	400	400	400	30.6268	400	400	400	400	400	400	400	400	186.733	400
FGSG_00385	GzHMG002	31.1376	48.5774	46.4084	45.3586	30.4444	87.6036	75.2922	87.4982	85.5523	82.1999	87.4982	87.4982	82.8931	86.1119	86.1119	12.4292	83.2497	93.7128	97.9125	49.9637	68.3844	68.3844	68.3844	27.631	67.1316	28.1418	64.4724	46.7448	91.4103	92.7966	83.1162	92.7966	93.0197	92.7966	93.0197	74.0394	89.8008	66.0818	71.891	20.0301	123.646	111.217	107.528	111.44	98.318	97.9125	98.318	98.318
FGSG_10716	GzCCHC011	-1	94.7627	377.624	386.834	386.834	400	400	-1	400	400	400	400	400	16.3412	400	400	400	400	400	400	400	400	400	400	400	250.982	400	400	400	400	400	294.731	297.033	400	400	126.642	317.757	400	400	400	400	400	18.526	400	400	400	400	400
FGSG_08572	GzWing019	13.1224	23.719	23.0259	26.9379	25.6851	400	313.152	400	400	400	400	400	400	400	400	400	400	400	400	400	338.48	14.3263	343.085	320.059	322.362	331.572	331.572	338.48	400	400	248.679	400	168.312	400	400	400	400	343.085	400	18.4207	400	400	400	400	400	400	400	400
FGSG_04134	GzCON7	16.4748	18.6438	-1	12.0238	16.1181	13.8155	13.1224	205.153	197.329	207.233	204.237	204.237	199.632	199.632	172.917	205.846	198.022	182.415	186.866	218.746	30.8499	30.8499	33.4402	11.8696	21.9272	36.8414	35.7427	25.4338	283.218	168.445	172.694	182.127	53.8757	181.904	172.001	192.319	232.561	-1	165.786	250.982	400	400	400	400	148.059	163.484	121.344	160.488
FGSG_13711	GzC2H105	-1	-1	14.7318	-1	-1	78.3933	17.3221	74.1935	68.3844	72.0733	26.5324	26.5324	23.5367	25.3284	68.3844	24.6353	72.9896	74.599	74.8867	116.739	23.5367	22.3327	23.249	16.6289	16.1181	20.7233	18.9315	21.4164	120.091	70.687	71.7368	70.687	70.687	71.3801	71.3801	31.1376	102.923	24.2298	134.061	26.9379	400	301.639	204.93	290.126	25.5516	67.6913	26.2447	67.6913
FGSG_09992	GzNH001	-1	-1	-1	-1	-1	12.4292	-1	-1	-1	-1	-1	-1	-1	-1	-1	-1	-1	-1	-1	-1	-1	-1	-1	-1	-1	-1	-1	-1	63.7792	-1	-1	-1	-1	-1	-1	15.4249	64.4724	-1	120.245	-1	278.613	148.975	122.037	160.488	-1	-1	-1	-1
FGSG_05171	GzbZIP007	-1	-1	-1	-1	-1	86.3996	18.7774	95.0991	93.7128	97.2194	96.7086	96.7086	82.8931	96.0154	52.2663	89.1077	91.4103	97.6249	97.6249	83.1162	34.7619	34.7619	37.7577	13.1224	33.4402	36.8414	44.1058	40.3479	132.857	86.8051	79.2042	86.8051	87.4982	86.8051	87.4982	83.5862	117.432	36.1482	174.996	12.2061	373.019	185.411	276.31	306.244	86.8051	53.8757	71.7368	53.6526
FGSG_10129	FgStuA	-1	-1	-1	-1	-1	45.3586	94.406	163.484	174.996	132.857	171.595	171.595	155.477	170.614	173.898	163.484	158.878	20.7233	154.784	193.417	113.743	113.743	111.728	88.0091	105.919	106.024	111.035	77.5947	184.207	170.497	170.748	167.396	92.1034	171.308	171.308	166.702	188.119	125.033	203.544	400	400	400	221.559	400	157.087	157.269	157.087	156.932
FGSG_12781	GzMyb017	-1	108.221	99.3678	101.314	105.919	361.506	199.226	354.598	354.598	354.598	356.901	356.901	352.296	359.203	356.901	12.4292	354.598	352.296	352.296	400	195.027	195.943	196.231	207.338	184.563	196.231	199.632	195.72	400	359.203	359.203	359.203	359.203	359.203	359.203	354.598	400	195.72	400	202.627	400	400	400	400	349.993	349.993	303.941	303.941
FGSG_08481	GzWing018	24.6353	142.067	142.067	141.374	143.271	400	205.623	400	400	400	400	400	400	400	400	400	400	400	400	400	194.333	198.715	201.934	192.724	200.325	200.836	196.636	201.241	400	400	400	400	400	400	400	163.484	400	205.153	400	17.0344	400	400	400	400	400	400	400	400
FGSG_00324	GzMyb002	23.5367	46.0517	26.0216	43.056	41.9574	153.58	37.198	188.119	191.625	178.503	188.119	189.505	183.514	191.808	280.915	186.509	194.11	168.782	174.303	274.008	49.5583	49.5583	49.5583	40.0602	25.8393	51.8608	63.3738	35.7427	400	159.102	156.681	159.235	47.6611	159.795	160.488	165.093	41.4465	41.8032	99.1165	400	400	400	400	400	131.94	145.756	150.179	151.971
FGSG_08719	GzWing020	276.31	280.915	294.731	287.823	290.126	400	400	315.454	400	400	400	400	400	317.757	400	400	400	400	400	400	400	400	400	400	400	400	400	400	400	400	400	400	400	400	400	315.454	315.454	400	400	297.033	400	400	315.454	400	400	400	400	400
FGSG_10517	GzC2H090	-1	-1	-1	-1	-1	191.808	17.7275	177.992	176.606	169.293	168.782	168.782	175.353	177.299	176.606	168.089	169.698	187.713	189.169	184.718	-1	12.0238	-1	-1	-1	11.5129	-1	-1	271.705	168.312	161.181	150.179	172.917	162.385	162.385	179.602	164.688	12.4292	400	-1	400	400	400	400	175.22	178.908	178.215	177.992
FGSG_13120	GzOB047	30.8499	36.1482	36.8414	37.5345	35.4551	99.3678	52.9595	84.5025	84.097	94.406	88.4145	88.1914	92.1034	86.8051	95.3223	94.7627	91.4103	73.6827	73.9059	157.087	55.262	55.4852	56.8715	55.6187	49.9637	46.0517	47.6611	55.4852	128.945	69.9938	72.0733	72.0733	27.8542	72.9896	72.9896	99.0112	156.932	57.5646	221.048	-1	264.797	250.982	237.166	246.377	72.9896	75.2922	73.6827	74.1935
FGSG_13746	GzNot002	15.4249	190.421	191.115	135.159	184.207	400	146.267	379.927	382.229	386.834	389.137	391.439	382.229	370.716	375.321	386.834	375.321	366.111	366.111	241.771	144.37	144.37	143.677	133.55	120.245	113.52	141.151	148.282	382.229	389.137	389.137	389.137	389.137	389.137	389.137	400	400	158.185	400	17.0344	400	400	400	400	368.414	370.716	370.716	370.716
FGSG_05304	GzCCAAT004	16.1181	17.3221	16.8112	17.3221	16.4748	22.3327	22.3327	66.775	63.7792	22.3327	63.3738	63.3738	32.747	62.8629	48.3543	34.6441	66.9981	75.2922	75.2922	79.8973	43.7491	43.7491	43.7491	14.1722	34.5388	31.1376	39.1439	40.0602	109.831	68.3844	23.719	79.8973	32.5929	78.6446	80.5905	69.4342	113.183	37.5345	132.857	-1	234.864	189.728	165.093	140.458	76.2085	72.9896	76.342	76.2085
FGSG_06948	Gzscp	27.631	93.0197	86.1119	94.9168	58.7686	400	267.1	400	400	400	400	400	400	400	400	400	400	400	400	400	255.587	260.192	260.192	227.956	269.402	290.126	264.797	262.495	400	400	400	400	400	400	400	400	400	299.336	400	25.3284	400	400	400	400	400	400	400	400
FGSG_00477	GzC2H003	15.4249	17.3221	16.1181	18.4207	25.8393	162.79	21.9272	154.273	155.477	148.569	156.799	156.799	156.932	153.58	153.175	148.569	166.479	145.979	145.063	156.799	49.0474	49.0474	49.9637	20.9464	36.1482	45.3586	43.056	52.2663	205.846	151.277	115.64	151.277	151.277	152.076	152.194	17.7275	250.982	46.7448	343.085	15.0195	400	400	400	400	140.563	140.458	140.458	140.458
FGSG_01182	GzCCAAT002	14.5087	30.6268	20.0301	13.9209	28.1418	99.7043	23.0259	75.9853	67.2858	52.2663	72.9896	72.9896	67.4681	67.1316	69.0776	52.2663	79.8973	50.7622	52.2663	100.621	34.5388	33.8456	31.543	16.4748	32.9293	27.9877	40.7534	39.1439	53.8757	59.1741	58.4809	58.2578	44.9531	59.1741	58.2578	15.4249	113.743	35.7427	163.994	12.7169	359.203	287.823	17.3221	278.613	61.4767	59.8672	48.3543	61.4767
FGSG_01555	ZIF1	-1	12.0238	12.7169	14.0387	13.8155	165.786	12.0238	189.035	188.917	207.926	187.426	186.733	181.211	184.207	185.816	30.8499	189.323	232.561	199.632	154.63	12.0238	-1	11.7361	-1	-1	-1	-1	17.0344	169.005	185.411	174.996	172.001	137.462	177.299	177.81	161.874	384.532	12.4292	400	400	400	400	400	400	215.75	221.271	108.221	219.95
FGSG_02527	GzDDT	-1	-1	12.2061	-1	12.7169	301.639	76.6785	400	400	400	400	400	400	400	400	400	400	400	400	400	195.027	204.93	207.338	83.8094	196.924	117.655	211.838	219.662	400	400	142.76	400	400	400	400	400	400	198.533	400	276.31	400	400	400	400	400	278.613	400	400
FGSG_06651	GzbZIP010	11.6183	-1	14.7318	-1	-1	20.0301	12.4292	23.0259	30.8499	23.0259	28.5473	28.3242	29.2405	21.2341	27.631	20.0301	33.4402	52.2663	52.9595	56.8715	-1	-1	-1	-1	-1	18.4207	18.4207	11.7361	86.8051	43.056	40.7534	40.7534	40.7534	40.7534	40.7534	18.526	67.6913	-1	181.904	202.984	400	400	400	400	48.4596	49.9637	40.3479	39.6548
FGSG_04220	GzAPSES001	-1	-1	13.8155	16.3412	20.7233	352.296	127.335	315.454	317.757	320.059	320.059	320.059	336.177	313.152	215.75	315.454	297.033	320.059	320.059	400	107.528	110.524	106.612	125.544	108.578	105.226	99.3678	102.007	400	297.033	336.177	336.177	336.177	336.177	336.177	359.203	400	99.7043	400	400	400	400	400	400	324.664	324.664	315.454	320.059
FGSG_10384	GzAPSES004	-1	12.7169	12.4292	12.0238	14.1722	169.698	84.097	232.561	230.259	230.259	223.862	223.862	244.074	241.771	241.771	122.037	234.864	220.355	220.355	384.532	78.7987	78.2879	79.8973	75.9853	117.655	78.2879	78.2879	80.5905	400	203.831	203.831	203.831	203.831	172.694	198.022	280.915	377.624	80.6958	400	39.3671	400	400	400	400	216.443	218.052	211.145	215.75
FGSG_06071	GzAT001	27.631	29.2405	32.747	31.543	43.7491	140.814	66.0818	363.808	373.019	389.137	379.927	379.927	382.229	379.927	313.152	389.137	379.927	324.664	359.203	400	48.3543	47.2557	51.35	79.8973	69.0776	60.5604	73.7881	49.5583	148.569	352.296	111.035	82.8931	290.126	244.074	33.1525	283.218	400	55.262	400	400	400	400	400	400	375.321	375.321	246.377	377.624
FGSG_08769	GzZC108	-1	-1	-1	-1	-1	400	-1	400	400	400	400	400	400	400	400	400	400	400	400	400	-1	-1	-1	-1	-1	-1	-1	-1	400	400	400	400	400	400	400	400	400	-1	400	324.664	400	400	400	400	400	400	315.454	400
FGSG_00574	GzZC302	-1	16.1181	18.4207	17.7275	14.3263	299.336	43.056	340.783	336.177	283.218	338.48	338.48	336.177	331.572	338.48	326.967	227.263	343.085	343.085	205.035	61.0712	61.4767	64.4724	42.6505	43.056	63.7792	36.8414	76.9016	400	345.388	134.754	345.388	239.469	347.69	347.69	370.716	400	74.8867	227.956	313.152	400	400	400	400	283.218	283.218	138.512	285.521
FGSG_10069	GzZC087	16.8112	73.9059	87.4982	88.1914	88.7022	126.642	18.9315	164.688	137.056	96.0154	103.616	103.616	163.994	70.2815	89.1077	86.8051	122.953	165.093	166.143	55.262	55.9552	55.6187	53.1826	43.056	54.1634	57.9213	54.1634	58.2578	400	162.79	162.79	162.79	148.975	164.688	164.688	100.621	400	59.8672	400	324.664	400	400	71.891	400	161.181	119.041	164.177	163.994
FGSG_01022	GzC2H007	41.9574	49.2706	50.6569	48.8651	48.3543	40.7534	74.0394	87.4982	91.0048	63.3738	88.0091	88.0091	89.1077	93.3074	93.0197	51.8608	72.2964	72.9896	52.9595	116.333	82.1999	82.1999	84.5025	89.8008	63.3738	90.494	84.5025	88.4145	64.4724	63.0861	63.7792	87.4982	44.1058	86.8051	51.35	58.4809	53.4703	37.7577	166.143	19.6247	400	400	396.045	400	52.9595	78.2879	78.2879	78.2879
FGSG_09019	GzHOME009	-1	-1	-1	-1	-1	317.757	41.8032	260.192	320.059	326.967	317.757	315.454	234.864	255.587	324.664	329.27	331.572	301.639	19.6247	400	36.9467	37.7577	38.0453	23.0259	30.8499	31.543	29.9336	33.8456	400	347.69	99.9274	347.69	315.454	271.705	248.679	386.834	400	37.5345	400	280.915	400	400	400	400	308.546	308.546	290.126	308.546
FGSG_09654	GzOB038	-1	-1	-1	-1	-1	-1	-1	87.4982	83.4039	88.4145	83.4039	-1	86.1119	84.5025	84.097	89.8008	88.0091	81.1013	81.1013	101.314	-1	-1	-1	-1	-1	-1	-1	-1	89.1077	85.1956	85.1956	85.1956	80.6958	85.1956	86.3996	-1	96.9317	-1	133.655	-1	173.387	147.589	108.915	155.883	76.4961	77.5947	76.0907	75.9853
FGSG_07133	GzZC230	-1	17.7275	17.0344	15.4249	22.3327	278.613	16.6289	308.546	317.757	310.849	315.454	315.454	313.152	310.849	310.849	292.428	306.244	303.941	303.941	177.299	11.8696	15.4249	19.6247	19.337	25.3284	18.4207	17.7275	15.0195	343.085	280.915	297.033	297.033	297.033	292.428	292.428	264.797	400	16.6289	400	14.0387	400	400	400	400	306.244	306.244	285.521	306.244
FGSG_09868	GzHMG029	26.5324	26.5324	25.6851	26.0216	29.2405	75.2922	28.835	48.8651	67.6913	57.5646	23.249	23.249	64.4724	64.8291	65.1655	61.4767	69.1829	67.9789	67.6913	99.7043	29.2405	29.2405	32.5929	32.4593	39.6548	32.2362	28.835	28.5473	136.546	27.7364	27.631	27.631	25.5516	27.7364	27.8542	74.0394	169.698	27.631	215.057	285.521	400	280.915	396.045	400	49.9637	66.0818	63.3738	62.8629
FGSG_10269	GzMyb016	297.033	400	400	400	400	400	400	400	400	400	400	400	400	400	400	400	400	400	400	400	400	400	400	400	400	400	400	400	400	400	400	400	400	400	400	400	400	400	400	122.548	400	400	400	400	400	400	400	400
FGSG_00930	GzSsu72	49.5583	60.0904	60.0904	61.4767	60.2239	212.754	115.822	230.259	239.469	232.561	232.561	232.561	210.452	234.864	222.658	232.561	169.293	224.044	224.044	269.402	108.578	110.524	106.835	117.432	104.82	103.616	111.44	111.217	267.1	224.555	217.359	217.359	184.312	217.359	137.462	219.95	255.587	109.831	297.033	-1	347.69	333.875	324.664	333.875	220.355	220.355	220.355	220.355
FGSG_07420	GzRFX1	-1	-1	-1	-1	-1	267.1	115.129	241.771	237.166	239.469	241.771	244.074	232.561	239.469	239.469	241.771	234.864	230.259	237.166	215.057	141.374	140.969	143.964	39.1439	137.056	128.945	133.55	132.164	384.532	230.259	230.259	230.259	230.259	232.561	232.561	171.595	400	152.887	400	276.31	400	400	400	400	241.771	239.469	201.934	239.469
FGSG_06871	GzC2H045	18.4207	17.7275	18.526	18.6438	18.4207	140.563	50.7622	176.2	187.713	190.016	192.319	192.319	174.303	193.928	193.774	190.016	180.806	184.207	184.207	264.797	43.8545	43.8545	43.8545	54.5689	47.6611	47.2557	45.3586	44.1058	303.941	173.051	70.687	150.025	70.687	173.051	151.277	208.842	269.402	42.6505	322.362	391.439	400	400	400	400	175.353	33.1525	108.578	141.151
FGSG_01350	GzC2H014	25.6851	27.631	26.9379	28.835	26.0216	41.9574	46.2748	154.496	165.786	165.093	178.503	178.503	171.595	166.479	165.786	163.84	173.205	171.595	171.595	280.915	61.4767	62.1698	69.0776	42.3628	62.6806	55.262	66.775	67.1316	234.864	173.051	160.488	44.2599	44.4423	172.001	162.79	202.627	264.797	61.4767	400	303.941	400	400	400	400	169.698	168.312	170.391	170.391
FGSG_09339	GzMADS003	46.4084	54.5689	47.2557	50.88	44.9531	292.428	57.9213	278.613	260.192	264.797	276.31	274.008	264.797	287.823	287.823	264.797	271.705	202.627	306.244	134.061	51.0135	51.0135	52.2663	52.2663	64.9832	55.9552	52.2663	52.9595	241.771	145.063	43.9723	161.286	142.067	146.672	46.0517	246.377	174.303	55.3674	37.0645	191.22	400	400	400	400	283.218	290.126	283.218	222.252
FGSG_06228	FgFlbA	-1	-1	-1	11.8696	-1	294.731	34.5388	356.901	356.901	354.598	361.506	356.901	354.598	354.598	354.598	354.598	352.296	274.008	354.598	400	32.2362	31.543	39.1439	38.4508	32.747	54.1634	36.1482	35.7427	400	359.203	359.203	359.203	359.203	359.203	359.203	299.336	400	35.4551	400	127.846	400	400	400	299.336	354.598	331.572	241.771	352.296
FGSG_01176	GzZC248	-1	-1	-1	-1	-1	58.7686	13.1224	59.9726	60.7835	59.8672	67.6913	64.4724	55.6187	61.0712	53.8757	52.2663	49.9637	71.3801	74.0394	167.396	35.4551	34.6441	30.6268	24.2298	35.7427	33.4402	34.5388	30.6268	262.495	75.2922	91.4103	91.0048	49.5583	59.1741	92.3265	64.5777	292.428	27.9877	370.716	278.613	400	400	400	400	74.1935	99.0112	101.67	101.537
FGSG_09832	GzbZIP016	-1	16.6289	14.5087	20.7233	20.0301	20.0301	21.6396	74.1935	66.775	73.9059	64.4724	64.4724	73.6827	74.8867	74.3759	71.891	63.3738	81.7945	81.7945	77.5947	23.9421	24.2298	20.0301	19.1138	34.5388	32.9293	23.9421	27.631	55.4852	67.6913	69.0776	70.2815	67.9789	67.9789	67.9789	69.7707	96.0154	37.7577	160.488	12.4292	382.229	260.192	239.469	253.284	77.5947	75.2922	48.4596	76.0907
FGSG_08617	GzC2H066	53.4703	54.1634	54.1634	54.5689	53.8757	53.8757	56.466	232.561	223.574	224.96	218.969	218.969	219.95	225.653	224.96	224.96	219.95	189.323	226.164	299.336	48.8651	47.6611	45.3586	49.9637	51.35	46.968	48.3543	48.5774	292.428	156.576	220.355	220.355	148.059	222.252	222.252	244.074	271.705	47.2557	379.927	17.0344	400	400	400	400	207.233	208.149	54.5689	208.149
FGSG_01173	GzbHLH004	-1	-1	-1	-1	-1	87.6036	-1	108.578	111.035	108.445	106.835	106.835	101.825	88.0091	111.728	103.973	112.827	107.123	69.7707	221.048	11.8696	13.1224	12.4292	-1	16.1181	16.2235	16.4748	-1	202.984	41.4465	100.621	105.226	-1	105.919	105.919	66.775	320.059	-1	389.137	-1	400	400	260.192	400	108.221	40.0602	-1	90.7171
FGSG_00573	GzZC303	-1	-1	-1	-1	-1	166.99	26.9379	262.495	262.495	143.964	51.1677	244.074	175.913	255.587	255.587	68.3844	253.284	227.263	226.857	400	44.1058	46.7448	51.35	35.4551	55.6187	64.8291	28.1418	42.1397	400	250.982	172.001	255.587	255.587	253.284	253.284	208.437	400	56.8715	257.89	17.7275	400	400	400	400	264.797	262.495	241.771	260.192
FGSG_05520	GzWing011	-1	212.754	276.31	285.521	283.218	400	122.953	400	400	400	400	400	400	400	400	400	400	400	400	400	106.612	89.8008	104.82	122.953	108.221	112.932	112.134	99.9274	400	313.152	400	400	400	400	400	400	400	112.134	170.391	64.4724	400	400	400	400	400	400	361.506	400
FGSG_01915	GzFlbD	41.4465	47.6611	48.711	48.3543	48.5774	103.616	85.1956	107.528	85.8888	97.0652	104.127	104.127	93.7128	100.621	100.621	97.0652	98.318	37.5345	94.9168	119.958	92.1034	93.3074	93.0197	19.6247	94.406	92.1034	93.7128	92.6142	55.262	97.0652	14.1722	96.7086	14.3263	97.4017	23.9421	105.226	19.1138	90.3116	125.033	-1	400	219.95	215.344	220.355	99.2343	102.007	101.537	101.419
FGSG_08634	GzGATA006	13.1224	20.0301	23.5367	31.543	26.2447	185.411	62.1698	306.244	303.941	299.336	315.454	315.454	290.126	294.731	287.823	299.336	290.126	340.783	338.48	400	63.7792	64.5777	78.3933	49.9637	72.9896	61.0712	60.2239	60.2239	400	234.864	209.641	246.377	183.108	244.074	241.771	322.362	400	58.4809	400	13.1224	400	400	400	400	320.059	324.664	324.664	324.664
FGSG_07546	MYT2	-1	-1	-1	-1	-1	86.3996	-1	12.2061	25.6851	21.4164	15.0195	15.0195	14.3263	12.4292	21.4164	-1	14.0387	53.1826	53.1826	114.031	-1	-1	-1	-1	-1	-1	-1	-1	157.269	62.2752	58.2578	58.0755	58.2578	61.0712	61.0712	30.4444	172.694	-1	178.908	-1	400	366.111	320.059	366.111	53.8757	62.1698	62.1698	62.1698
FGSG_08924	GzZC086	17.7275	26.5324	35.7427	27.631	25.5516	78.981	25.8393	101.67	93.3074	78.3933	96.7086	34.5388	99.2343	34.5388	93.3074	32.2362	74.1935	78.3933	78.2879	30.1567	26.9379	16.8112	23.719	24.6353	23.9421	38.4508	27.9877	23.9421	154.496	82.1999	24.6353	24.6353	24.6353	25.3284	42.6505	83.8094	114.436	23.0259	354.598	23.719	400	400	400	400	32.747	82.8931	29.9336	81.7945
FGSG_07067	GzZC232	-1	-1	-1	-1	-1	400	21.6396	359.203	361.506	347.69	370.716	363.808	354.598	356.901	366.111	347.69	368.414	370.716	368.414	400	28.5473	27.631	23.0259	20.0301	21.6396	22.3327	28.5473	23.719	400	375.321	320.059	396.045	301.639	396.045	393.742	400	400	26.0216	400	400	400	400	400	400	368.414	368.414	16.6289	366.111
FGSG_07052	GzC2H047	28.3242	27.8542	26.9379	27.631	26.9379	132.164	32.2362	125.949	128.945	124.34	126.642	126.642	120.938	126.748	126.642	124.85	123.646	100.621	101.537	145.286	39.6548	39.6548	39.6548	33.1525	44.2599	28.5473	45.3586	39.8371	149.668	129.638	129.861	90.1575	31.1376	90.1575	129.638	132.164	148.059	29.2405	186.733	19.337	206.134	195.943	195.027	196.076	118.636	117.655	116.739	117.655
FGSG_01341	GzC2H013	26.2447	27.8542	33.4402	28.1418	27.631	283.218	109.138	283.218	287.823	287.823	287.823	287.823	297.033	283.218	285.521	287.823	287.823	306.244	306.244	400	97.6249	99.0112	96.0154	92.4601	112.827	111.217	116.046	96.9317	400	283.218	208.149	283.218	248.679	232.561	230.259	271.705	400	116.046	400	18.4207	400	400	400	400	294.731	303.941	301.639	303.941
FGSG_06944	GzWing015	-1	-1	-1	-1	11.8696	218.969	47.2557	232.561	230.259	234.864	239.469	239.469	224.267	234.864	63.7792	237.166	246.377	218.969	213.042	324.664	69.0776	67.9789	69.0776	56.8715	60.0904	66.0818	65.6764	62.1698	391.439	225.759	207.233	212.349	112.134	221.964	223.351	219.439	136.076	61.0712	400	-1	400	400	400	400	232.561	237.166	232.561	237.166
FGSG_00515	GzbZIP001	-1	-1	-1	-1	-1	232.561	-1	211.145	224.96	214.246	213.042	213.042	222.658	213.447	213.447	85.5523	226.57	211.838	211.838	400	-1	-1	-1	-1	-1	-1	-1	-1	400	196.076	-1	28.1418	20.0301	74.8867	69.0776	223.574	389.137	-1	400	-1	400	400	400	400	222.658	144.37	180.806	219.95
FGSG_07928	GzC2H059	13.8155	14.5087	14.1722	15.0195	14.5087	274.008	43.7491	203.544	205.623	216.443	205.035	205.035	206.134	202.627	215.75	216.443	209.758	239.469	239.469	72.0733	56.466	52.9595	53.6526	46.5625	54.5689	49.5583	56.8715	58.0755	400	212.754	24.2298	127.335	33.1525	206.54	214.651	227.956	400	55.262	400	24.6353	400	400	400	400	230.259	147.365	21.4164	145.063
FGSG_01106	GzC2H008	-1	29.9336	27.631	27.7364	25.5516	400	-1	400	400	400	400	400	400	400	400	14.1722	400	400	400	400	-1	-1	-1	-1	-1	-1	-1	-1	400	400	400	400	400	400	400	400	400	-1	400	13.8155	400	400	400	400	400	400	400	400
FGSG_10470	GzC2H088	11.6183	15.4249	15.0195	14.7318	14.5087	31.543	33.4402	32.747	28.3242	232.561	40.3479	35.2319	33.8456	158.878	142.983	51.0135	209.535	30.6268	34.5388	34.5388	26.9379	27.631	26.9379	26.2447	31.543	30.2903	30.8499	26.9379	400	31.543	32.2362	31.543	32.2362	32.5929	30.1567	36.1482	94.5113	30.4444	29.2405	16.1181	400	42.1397	400	131.247	35.7427	32.747	29.9336	34.6441
FGSG_12970	FgPac1	14.3263	14.7318	16.1181	17.3221	18.4207	200.325	92.7966	219.256	209.535	218.052	215.344	215.344	213.447	219.95	219.95	216.8	182.597	216.443	215.75	75.9853	85.7065	84.5025	83.2497	74.599	82.1999	85.1956	87.8549	81.7945	269.402	214.834	205.846	212.754	23.9421	120.938	215.75	154.273	269.402	81.7945	400	17.0344	400	400	400	400	216.666	216.443	186.509	216.8
FGSG_02083	GzZC246	-1	12.2061	-1	-1	-1	153.58	14.5087	67.2858	96.8139	98.318	108.221	108.221	100.215	60.378	59.9726	97.9125	56.1783	46.4084	46.4084	262.495	43.056	43.7491	17.0344	17.3221	39.1439	14.7318	36.1482	51.5732	239.469	15.4249	15.4249	15.4249	15.4249	15.4249	15.4249	107.528	294.731	41.8032	349.993	294.731	400	386.834	322.362	370.716	33.4402	56.466	15.4249	55.262
FGSG_00902	GzTF2S001	51.8608	21.0799	48.8651	52.2663	52.2663	168.089	104.533	162.385	163.484	164.688	165.093	165.093	160.082	161.874	161.874	165.093	170.391	151.277	151.277	209.892	114.031	115.352	118.125	102.518	79.2042	112.932	120.428	108.578	203.544	157.78	142.866	157.78	145.063	157.492	157.78	169.293	176.2	110.524	264.797	-1	398.347	352.296	315.454	356.901	158.878	158.878	158.878	158.878
FGSG_00729	GzHMG005	11.8696	-1	12.7169	-1	13.1224	44.9531	20.8286	71.3801	71.4855	70.687	77.1893	77.1893	72.0733	63.0861	69.0776	-1	56.8715	69.9938	49.2706	117.537	12.7169	11.8696	-1	18.4207	27.631	16.1181	27.631	15.4249	185.411	74.8867	75.2922	74.8867	34.8955	16.1181	74.8867	42.3628	184.563	37.7577	257.89	125.544	400	400	370.716	391.439	62.1698	-1	63.3738	-1
FGSG_01307	GzbHLH005	-1	-1	-1	-1	-1	205.287	12.4292	232.561	223.456	222.252	223.574	223.574	221.741	226.346	226.346	221.405	218.969	218.746	218.052	267.1	24.6353	26.2447	28.1418	13.1224	32.4593	20.0301	26.9379	26.2447	77.5947	199.632	102.923	224.555	40.3479	187.426	224.267	200.682	184.312	33.4402	400	-1	400	400	400	400	216.548	215.344	215.75	215.344
FGSG_04083	GzC2H024	-1	-1	-1	-1	13.1224	48.8651	-1	-1	-1	11.5129	-1	-1	-1	-1	-1	-1	14.5087	-1	-1	-1	-1	-1	-1	-1	-1	-1	-1	-1	46.968	-1	-1	-1	-1	-1	-1	44.1058	88.0091	-1	400	400	400	400	400	400	-1	-1	-1	-1
FGSG_06542	GzDHHC003	28.835	64.6955	52.9595	51.5732	65.3887	400	222.252	29.2405	400	400	400	400	400	32.4593	400	400	400	400	400	400	167.396	168.194	173.205	183.108	192.724	173.898	185.123	185.123	400	400	400	400	276.31	400	400	400	400	172.799	400	29.2405	400	400	400	400	292.428	349.993	352.296	349.993
FGSG_01877	GzC2H016	-1	12.2061	13.1224	-1	11.8696	290.126	20.0301	299.336	287.823	276.31	285.521	285.521	292.428	297.033	292.428	276.31	285.521	290.126	287.823	400	24.2298	25.3284	24.2298	24.6353	25.8393	19.1138	28.835	24.2298	400	283.218	237.166	283.218	232.561	283.218	149.891	212.754	400	26.5324	400	135.853	400	400	400	400	267.1	269.402	267.1	267.1
FGSG_05475	GzHOME002	28.835	29.2405	30.8499	30.039	35.4551	46.0517	36.1482	52.9595	54.5689	59.1741	56.8715	56.8715	61.4767	55.4852	54.5689	24.6353	62.6806	63.7792	63.7792	63.7792	38.4508	38.4508	36.1482	33.4402	26.2447	34.7619	39.5006	44.6654	24.6353	57.5646	54.5689	57.5646	25.8393	56.8715	43.8545	56.8715	107.528	29.9336	204.93	13.1224	400	400	400	299.336	63.7792	62.6806	63.0861	62.8629
FGSG_06160	GzZC229	-1	-1	-1	12.0238	-1	169.293	19.6247	267.1	274.008	221.964	262.495	262.495	246.377	280.915	280.915	257.89	209.641	257.89	260.192	287.823	29.9336	19.6247	27.7364	15.4249	25.4338	26.9379	26.5324	29.2405	241.771	264.797	264.797	264.797	264.797	264.797	267.1	39.8371	368.414	27.631	400	310.849	400	400	400	400	239.469	191.115	113.743	203.831
FGSG_02814	GzbHLH007	-1	-1	-1	-1	-1	79.8973	41.8032	58.7686	56.466	65.6764	65.6764	65.3887	55.262	62.1698	62.1698	66.8803	64.4724	60.7835	60.7835	87.4982	56.1783	56.1783	53.8757	38.0453	46.968	47.6611	55.4852	54.5689	48.4596	69.0776	67.2858	67.1316	67.6913	69.0776	68.3844	86.1119	154.273	52.2663	69.3007	13.1224	400	382.229	359.203	379.927	56.8715	55.9552	48.3543	55.262
FGSG_00545	GzbHLH001	-1	14.7318	15.0195	19.1138	14.7318	51.35	18.4207	151.971	166.297	175.353	171.084	171.084	157.78	55.262	160.488	177.299	168.312	153.58	154.379	285.521	21.6396	23.0259	26.0216	25.3284	23.1312	23.1312	20.7233	26.2447	200.325	154.63	154.784	154.63	138.848	153.58	153.58	114.031	366.111	18.4207	400	-1	400	400	400	400	147.876	152.481	54.1634	150.361
FGSG_07433	GzWing017	-1	-1	-1	-1	-1	400	227.956	400	400	400	400	400	400	400	400	400	400	400	400	400	280.915	280.915	278.613	234.864	271.705	269.402	287.823	271.705	400	400	331.572	400	400	400	400	400	400	280.915	400	400	400	400	400	400	400	400	400	400
FGSG_07157	GzP53L003	-1	15.0195	16.2235	13.1224	18.4207	16.2235	12.4292	149.891	152.327	153.58	145.979	145.979	148.059	148.975	145.42	153.58	154.273	152.194	152.194	283.218	11.8696	16.1181	-1	12.0238	16.4748	12.2061	17.7275	13.8155	379.927	157.78	25.8393	141.662	25.3284	157.78	24.6353	137.462	389.137	15.4249	400	306.244	400	400	400	400	156.576	155.883	155.883	155.883
FGSG_00750	GzbHLH002	-1	-1	-1	-1	-1	49.5583	17.3221	66.775	67.9789	70.2815	29.2405	29.2405	66.775	66.0818	67.6913	27.9877	72.2964	64.9832	64.9832	60.7835	21.2341	-1	18.6438	17.7275	-1	-1	-1	-1	39.5006	67.4681	67.6913	67.4681	67.6913	67.6913	67.6913	48.3543	60.378	20.0301	88.7022	-1	148.059	103.839	93.7128	102.23	64.4724	64.5777	64.5777	64.5777
FGSG_02531	GzZC250	-1	-1	-1	-1	-1	287.823	136.546	400	400	400	400	400	400	400	400	400	400	234.864	400	361.506	203.544	202.627	192.724	184.718	180.806	193.774	89.8008	205.441	400	400	400	400	400	400	398.347	400	400	196.924	400	310.849	400	400	400	400	400	400	368.414	400
FGSG_02803	GzC2H020	11.5129	-1	-1	-1	15.4249	58.2578	12.2061	25.8393	29.2405	25.4338	30.1567	30.1567	23.0259	25.8393	25.6851	25.5516	20.7233	21.6396	21.6396	29.9336	17.7275	18.9315	16.6289	11.7361	-1	14.7318	18.6438	13.1224	192.319	21.2341	21.4164	21.2341	21.4164	21.2341	21.2341	69.4342	176.606	-1	400	30.2903	400	400	400	400	20.0301	20.0301	20.0301	20.0301
FGSG_08981	GzOpi	-1	-1	-1	-1	-1	105.919	38.4508	136.076	139.765	103.616	132.164	132.164	137.462	137.056	139.359	133.55	139.359	133.655	134.466	184.563	-1	13.1224	-1	27.631	16.1181	-1	-1	-1	92.6142	136.769	137.056	137.056	135.853	136.076	136.209	96.0154	-1	-1	193.774	124.696	400	294.731	269.402	294.731	129.638	132.164	123.646	132.451
FGSG_06427	GzC2H042	68.3844	72.9896	72.0733	73.9059	77.5947	129.638	86.1119	214.651	232.561	226.01	237.166	237.166	222.252	230.259	230.259	194.333	218.052	250.982	250.982	352.296	96.0154	97.6249	97.2194	99.0112	86.8051	88.0091	101.537	95.0991	384.532	301.639	301.639	299.336	280.915	301.639	299.336	303.941	400	95.61	400	23.9421	400	391.439	400	400	257.89	257.89	260.192	260.192
FGSG_10142	GzbZIP017	-1	17.7275	18.4207	18.9315	18.4207	241.771	32.9293	257.89	264.797	260.192	262.495	267.1	244.074	255.587	257.89	260.192	248.679	237.166	237.166	17.3221	37.7577	37.5345	43.8545	20.9464	42.6505	62.1698	56.8715	74.8867	366.111	219.95	131.604	219.95	92.7966	219.95	131.47	241.771	340.783	51.8608	366.111	112.134	400	400	400	400	234.864	234.864	237.166	237.166
FGSG_10179	GzLam002	24.6353	31.543	29.2405	26.9379	27.631	118.348	74.3759	111.035	109.138	111.728	111.217	111.217	109.831	112.134	112.134	111.728	112.827	95.3223	95.3223	102.518	75.2922	75.2922	75.9853	76.2085	80.9472	80.9472	79.8973	83.8094	106.835	116.333	115.486	116.333	116.739	117.432	117.432	123.646	94.5113	78.981	145.168	119.734	189.505	177.522	175.102	177.299	92.1034	92.1034	92.2088	92.1034
FGSG_00147	GzZC305	-1	-1	-1	-1	-1	22.3327	17.0344	30.1567	29.9336	76.2085	29.2405	29.2405	89.8008	85.1956	69.4342	79.2042	36.8414	26.9379	26.9379	20.0301	29.2405	27.9877	31.543	22.3327	47.6611	40.3479	20.0301	28.3242	18.4207	20.9464	32.9293	32.747	32.9293	32.747	32.3416	23.5367	31.543	21.9272	34.6441	20.0301	400	68.3844	47.6611	48.711	19.337	17.7275	15.0195	16.2235
FGSG_08696	GzMADS001	16.8112	16.4748	16.4748	17.0344	16.6289	149.668	88.7022	140.814	138.26	142.76	137.056	137.056	132.857	140.563	140.458	142.76	139.765	136.546	136.546	25.8393	106.612	107.528	102.923	92.6142	114.436	114.436	110.524	110.629	146.672	133.55	60.0904	133.655	133.773	133.655	133.655	90.7171	198.715	112.827	246.377	-1	299.336	290.126	276.31	292.428	131.94	131.47	131.247	131.247
FGSG_00318	MYT1	-1	17.7275	18.4207	15.4249	17.7275	114.436	-1	78.981	139.071	137.462	80.5905	80.5905	78.981	78.981	141.662	81.5068	80.9472	123.241	123.241	169.698	13.8155	12.4292	-1	11.8696	-1	-1	13.1224	-1	125.544	125.544	125.949	125.949	97.0652	125.256	82.8931	115.129	182.415	15.0195	208.842	177.992	400	253.284	315.454	174.303	126.748	126.748	126.865	126.748
FGSG_02719	GzMyb008	20.0301	25.5516	33.8456	26.0216	27.8542	74.8867	27.8542	74.599	68.3844	63.7792	50.6569	50.6569	76.6785	71.6033	85.1956	47.2557	60.2239	79.4919	79.4919	104.309	26.2447	28.835	26.2447	25.5516	23.9421	30.8499	26.0216	25.6851	28.5473	101.314	99.9274	99.7043	27.631	84.5025	84.5025	102.518	35.7427	25.8393	108.445	29.9336	313.152	234.864	241.771	239.469	79.4919	92.7966	92.7966	93.0197
FGSG_02445	GzZC151	-1	-1	-1	-1	-1	155.883	11.8696	131.247	59.1741	132.451	25.3284	21.6396	172.694	161.181	176.2	30.039	120.091	21.6396	23.3825	23.0259	11.6183	11.7361	-1	17.3221	21.0799	-1	20.7233	-1	149.668	18.7774	28.835	28.835	28.835	28.835	28.3242	168.782	154.273	17.7275	241.771	16.8112	400	400	400	400	47.2557	39.6548	38.0453	38.0453
FGSG_02743	GzC2H018	13.8155	16.1181	18.4207	15.4249	16.4748	400	52.2663	400	400	400	400	400	400	400	400	400	400	400	400	400	61.0712	60.378	60.7835	69.0776	77.5947	60.7835	60.0904	59.8672	400	400	400	400	400	400	400	400	400	59.8672	400	400	400	400	400	400	400	400	400	400
FGSG_07116	GzHMG021	-1	12.4292	13.9209	-1	-1	119.041	16.4748	13.8155	13.8155	14.5087	16.1181	16.1181	15.4249	16.4748	16.6289	13.1224	14.7318	25.3284	26.2447	148.569	20.0301	20.0301	20.0301	14.7318	21.0799	16.1181	17.3221	13.1224	72.9896	13.1224	-1	13.1224	13.8155	13.1224	13.1224	121.344	186.615	16.2235	169.698	241.771	400	400	320.059	303.941	51.1677	13.8155	34.5388	33.8456
FGSG_09410	GzC2H076	25.6851	25.3284	24.6353	24.6353	24.6353	32.5929	33.4402	115.486	112.827	114.436	111.44	111.44	111.217	116.046	116.046	114.436	123.646	110.629	109.831	139.359	35.2319	35.2319	35.2319	29.2405	43.056	23.9421	36.1482	48.3543	194.621	107.528	108.445	108.327	104.82	107.528	108.221	138.666	44.4423	22.3327	30.2903	21.9272	400	359.203	333.875	294.731	38.4508	106.142	93.0197	104.82
FGSG_06359	GzWing014	23.0259	35.4551	34.7619	36.1482	35.7427	237.166	121.344	223.707	226.164	176.606	212.531	207.743	217.647	211.838	227.956	85.1956	181.904	232.561	232.561	218.969	124.34	125.256	126.642	123.241	133.55	131.604	70.2815	72.9896	301.639	218.052	157.78	218.052	179.825	217.359	79.4919	220.355	283.218	124.85	400	12.4292	400	400	400	400	223.862	220.355	24.6353	224.96
FGSG_07075	GzC2H048	400	400	400	400	400	400	400	400	400	400	400	400	400	400	400	400	400	400	400	400	400	400	400	400	400	400	400	400	400	400	400	400	400	400	400	400	400	400	400	89.8008	400	400	400	400	400	400	400	400
FGSG_11799	GzC2H095	-1	-1	-1	-1	-1	153.58	96.7086	155.189	155.883	158.185	158.984	158.984	157.492	154.273	154.273	158.185	154.379	162.79	162.79	182.415	82.8931	83.5862	85.1956	78.6446	87.7214	88.0091	82.8931	84.5025	206.54	153.58	153.58	153.58	153.58	153.58	153.58	155.883	208.149	83.8094	308.546	-1	398.347	343.085	333.875	345.388	163.484	163.484	158.984	163.484
FGSG_00584	GzC2H004	-1	-1	-1	-1	-1	81.7945	13.1224	255.587	267.1	264.797	262.495	262.495	234.864	250.982	248.679	267.1	271.705	257.89	264.797	400	-1	-1	13.8155	11.8696	-1	12.7169	-1	-1	257.89	239.469	241.771	239.469	241.771	241.771	244.074	248.679	400	-1	400	400	400	400	400	400	269.402	271.705	271.705	271.705
FGSG_03536	TRI6	-1	-1	-1	-1	-1	12.0238	-1	60.7835	87.8549	57.5646	55.4852	55.4852	60.5604	32.4593	56.466	82.8931	57.5646	-1	-1	-1	-1	-1	-1	-1	-1	-1	-1	-1	16.6289	12.4292	-1	12.4292	-1	12.2061	12.2061	55.262	13.1224	-1	-1	-1	308.546	-1	-1	-1	-1	-1	-1	-1
FGSG_05399	GzC2H037	-1	13.1224	13.1224	12.7169	12.7169	400	39.1439	400	400	400	400	400	400	400	400	400	400	400	400	400	42.6505	43.056	32.3416	36.8414	41.4465	41.4465	47.2557	43.056	400	400	400	400	400	400	400	400	400	42.6505	400	201.241	400	400	400	400	400	400	400	400
FGSG_01327	GzHMG009	-1	-1	-1	12.4292	13.8155	-1	16.4748	-1	11.8696	-1	-1	15.0195	-1	-1	-1	-1	-1	12.7169	12.7169	12.4292	12.2061	16.1181	16.8112	-1	12.0238	23.249	18.9315	17.7275	62.8629	-1	-1	-1	-1	-1	-1	-1	55.9552	-1	51.8608	215.75	400	130.554	96.7086	128.252	-1	-1	11.5129	-1
FGSG_02718	GzHOMEL009	-1	14.7318	-1	13.8155	-1	88.4145	-1	12.4292	12.4292	13.8155	-1	-1	-1	-1	-1	13.8155	-1	82.1999	81.7945	142.067	-1	-1	-1	16.1181	11.6183	12.7169	12.7169	-1	188.119	79.2042	79.4919	79.2042	79.4919	79.2042	61.0712	64.4724	180.518	-1	166.702	-1	400	255.587	354.598	400	85.4188	82.1999	85.1956	85.1956
FGSG_09524	GzZC007	-1	-1	-1	-1	-1	201.529	215.344	285.521	283.218	274.008	278.613	278.613	280.915	283.218	283.218	274.008	278.613	274.008	269.402	217.359	244.074	244.074	246.377	200.836	257.89	246.377	264.797	267.1	400	260.192	253.284	260.192	193.64	257.89	250.982	370.716	400	250.982	400	400	400	400	400	400	267.1	271.705	269.402	269.402
FGSG_09349	GzZC008	-1	-1	-1	-1	-1	21.6396	21.6396	192.319	44.9531	264.797	170.614	170.902	133.55	182.821	187.713	227.956	188.119	49.9637	49.5583	-1	23.0259	22.3327	21.6396	26.5324	25.6851	17.3221	20.0301	21.9272	20.0301	13.8155	15.4249	13.8155	13.1224	13.8155	13.8155	88.7022	40.7534	17.7275	18.7774	103.616	400	400	400	400	31.1376	29.9336	20.8286	20.7233
FGSG_02068	GzZC247	-1	-1	-1	-1	-1	115.822	93.7128	93.0197	95.3223	97.2194	91.4103	89.1077	95.61	106.43	93.3074	87.4982	222.658	97.6249	84.5025	103.616	111.217	112.827	106.612	85.1956	122.037	112.134	111.44	113.05	134.466	95.3223	89.1077	95.61	95.3223	90.1575	86.3996	134.754	143.964	103.839	130.554	77.1893	400	400	400	400	83.1162	80.5905	79.8973	79.8973
FGSG_00352	GzCCAAT001	46.5625	49.9637	45.3586	46.0517	45.3586	126.642	53.0648	132.451	135.159	127.558	129.301	129.301	141.662	102.923	130.554	127.558	130.149	102.923	102.518	159.102	59.8672	59.1741	60.5604	58.2578	14.5087	57.9213	58.0755	59.1741	217.647	92.6142	18.7774	34.6441	118.636	118.348	18.6438	138.155	203.544	61.4767	224.555	212.754	400	343.085	331.572	313.152	106.612	106.835	-1	108.221
FGSG_07368	GzZC233	-1	-1	-1	-1	-1	25.6851	-1	175.69	168.782	172.694	172.694	171.595	154.379	173.898	90.1575	172.001	177.522	161.181	161.181	292.428	13.1224	13.1224	12.0238	13.1224	21.2341	20.7233	13.9209	16.1181	250.982	22.3327	14.7318	22.3327	22.3327	22.3327	20.7233	30.8499	49.0474	14.1722	400	224.96	400	400	400	400	168.089	169.698	165.093	165.786
FGSG_02320	GIP2	-1	-1	-1	-1	-1	19.337	12.2061	13.8155	16.6289	28.1418	23.0259	25.3284	43.7491	36.1482	17.0344	30.039	26.0216	-1	-1	16.8112	11.8696	-1	-1	-1	13.1224	13.8155	12.4292	13.8155	20.9464	23.5367	23.719	23.5367	12.7169	23.5367	23.719	25.8393	25.3284	13.8155	12.4292	-1	400	29.2405	18.4207	17.3221	-1	-1	-1	-1
FGSG_11416	GzC2H093	18.526	16.8112	17.7275	17.7275	16.8112	260.192	41.4465	126.748	128.252	129.638	120.651	120.651	133.55	119.734	119.734	129.638	116.333	131.247	131.247	201.934	28.5473	30.1567	29.2405	34.5388	33.1525	28.5473	34.5388	30.4444	234.864	134.243	134.466	134.243	134.466	130.149	130.149	165.093	237.166	26.5324	90.7171	194.11	400	285.521	400	280.915	136.769	135.159	136.769	135.159
FGSG_08737	GzOB031	-1	-1	-1	-1	-1	143.677	18.526	151.277	139.071	150.872	140.458	143.453	134.754	147.876	140.458	137.462	153.58	159.102	157.492	152.327	16.3412	16.3412	-1	17.3221	16.1181	16.4748	13.9209	16.6289	166.143	140.814	140.969	140.814	136.769	139.071	140.814	146.672	137.056	-1	18.9315	61.4767	400	198.379	189.323	396.045	154.273	156.576	155.883	155.883
FGSG_08182	GzZC116	-1	-1	-1	11.7361	-1	-1	13.9209	13.1224	-1	-1	11.6183	11.6183	-1	-1	12.4292	-1	-1	-1	-1	-1	23.0259	13.8155	13.1224	16.1181	13.1224	13.1224	12.4292	12.7169	-1	-1	-1	-1	-1	-1	-1	-1	15.0195	-1	400	400	400	400	16.1181	14.3263	-1	-1	-1	-1
FGSG_08028	GzZC120	-1	-1	-1	-1	-1	-1	-1	42.3628	45.3586	12.7169	43.056	43.056	41.4465	42.1397	41.5519	44.6654	60.7835	-1	-1	-1	12.7169	14.5087	13.1224	-1	-1	-1	13.8155	16.4748	32.747	-1	-1	-1	-1	-1	-1	-1	177.299	-1	-1	14.5087	400	39.5006	57.9213	40.0602	-1	-1	-1	-1
FGSG_01293	GzZC236	-1	-1	-1	-1	-1	400	20.0301	400	400	400	400	400	248.679	400	347.69	400	400	400	400	400	17.3221	17.3221	17.3221	21.4164	30.4444	29.2405	23.249	20.0301	400	400	400	400	368.414	400	400	400	400	35.4551	400	230.259	400	400	400	400	379.927	400	396.045	396.045
FGSG_00719	GzZC282	-1	-1	-1	-1	-1	201.529	86.3996	398.347	400	398.347	400	400	389.137	398.347	398.347	398.347	400	400	400	255.587	80.5905	77.5947	81.1013	78.7987	115.129	84.097	97.4017	67.9789	400	400	400	400	219.662	393.742	393.742	278.613	400	60.378	400	79.8973	400	400	400	331.572	400	400	400	400
FGSG_11792	GzC2H094	12.7169	13.1224	12.7169	14.0387	13.1224	145.756	-1	135.853	204.93	136.363	182.127	181.904	158.878	145.42	146.267	141.374	110.524	184.43	192.319	274.008	-1	-1	13.1224	-1	-1	-1	-1	-1	345.388	199.226	199.226	199.226	135.159	198.939	199.632	182.415	326.967	-1	386.834	-1	400	400	400	400	185.411	185.816	91.4103	181.211
FGSG_09709	GzP53L005	-1	-1	-1	-1	-1	89.1077	-1	74.3759	74.1935	75.9853	72.5841	72.5841	79.4919	76.6785	76.342	75.2922	77.1893	79.4919	79.4919	50.6569	16.2235	16.2235	17.3221	-1	-1	-1	-1	15.4249	152.327	63.7792	64.5777	63.7792	63.7792	45.3586	63.7792	92.6142	153.58	16.2235	173.051	-1	400	366.111	315.454	366.111	76.9016	76.9016	77.1893	76.9016
FGSG_04480	GzZC183	-1	13.8155	15.4249	11.7361	15.0195	13.8155	-1	17.7275	-1	12.4292	-1	13.1224	14.7318	18.9315	17.0344	15.0195	-1	-1	-1	14.1722	18.4207	16.1181	18.6438	21.2341	23.0259	20.0301	14.7318	20.7233	77.1893	16.8112	-1	16.8112	-1	-1	11.5129	30.6268	72.5841	15.0195	61.0712	-1	400	352.296	294.731	345.388	-1	-1	-1	-1
FGSG_09318	GzZC258	-1	-1	-1	-1	-1	386.834	12.7169	400	400	389.137	400	400	400	400	400	400	391.439	400	400	349.993	16.1181	16.3412	13.8155	-1	-1	12.4292	23.0259	17.0344	400	324.664	200.43	324.664	324.664	322.362	322.362	400	400	12.0238	400	361.506	400	400	400	400	287.823	400	400	287.823
FGSG_00404	GzZC301	-1	-1	-1	-1	-1	95.61	18.9315	104.127	141.374	130.554	105.226	105.226	143.677	99.0112	116.046	125.256	127.335	33.1525	43.7491	112.827	20.7233	22.3327	16.8112	17.0344	13.8155	15.4249	21.9272	16.8112	218.746	34.5388	34.5388	34.5388	27.631	34.5388	49.2706	73.6827	82.1999	21.4164	82.1999	280.915	400	292.428	400	294.731	32.9293	31.543	25.6851	29.9336
FGSG_01576	GzC2H015	12.0238	13.1224	12.0238	12.2061	11.7361	17.7275	19.6247	21.0799	21.4164	20.9464	19.337	19.337	24.6353	21.0799	20.9464	21.0799	21.0799	17.3221	17.3221	32.5929	20.0301	20.0301	20.8286	21.4164	18.4207	21.9272	19.6247	23.0259	40.7534	18.4207	11.8696	16.2235	-1	18.4207	17.7275	17.7275	29.2405	17.7275	322.362	21.0799	400	400	398.347	400	17.3221	16.2235	14.7318	16.1181
FGSG_07310	GzBrlA	22.3327	30.8499	26.2447	28.835	27.631	400	142.067	400	400	400	400	400	400	400	400	400	400	400	400	400	143.117	143.117	143.117	130.554	133.907	143.453	145.063	148.569	400	400	400	250.982	400	400	400	400	400	143.453	400	44.6654	400	400	400	400	400	400	400	241.771
FGSG_13314	GzC2H103	15.0195	16.8112	16.2235	16.8112	15.4249	95.61	27.8542	89.8008	92.1034	111.728	96.0154	96.0154	26.0216	91.4103	91.4103	86.3996	29.9336	105.226	105.226	166.009	31.1376	31.543	30.2903	26.5324	27.9877	27.9877	28.5473	27.631	125.949	83.8094	70.2815	83.8094	58.2578	83.5862	79.8973	97.4017	55.262	28.1418	246.377	20.7233	400	248.679	384.532	322.362	90.7171	87.8549	101.825	87.6036
FGSG_01366	GzHMG010	-1	-1	-1	-1	-1	84.097	12.0238	71.891	72.5841	56.8715	76.2085	73.6827	73.6827	78.2879	78.2879	56.8715	74.0394	69.7707	68.3844	127.558	14.1722	14.1722	15.4249	14.0387	17.7275	-1	15.4249	16.3412	102.23	86.3996	31.543	81.5068	79.2042	80.5905	81.7945	86.3996	101.314	13.8155	41.9574	20.0301	400	287.823	386.834	287.823	72.5841	72.5841	72.5841	72.5841
FGSG_08892	MAT1-1-1	-1	-1	-1	-1	-1	-1	-1	-1	41.4465	44.4423	41.5519	-1	38.4508	40.7534	40.3479	44.6654	41.4465	-1	-1	23.9421	-1	-1	-1	13.8155	-1	-1	-1	-1	28.5473	-1	32.2362	-1	36.8414	36.8414	-1	-1	-1	-1	110.747	-1	400	213.042	117.943	201.529	39.2493	-1	39.3671	-1
FGSG_08893	MAT1-1-1	-1	-1	-1	-1	-1	33.1525	18.6438	30.1567	32.2362	29.9336	30.6268	48.8651	51.8608	30.8499	30.8499	17.3221	30.1567	41.5519	41.5519	19.6247	26.5324	26.5324	26.9379	19.6247	26.5324	-1	28.5473	25.3284	44.9531	47.2557	20.7233	47.6611	14.1722	19.337	47.6611	16.8112	40.7534	26.5324	35.7427	36.9467	340.783	35.2319	37.198	35.4551	20.7233	51.1677	29.9336	50.88
FGSG_11826	GzWing027	-1	-1	-1	-1	-1	12.2061	13.1224	24.2298	33.8456	29.9336	25.3284	25.3284	26.5324	22.3327	22.3327	29.9336	28.835	32.5929	32.5929	44.2599	15.0195	17.7275	14.7318	13.1224	18.526	17.7275	13.1224	14.7318	50.6569	30.8499	30.8499	30.8499	30.8499	30.8499	30.8499	12.4292	32.9293	15.0195	53.6526	-1	400	333.875	269.402	101.314	35.7427	33.8456	33.8456	33.8456
FGSG_06701	GzC2H044	12.4292	18.4207	18.4207	14.1722	17.3221	110.747	-1	97.9125	97.6249	96.7086	93.7128	93.7128	96.0154	99.3678	99.2343	96.7086	95.3223	100.621	100.215	152.327	-1	-1	14.5087	11.8696	-1	13.8155	-1	-1	230.259	98.318	95.3223	92.4601	91.4103	92.4601	92.4601	109.831	40.3479	-1	292.428	384.532	400	400	400	400	81.5068	102.518	102.23	100.621
FGSG_12837	GzC2H098	-1	-1	-1	-1	-1	26.2447	-1	12.7169	22.3327	22.3327	26.5324	26.5324	20.7233	18.7774	19.337	22.3327	26.5324	26.5324	26.5324	42.3628	-1	-1	-1	-1	-1	-1	-1	-1	59.1741	24.2298	-1	25.8393	17.7275	25.8393	24.6353	33.4402	43.7491	-1	100.621	177.656	356.901	176.606	142.067	175.69	27.631	23.0259	27.631	27.631
FGSG_02608	GzCCAAT003	60.5604	87.4982	84.5025	83.2497	59.1741	180.806	93.3074	201.934	201.241	175.102	205.846	205.846	196.413	202.627	17.3221	184.563	176.2	190.421	191.115	195.825	116.333	117.789	115.129	85.1956	122.037	113.05	115.129	115.64	230.259	181.904	174.303	181.904	181.904	187.02	187.02	172.694	232.561	122.142	250.982	-1	379.927	290.126	297.033	310.849	179.602	193.417	193.417	173.387
FGSG_00696	GzHMG004	-1	-1	-1	-1	11.8696	107.123	-1	122.142	111.217	53.8757	122.037	122.037	72.2964	130.554	130.149	108.732	105.919	99.0112	99.3678	69.0776	-1	-1	-1	-1	-1	13.1224	-1	-1	168.782	93.7128	90.7171	93.7128	93.7128	92.7966	94.9168	62.6806	185.411	-1	366.111	391.439	400	400	400	400	102.007	102.923	101.825	101.537
FGSG_05604	GzHMG018	13.1224	16.2235	13.8155	18.7774	21.6396	48.8651	23.0259	55.262	39.2493	51.0135	35.7427	35.7427	49.5583	52.9595	52.9595	51.1677	48.711	41.4465	41.9574	114.436	14.7318	16.4748	21.2341	18.4207	20.0301	24.2298	23.0259	19.337	129.861	46.0517	30.1567	46.2748	26.9379	45.3586	45.3586	53.6526	106.43	18.4207	219.95	15.4249	400	398.347	368.414	396.045	46.968	46.5625	46.7448	48.3543
FGSG_08890	MAT1-1-3	-1	-1	-1	-1	-1	28.835	21.0799	30.4444	29.9336	28.835	29.9336	29.9336	22.3327	30.4444	30.2903	15.4249	29.9336	26.9379	26.9379	22.3327	23.0259	23.0259	23.249	19.6247	25.6851	-1	24.6353	21.4164	32.2362	26.5324	19.1138	26.5324	-1	20.7233	26.5324	17.7275	32.2362	26.2447	104.309	32.2362	262.495	29.9336	56.8715	174.303	14.3263	30.1567	27.631	33.4402
FGSG_06966	GzHOMEL016	-1	-1	-1	-1	-1	-1	-1	-1	-1	-1	-1	-1	-1	-1	-1	-1	-1	-1	-1	20.7233	-1	-1	-1	-1	-1	-1	-1	-1	13.8155	-1	-1	-1	-1	-1	-1	-1	-1	-1	169.293	-1	276.31	186.509	179.707	181.904	-1	-1	-1	-1
FGSG_09000	GzOB036	-1	14.7318	15.4249	13.8155	15.4249	30.1567	21.6396	17.3221	20.0301	20.7233	19.337	-1	17.7275	17.7275	17.3221	21.2341	15.4249	20.7233	20.7233	59.1741	18.6438	21.0799	22.3327	20.7233	13.9209	21.0799	20.0301	14.3263	53.8757	16.1181	16.3412	16.2235	16.3412	16.2235	16.2235	35.4551	52.2663	21.6396	68.3844	82.1999	400	274.008	88.1914	280.915	14.5087	17.7275	17.7275	17.7275
FGSG_05855	GzRUM1	96.0154	145.756	160.488	147.876	162.097	400	158.185	400	400	400	400	400	400	400	400	400	400	400	400	400	191.115	191.808	190.421	145.574	185.123	174.303	178.908	184.207	400	400	400	400	400	400	400	400	400	198.022	400	-1	400	400	400	400	400	400	400	400
FGSG_01030	GzWing004	26.9379	55.9552	60.0904	55.9552	56.466	152.664	83.4039	294.731	297.033	290.126	299.336	299.336	301.639	292.428	274.008	290.126	301.639	280.915	278.613	393.742	101.67	103.616	102.23	71.3801	115.822	121.344	99.9274	101.314	400	292.428	274.008	292.428	241.771	287.823	301.639	322.362	400	116.333	246.377	-1	400	400	400	400	276.31	276.31	257.89	274.008
FGSG_05949	GzWing012	-1	-1	37.198	-1	-1	43.056	-1	25.6851	-1	-1	43.7491	18.4207	55.262	18.9315	55.9552	35.4551	-1	46.4084	46.4084	-1	-1	-1	-1	13.8155	20.0301	-1	-1	-1	68.3844	42.6505	37.7577	42.6505	14.7318	50.6569	50.6569	33.4402	40.3479	-1	76.0907	-1	400	306.244	264.797	306.244	59.8672	48.3543	52.2663	55.262
FGSG_10286	GzCCHC010	61.4767	24.6353	67.9789	66.0818	67.2858	141.662	80.5905	11.7361	151.277	99.0112	135.159	135.159	145.42	15.0195	141.374	99.7043	113.52	131.758	141.662	128.252	90.1575	90.1575	89.1077	79.4919	84.5025	81.5068	88.4145	18.9315	167.396	102.518	113.743	141.374	79.2042	141.374	141.374	20.0301	18.6438	81.7945	206.54	36.1482	267.1	255.587	-1	255.587	144.37	115.822	105.226	105.226
FGSG_08626	GzZC109	-1	-1	-1	-1	-1	241.771	72.0733	326.967	320.059	25.3284	331.572	331.572	306.244	340.783	345.388	326.967	329.27	290.126	290.126	386.834	131.247	132.857	122.037	67.9789	85.8888	131.247	88.4145	103.616	400	320.059	230.259	320.059	135.159	119.041	320.059	184.9	400	122.953	400	137.056	400	400	400	400	290.126	290.126	253.284	290.126
FGSG_05503	GzZC215	-1	-1	-1	-1	-1	400	18.4207	400	400	400	400	400	400	400	400	400	400	400	400	400	69.1829	50.6569	54.5689	21.2341	37.7577	44.9531	75.2922	66.0818	370.716	400	203.544	400	400	400	278.613	400	400	51.5732	333.875	30.039	400	400	400	400	400	400	400	400
FGSG_05789	GzZC228	-1	-1	-1	-1	-1	24.2298	20.0301	55.6187	32.747	26.5324	46.0517	43.7491	53.6526	60.5604	58.0755	38.4508	28.835	37.3522	37.3522	18.4207	22.3327	22.3327	22.3327	18.4207	24.2298	18.9315	19.6247	23.5367	34.5388	47.2557	47.6611	47.2557	47.6611	47.6611	47.6611	58.4809	24.6353	22.3327	29.2405	23.0259	400	400	79.4919	38.4508	23.719	40.7534	37.5345	40.7534
FGSG_01564	GzZC276	-1	-1	-1	-1	-1	142.983	31.543	340.783	326.967	336.177	280.915	280.915	320.059	280.915	324.664	333.875	333.875	264.797	271.705	391.439	25.4338	25.6851	25.8393	23.9421	39.3671	26.5324	35.0496	26.5324	400	244.074	115.235	58.7686	92.6142	306.244	308.546	154.784	400	37.7577	400	36.9467	400	400	400	145.979	207.233	223.351	227.263	278.613
FGSG_06382	GzZC289	-1	-1	-1	-1	-1	97.6249	11.8696	101.314	95.61	96.7086	75.2922	75.2922	91.0048	84.5025	100.215	54.1634	91.0048	65.6764	64.6955	260.192	19.1138	17.7275	18.7774	13.9209	16.8112	15.4249	16.4748	17.7275	324.664	62.6806	91.0048	90.7171	90.3116	91.0048	91.4103	90.3116	400	13.1224	382.229	17.0344	400	400	400	400	46.0517	60.5604	66.9981	39.1439
FGSG_09308	GzbHLH014	-1	-1	-1	-1	-1	42.6505	29.9336	38.4508	36.1482	36.8414	38.4508	38.0453	35.0496	38.0453	37.7577	36.8414	35.0496	33.8456	33.8456	66.0818	36.1482	36.1482	36.1482	23.3825	37.7577	33.4402	33.4402	38.4508	181.904	40.7534	38.4508	38.4508	38.0453	40.7534	40.7534	43.7491	192.724	37.5345	174.303	13.1224	400	400	400	400	36.8414	37.3522	33.8456	37.198
FGSG_06356	GzGH	-1	-1	-1	-1	-1	400	-1	400	400	386.834	400	333.875	391.439	400	400	400	384.532	400	398.347	400	-1	-1	-1	-1	-1	-1	-1	-1	400	366.111	147.365	359.203	310.849	294.731	59.1741	400	400	-1	400	-1	400	400	400	400	398.347	366.111	269.402	366.111
FGSG_07789	GzbZIP011	-1	-1	-1	-1	-1	-1	-1	14.3263	14.5087	12.7169	15.4249	12.0238	20.0301	13.1224	12.0238	12.7169	-1	-1	-1	-1	-1	-1	-1	-1	-1	16.1181	13.1224	16.1181	15.4249	-1	-1	-1	-1	-1	-1	-1	16.2235	-1	24.6353	30.6268	400	36.8414	33.8456	32.747	-1	-1	-1	-1
FGSG_04901	GzZC271	-1	-1	-1	-1	-1	53.1826	61.4767	193.417	90.1575	189.505	173.387	170.748	400	156.576	153.175	151.971	150.025	110.747	115.235	66.775	49.5583	49.0474	49.9637	73.7881	72.5841	53.1826	51.35	53.6526	69.0776	48.8651	43.056	48.8651	43.056	48.8651	48.8651	51.8608	211.145	77.5947	40.7534	96.7086	400	262.495	400	400	75.2922	84.5025	40.7534	40.7534
FGSG_10868	GzHSF003	16.1181	28.5473	31.543	28.3242	28.1418	31.543	68.3844	232.561	218.969	262.495	322.362	105.919	260.192	250.982	306.244	103.616	257.89	234.864	232.561	292.428	77.5947	79.2042	71.7368	59.1741	73.6827	72.9896	73.9059	73.6827	382.229	290.126	287.823	290.126	290.126	287.823	287.823	294.731	377.624	72.2964	400	16.2235	400	400	400	400	248.679	172.917	202.851	221.271
FGSG_09565	GzGATA007	-1	13.8155	13.8155	18.9315	-1	173.898	33.4402	175.353	178.908	169.293	174.303	174.303	161.286	170.391	170.391	169.293	176.606	171.595	170.497	285.521	129.168	130.149	127.335	39.6548	132.857	123.241	120.091	129.638	39.1439	172.001	172.694	172.001	30.039	170.391	170.391	170.497	308.546	128.252	195.943	-1	400	400	400	400	171.595	175.69	173.898	163.484
FGSG_07591	GzZC189	-1	-1	-1	-1	-1	61.4767	12.0238	71.6033	55.262	86.8051	78.2879	78.2879	76.6785	78.2879	74.8867	86.8051	86.3996	128.945	133.55	24.2298	16.6289	17.3221	21.9272	14.7318	17.3221	13.8155	31.1376	19.6247	117.432	25.3284	13.1224	17.3221	17.7275	26.0216	17.3221	82.8931	94.406	24.2298	70.2815	400	400	384.532	400	108.221	105.226	97.4017	78.3933	106.024
FGSG_05958	GzZC192	-1	-1	-1	-1	-1	20.0301	20.0301	103.839	98.318	24.6353	104.533	104.533	239.469	99.2343	246.377	244.074	151.971	25.5516	25.8393	16.6289	27.7364	27.631	22.3327	17.7275	17.0344	15.4249	16.6289	17.3221	382.229	31.543	28.835	31.543	28.835	31.543	31.543	26.0216	52.9595	16.1181	23.1312	115.129	400	400	400	400	21.2341	22.3327	22.3327	22.3327
FGSG_03929	GzZC194	-1	-1	-1	-1	12.7169	79.8973	34.5388	248.679	113.743	400	116.739	116.739	129.861	313.152	398.347	244.074	396.045	108.915	117.655	65.3887	32.5929	35.4551	31.543	35.4551	98.318	51.5732	42.1397	40.7534	375.321	215.344	214.834	215.344	147.876	214.364	215.344	400	117.432	45.3586	112.134	370.716	400	400	400	343.085	114.031	122.037	107.528	122.26
FGSG_02398	ZEB2	-1	-1	-1	-1	-1	-1	-1	-1	-1	12.2061	-1	-1	11.8696	12.4292	12.2061	12.4292	24.2298	27.631	27.631	11.6183	-1	-1	-1	-1	-1	-1	13.1224	-1	30.1567	-1	-1	-1	-1	-1	-1	-1	11.8696	-1	13.8155	-1	400	23.5367	-1	44.9531	24.6353	21.9272	24.6353	24.6353
FGSG_11623	GzbZIP018	-1	-1	13.1224	-1	-1	57.5646	23.249	66.9981	56.466	56.1783	55.6187	56.1783	59.1741	12.4292	70.687	68.3844	63.0861	56.8715	56.8715	70.687	25.4338	25.4338	27.631	26.2447	29.2405	25.5516	29.2405	30.1567	140.458	55.262	64.4724	52.9595	52.9595	53.8757	53.8757	61.4767	95.0991	25.6851	140.969	-1	400	190.016	196.924	185.123	57.67	55.262	15.0195	55.262
FGSG_00653	GzC2H005	13.1224	-1	18.526	-1	20.7233	-1	15.0195	24.2298	16.6289	28.1418	20.7233	20.7233	25.3284	17.7275	18.4207	12.4292	21.9272	24.2298	24.2298	59.1741	23.9421	24.6353	-1	-1	13.8155	-1	20.8286	19.1138	14.7318	13.1224	19.6247	19.6247	-1	12.0238	12.0238	34.8955	110.524	14.7318	152.194	161.538	324.664	211.145	182.261	217.647	16.1181	20.7233	15.4249	20.8286
FGSG_04084	GzC2H025	-1	-1	-1	-1	-1	68.3844	-1	-1	-1	-1	-1	-1	-1	-1	-1	-1	-1	-1	-1	-1	-1	-1	-1	-1	-1	-1	-1	-1	46.968	-1	11.6183	-1	-1	-1	-1	57.7878	116.046	-1	100.215	105.226	400	400	400	400	-1	-1	-1	-1
FGSG_05381	GzC2H036	14.3263	21.4164	19.6247	21.2341	20.7233	20.7233	14.0387	21.9272	83.5862	19.337	24.6353	24.6353	139.765	25.3284	25.3284	142.067	147.589	132.451	90.1575	16.1181	12.7169	13.1224	14.1722	16.1181	15.4249	16.1181	13.9209	13.8155	21.9272	125.544	124.563	124.34	124.563	125.256	125.256	158.185	172.694	-1	214.14	-1	400	393.742	317.757	400	137.462	108.327	139.071	139.071
FGSG_05857	GzC2H038	78.2879	207.456	209.758	202.984	210.228	389.137	102.23	400	400	400	400	400	393.742	400	400	400	400	400	400	400	118.636	122.394	118.125	95.61	125.256	109.831	88.4145	108.221	400	400	400	400	400	400	400	-1	400	151.277	400	-1	400	400	400	400	400	400	400	400
FGSG_12809	GzC2H097	56.8715	115.486	120.428	106.43	114.031	400	149.773	400	400	400	400	400	400	400	400	400	400	400	400	400	126.642	125.949	128.945	155.883	151.277	130.554	128.252	126.642	400	400	400	400	400	400	400	400	400	139.765	400	11.8696	400	400	400	400	400	400	400	400
FGSG_09904	GzOB042	47.6611	207.926	255.587	255.587	250.982	400	400	400	400	400	400	400	400	400	400	400	400	400	400	400	400	400	224.267	400	400	400	400	400	400	400	400	400	400	400	400	400	400	400	400	15.4249	400	400	400	400	400	400	400	400
FGSG_03874	GzP53L002	-1	-1	-1	-1	-1	16.8112	-1	31.543	38.0453	30.6268	20.9464	20.9464	23.0259	29.2405	36.8414	43.056	16.1181	-1	-1	25.3284	-1	-1	-1	-1	-1	-1	-1	-1	21.4164	-1	-1	-1	-1	-1	-1	49.5583	26.9379	-1	41.9574	21.9272	400	97.6249	162.79	79.8973	-1	-1	-1	-1
FGSG_05896	GzDHHC002	47.2557	56.1783	49.9637	56.8715	51.5732	122.037	62.1698	290.126	297.033	299.336	299.336	299.336	292.428	255.587	297.033	299.336	303.941	145.42	147.365	343.085	79.8973	80.5905	66.0818	69.5884	66.0818	77.1893	80.6958	85.4188	391.439	278.613	122.73	278.613	278.613	280.915	280.915	326.967	109.138	79.8973	400	163.484	400	400	400	400	117.655	145.979	146.267	30.6268
FGSG_10429	GzZC082	-1	13.8155	-1	-1	-1	35.2319	16.3412	36.1482	55.262	28.3242	33.1525	32.2362	59.8672	36.1482	39.1439	32.9293	29.2405	20.0301	20.0301	32.9293	16.1181	16.1181	16.1181	15.4249	21.6396	16.4748	16.1181	16.1181	40.7534	32.3416	20.0301	32.3416	32.5929	32.4593	32.4593	32.747	32.2362	17.3221	18.4207	17.3221	400	354.598	400	359.203	21.4164	20.7233	21.6396	21.4164
FGSG_00568	GzZC083	21.0799	22.3327	22.3327	20.7233	23.719	17.7275	34.8955	66.9981	62.1698	61.0712	57.5646	57.5646	62.1698	56.1783	56.1783	61.4767	55.9552	58.0755	58.0755	75.2922	25.3284	25.3284	26.5324	37.7577	37.5345	28.835	30.8499	27.631	82.8931	63.3738	64.5777	64.4724	64.6955	64.8291	62.8629	62.8629	92.1034	38.0453	125.544	-1	246.377	172.001	146.267	166.479	59.1741	59.1741	58.7686	58.4809
FGSG_07265	GzZC110	-1	-1	-1	-1	-1	20.0301	18.7774	80.5905	30.4444	52.9595	79.8973	61.0712	74.599	77.5947	63.7792	48.3543	43.056	52.9595	53.1826	84.5025	-1	-1	-1	-1	-1	-1	17.7275	-1	239.469	17.3221	16.1181	17.7275	16.1181	17.7275	17.7275	36.8414	166.297	-1	315.454	-1	400	400	400	400	29.2405	32.2362	31.1376	33.8456
FGSG_07177	GzZC113	16.1181	17.0344	14.7318	21.9272	23.0259	27.631	18.4207	69.4342	67.4681	52.9595	57.5646	58.4809	64.6955	67.9789	67.9789	72.5841	43.7491	18.4207	15.4249	92.1034	20.7233	22.3327	24.2298	23.3825	23.9421	20.0301	22.3327	21.4164	382.229	25.3284	15.0195	15.0195	13.1224	21.6396	15.4249	36.8414	368.414	19.6247	370.716	255.587	400	400	400	400	19.337	19.6247	18.4207	16.8112
FGSG_07927	GzZC121	-1	-1	-1	-1	-1	56.8715	15.0195	78.2879	77.1893	66.9981	72.9896	72.9896	78.7987	77.1893	77.1893	83.4039	65.3887	39.1439	39.1439	56.8715	14.7318	16.1181	17.7275	15.4249	-1	14.3263	17.3221	17.7275	72.5841	35.0496	35.2319	58.4809	58.7686	24.2298	58.4809	58.0755	59.1741	13.8155	58.4809	17.7275	400	400	78.2879	223.707	63.0861	41.9574	43.056	42.6505
FGSG_06810	GzZC131	-1	-1	-1	-1	-1	400	52.9595	400	400	400	400	400	400	400	400	400	400	400	400	400	44.9531	53.6526	48.3543	52.2663	68.3844	41.8032	59.8672	42.3628	400	400	400	400	400	400	400	400	400	56.8715	400	54.1634	400	400	400	400	400	400	400	400
FGSG_09464	GzZC162	-1	-1	-1	-1	-1	28.835	16.6289	28.3242	51.8608	30.1567	74.3759	74.3759	79.2042	27.9877	25.8393	33.4402	57.67	29.9336	29.9336	21.6396	23.719	23.719	23.9421	17.7275	18.7774	22.3327	23.5367	22.3327	151.971	30.1567	28.835	30.1567	30.2903	30.1567	30.2903	78.2879	39.8371	18.526	33.1525	167.396	400	400	303.941	400	46.7448	49.2706	32.5929	48.5774
FGSG_11364	GzZC172	-1	-1	-1	-1	-1	67.6913	-1	349.993	400	345.388	175.507	174.303	368.414	145.756	143.677	315.454	294.731	219.102	219.439	239.469	18.6438	21.4164	17.0344	13.1224	16.1181	15.4249	29.9336	21.6396	308.546	69.0776	50.6569	72.5841	72.9896	71.4855	71.6033	301.639	368.414	27.8542	80.5905	31.543	400	400	400	400	331.572	301.639	329.27	303.941
FGSG_07097	GzHOME005	-1	-1	-1	-1	-1	17.7275	-1	28.835	35.4551	29.2405	33.8456	33.8456	45.3586	30.039	29.9336	29.2405	15.0195	33.4402	33.4402	27.7364	-1	-1	11.8696	-1	-1	-1	-1	-1	77.5947	31.543	21.4164	29.9336	32.2362	30.6268	30.6268	18.9315	27.9877	-1	192.031	320.059	400	400	400	400	33.8456	32.2362	35.4551	35.4551
FGSG_13625	GzZC034	-1	-1	-1	-1	-1	159.389	16.2235	172.001	177.299	174.303	170.391	170.391	120.651	160.488	132.857	174.303	180.806	167.396	167.396	140.681	13.1224	13.8155	13.1224	20.7233	22.3327	27.631	17.7275	21.6396	163.484	171.308	171.595	171.308	143.453	170.748	170.902	180.295	158.878	26.2447	161.181	52.9595	400	180.806	244.074	181.904	139.765	166.702	155.883	155.883
FGSG_11561	GzZC088	-1	-1	-1	-1	-1	59.9726	22.3327	106.43	81.1013	124.696	136.769	111.217	93.0197	102.23	122.953	119.041	85.7065	77.5947	95.3223	122.394	28.1418	28.1418	25.4338	23.1312	25.3284	25.8393	26.2447	32.3416	74.1935	69.4342	92.3265	92.2088	73.9059	75.9853	92.7966	127.846	60.7835	28.835	60.0904	40.7534	400	89.8008	102.23	88.1914	83.8094	103.616	103.722	103.616
FGSG_04109	GzZC217	-1	-1	-1	-1	-1	237.166	62.1698	368.414	373.019	366.111	363.808	363.808	359.203	368.414	336.177	368.414	375.321	333.875	322.362	271.705	33.8456	32.4593	29.2405	52.9595	60.2239	-1	30.6268	30.6268	400	352.296	324.664	370.716	370.716	313.152	308.546	400	400	69.5884	400	400	400	400	400	400	315.454	320.059	322.362	322.362
FGSG_05068	GzZC274	-1	-1	-1	-1	-1	400	11.8696	400	400	400	400	400	400	400	400	400	400	88.1914	99.3678	190.016	15.0195	13.1224	14.7318	12.7169	17.7275	19.337	17.7275	16.4748	400	41.4465	41.6697	41.5519	37.3522	41.5519	41.5519	400	400	15.4249	400	39.1439	400	400	400	400	69.9938	62.5265	32.747	66.0818
FGSG_05283	GzAPSES002	-1	16.1181	17.0344	14.3263	12.7169	133.55	-1	141.662	143.677	84.097	141.374	143.271	142.866	139.765	137.056	83.8094	129.638	83.5862	82.8931	115.129	15.4249	-1	-1	11.6183	-1	-1	-1	21.0799	234.864	157.087	161.181	111.728	161.181	137.462	161.404	133.55	237.166	14.3263	308.546	11.8696	400	400	396.045	400	129.168	136.209	26.9379	98.318
FGSG_09407	GzAT002	-1	-1	-1	-1	-1	-1	-1	-1	11.7361	-1	-1	-1	-1	-1	-1	-1	-1	-1	-1	-1	-1	-1	-1	-1	-1	-1	-1	-1	-1	-1	-1	-1	-1	-1	-1	-1	-1	-1	-1	-1	244.074	61.4767	43.7491	62.5265	-1	-1	-1	-1
FGSG_09495	GzAT003	-1	-1	-1	-1	-1	366.111	66.8803	211.145	205.441	212.349	205.287	205.287	203.831	215.344	215.344	212.531	216.666	177.299	177.299	400	32.4593	30.8499	33.8456	68.3844	23.5367	25.4338	40.0602	29.2405	400	133.907	69.7707	132.164	12.7169	132.857	122.548	370.716	400	28.5473	400	400	400	400	400	400	223.862	221.964	223.707	223.574
FGSG_01139	GzbHLH003	-1	-1	-1	12.0238	-1	153.58	15.4249	117.789	124.445	115.64	120.651	120.651	117.432	115.129	115.129	85.8888	120.938	78.511	102.23	203.321	31.543	23.3825	32.2362	-1	26.9379	21.2341	27.8542	26.5324	207.743	124.696	124.85	113.337	125.033	113.05	113.337	112.932	211.838	-1	271.705	224.96	400	400	400	389.137	94.406	80.9472	84.097	81.5068
FGSG_02516	GzbHLH006	-1	11.7361	12.2061	-1	-1	23.5367	-1	13.1224	18.7774	14.0387	17.7275	17.7275	14.1722	12.4292	11.8696	14.5087	-1	13.8155	13.8155	16.1181	16.1181	18.4207	14.3263	22.3327	16.1181	12.0238	27.7364	-1	30.039	-1	11.5129	12.0238	13.1224	13.8155	-1	16.6289	17.0344	14.1722	18.6438	36.1482	400	400	217.359	400	18.7774	15.4249	12.7169	15.0195
FGSG_03313	GzbHLH008	-1	-1	-1	-1	-1	-1	-1	-1	-1	-1	-1	-1	-1	-1	-1	-1	-1	-1	-1	-1	-1	-1	-1	-1	-1	-1	-1	-1	-1	-1	-1	-1	-1	-1	-1	-1	-1	-1	-1	-1	253.284	-1	-1	131.247	-1	-1	-1	-1
FGSG_04035	GzbHLH009	-1	-1	-1	-1	-1	18.4207	-1	13.1224	-1	-1	14.3263	14.3263	13.8155	-1	-1	-1	13.8155	15.4249	15.4249	-1	-1	-1	-1	-1	16.1181	-1	11.8696	-1	31.543	-1	-1	-1	-1	-1	-1	20.7233	12.2061	-1	13.8155	308.546	400	347.69	278.613	352.296	14.0387	11.6183	-1	12.4292
FGSG_06262	GzbHLH011	-1	-1	-1	-1	-1	52.9595	14.7318	115.64	116.739	111.44	103.616	103.616	96.0154	102.518	108.445	101.419	93.0197	91.4103	106.142	154.966	11.7361	-1	12.0238	17.0344	-1	-1	12.4292	12.2061	58.7686	117.943	115.64	117.432	117.943	117.943	116.333	35.7427	91.4103	-1	246.377	-1	400	400	384.532	400	108.221	109.831	107.528	109.831
FGSG_07790	GzbHLH012	-1	-1	-1	-1	-1	-1	-1	-1	-1	-1	-1	-1	-1	-1	-1	-1	-1	-1	-1	-1	-1	-1	-1	-1	-1	-1	-1	-1	-1	-1	-1	-1	-1	-1	-1	-1	-1	-1	13.1224	141.374	389.137	57.5646	22.3327	41.8032	-1	-1	-1	-1
FGSG_08403	GzbHLH013	-1	-1	-1	-1	-1	179.825	25.8393	129.638	121.344	122.953	124.34	124.34	122.548	133.55	133.55	123.646	126.642	130.149	130.149	398.347	33.4402	33.4402	34.5388	21.2341	26.9379	44.1058	48.3543	33.4402	276.31	125.949	126.642	126.642	167.396	126.642	126.642	177.299	400	28.835	322.362	400	400	400	400	400	129.638	128.252	35.2319	128.945
FGSG_10440	GzbHLH015	-1	-1	-1	-1	-1	13.8155	-1	-1	-1	-1	-1	-1	-1	-1	-1	-1	-1	-1	-1	-1	-1	-1	-1	-1	-1	-1	-1	-1	13.8155	-1	-1	-1	-1	-1	-1	12.4292	14.3263	-1	13.8155	32.2362	155.189	126.748	28.5473	124.34	-1	-1	-1	-1
FGSG_11658	GzbHLH016	-1	-1	-1	-1	-1	20.0301	-1	32.2362	23.0259	33.1525	23.3825	23.3825	20.0301	31.1376	30.8499	32.5929	23.0259	18.4207	18.4207	24.6353	14.1722	14.1722	14.5087	-1	19.6247	-1	12.0238	20.7233	16.1181	21.4164	20.0301	20.0301	21.2341	20.0301	20.7233	18.9315	20.7233	27.631	13.9209	-1	400	18.9315	17.0344	18.9315	16.4748	16.3412	16.1181	16.1181
FGSG_01096	GzBrom001	-1	-1	-1	-1	-1	68.3844	15.4249	89.1077	91.0048	92.1034	89.8008	89.8008	94.6291	88.4145	88.4145	-1	-1	96.9317	96.9317	79.8973	-1	-1	-1	17.7275	18.526	14.5087	15.0195	-1	71.3801	93.0197	63.3738	93.0197	43.7491	93.0197	93.0197	67.2858	112.827	15.4249	161.874	310.849	308.546	287.823	246.377	283.218	96.0154	96.0154	77.5947	97.6249
FGSG_09871	GzBrom003	-1	-1	-1	-1	-1	64.4724	12.4292	70.2815	81.7945	77.1893	84.5025	-1	79.8973	71.3801	71.3801	77.1893	78.3933	61.4767	68.3844	100.621	13.8155	12.7169	-1	-1	-1	-1	-1	13.1224	132.857	70.687	55.7729	55.7729	55.9552	72.0733	-1	63.3738	132.857	-1	250.982	-1	400	366.111	333.875	361.506	63.3738	63.3738	64.5777	64.4724
FGSG_02750	GzbZIP004	-1	-1	-1	-1	-1	26.0216	12.7169	26.9379	25.4338	23.3825	23.9421	23.9421	21.0799	30.6268	30.2903	23.3825	16.4748	21.2341	21.2341	-1	-1	12.2061	-1	-1	16.3412	16.6289	13.1224	15.4249	24.6353	18.4207	18.526	18.4207	18.526	18.4207	18.4207	21.2341	23.0259	16.1181	30.6268	28.5473	400	333.875	283.218	306.244	26.2447	25.5516	26.9379	26.5324
FGSG_02939	GzbZIP005	-1	-1	-1	-1	-1	-1	-1	17.3221	21.9272	22.3327	21.9272	21.9272	-1	18.4207	18.4207	19.6247	18.7774	-1	-1	-1	-1	-1	-1	-1	-1	-1	-1	-1	-1	-1	-1	-1	-1	-1	-1	-1	-1	-1	-1	35.2319	400	93.0197	50.88	95.61	-1	-1	-1	-1
FGSG_03040	GzbZIP006	-1	-1	-1	-1	-1	46.0517	15.0195	22.3327	39.3671	27.9877	28.835	23.5367	13.9209	21.4164	19.1138	19.6247	31.543	14.7318	14.7318	26.0216	13.9209	15.0195	15.4249	-1	15.0195	15.4249	14.7318	14.5087	82.1999	41.9574	16.1181	16.1181	42.1397	13.9209	14.1722	14.0387	107.528	12.7169	99.0112	13.1224	400	363.808	21.9272	359.203	17.0344	15.4249	14.7318	14.7318
FGSG_05930	GzbZIP008	-1	13.1224	12.4292	12.7169	14.7318	56.466	18.7774	191.115	189.035	191.808	186.509	186.509	177.404	185.816	186.615	191.808	25.3284	107.528	106.835	104.127	99.2343	104.533	91.0048	16.8112	94.7627	96.0154	77.1893	81.5068	329.27	168.089	168.445	168.312	100.215	107.123	98.318	57.67	320.059	101.419	400	12.7169	400	400	400	400	100.621	110.524	130.554	146.267
FGSG_06421	GzbZIP009	-1	-1	-1	12.7169	14.0387	99.7043	-1	39.1439	60.5604	57.5646	52.2663	29.9336	30.039	36.9467	39.1439	49.5583	50.88	-1	-1	71.4855	13.1224	14.3263	12.7169	-1	12.2061	18.9315	19.337	13.8155	178.908	97.0652	56.466	56.466	97.2194	55.9552	53.8757	12.4292	186.509	14.7318	200.836	13.8155	400	170.391	18.526	400	-1	-1	-1	-1
FGSG_07863	GzbZIP012	12.4292	12.7169	-1	12.4292	-1	26.5324	-1	28.3242	27.631	32.9293	27.9877	30.1567	36.8414	15.4249	26.9379	32.2362	25.4338	30.8499	30.8499	27.9877	16.1181	13.1224	14.7318	13.8155	12.2061	11.6183	13.8155	13.9209	16.1181	11.8696	37.0645	36.9467	12.0238	33.8456	33.8456	-1	47.2557	14.0387	17.0344	-1	201.934	117.943	93.3074	123.646	28.3242	27.631	14.5087	27.631
FGSG_08800	GzbZIP013	-1	17.7275	-1	-1	-1	185.123	32.2362	182.821	179.602	182.261	178.503	179.602	174.303	177.656	177.656	187.713	176.606	169.698	169.698	264.797	58.7686	58.7686	59.1741	27.631	78.511	70.687	62.1698	62.8629	221.964	184.9	177.656	177.522	69.7707	179.825	179.958	193.928	336.177	73.9059	400	-1	400	400	400	400	173.898	161.181	160.488	173.205
FGSG_09001	GzbZIP014	-1	15.4249	-1	12.7169	13.8155	21.6396	15.4249	37.7577	33.4402	30.8499	31.543	31.543	31.543	39.8371	36.8414	30.8499	27.631	22.3327	22.3327	12.0238	13.1224	13.8155	14.3263	16.1181	20.8286	22.3327	23.0259	29.9336	26.0216	17.7275	18.4207	18.4207	18.4207	17.7275	17.7275	20.7233	25.8393	17.7275	52.2663	189.728	400	180.806	136.546	156.576	26.0216	25.3284	26.9379	26.9379
FGSG_09286	GzbZIP015	-1	-1	-1	-1	-1	61.4767	23.719	49.9637	55.7729	54.5689	56.1783	56.1783	56.466	47.6611	47.6611	54.5689	57.5646	63.0861	62.6806	97.0652	25.3284	25.3284	24.2298	16.8112	23.9421	16.6289	18.4207	32.5929	163.484	58.7686	47.6611	58.7686	59.1741	58.2578	58.0755	41.4465	108.445	17.3221	184.563	-1	294.731	232.561	215.057	232.561	57.9213	55.262	55.262	55.262
FGSG_12345	GzbZIP019	-1	-1	-1	-1	-1	12.7169	-1	21.2341	24.2298	260.192	20.0301	20.0301	20.7233	17.3221	16.1181	214.14	20.7233	16.1181	16.1181	137.056	-1	-1	-1	-1	-1	-1	-1	-1	-1	17.0344	20.8286	17.3221	17.3221	17.3221	17.3221	-1	12.7169	-1	12.7169	-1	400	215.057	377.624	384.532	16.3412	16.3412	16.4748	16.3412
FGSG_13313	GzbZIP020	-1	-1	-1	-1	-1	93.7128	35.4551	131.758	102.518	133.55	132.857	132.857	119.734	133.55	133.55	106.43	133.655	87.4982	88.0091	159.572	57.9213	57.9213	53.6526	36.1482	44.6654	35.0496	58.4809	57.5646	186.509	103.973	104.127	104.127	100.621	104.127	104.127	102.923	135.159	44.2599	244.074	-1	400	95.3223	338.48	368.414	93.3074	85.1956	85.1956	85.1956
FGSG_13759	GzbZIP021	-1	-1	-1	-1	-1	20.0301	-1	18.4207	18.4207	20.9464	23.0259	20.7233	21.2341	19.1138	18.9315	20.9464	18.4207	18.526	18.526	-1	17.3221	17.7275	19.337	-1	17.0344	23.5367	17.3221	18.4207	17.3221	22.3327	23.0259	22.3327	23.0259	22.3327	22.3327	18.7774	24.6353	16.8112	16.8112	19.6247	343.085	221.048	37.7577	41.4465	20.0301	20.0301	20.0301	20.0301
FGSG_10546	GzbZIP022	-1	-1	-1	-1	-1	-1	-1	-1	-1	-1	-1	-1	-1	-1	-1	-1	-1	-1	-1	-1	-1	-1	-1	-1	-1	-1	-1	-1	-1	-1	-1	-1	-1	-1	-1	-1	-1	-1	-1	-1	400	-1	-1	-1	-1	-1	-1	-1
FGSG_00240	GzC2H001	-1	-1	-1	-1	-1	-1	-1	-1	-1	-1	21.0799	21.0799	-1	-1	17.3221	-1	-1	22.3327	22.3327	-1	-1	-1	-1	-1	-1	-1	-1	-1	-1	-1	-1	-1	15.0195	21.9272	21.9272	25.3284	-1	-1	-1	-1	168.089	57.67	37.5345	13.1224	24.6353	24.6353	-1	24.6353
FGSG_00342	GzC2H002	21.6396	27.8542	23.719	26.5324	25.3284	22.3327	18.4207	21.0799	27.8542	17.7275	23.719	23.719	24.2298	20.0301	24.2298	18.9315	25.3284	20.0301	19.6247	22.3327	18.4207	18.6438	17.7275	16.6289	21.4164	20.8286	20.7233	19.1138	26.0216	19.6247	19.6247	19.6247	19.6247	21.2341	21.4164	23.5367	25.3284	18.4207	28.5473	13.8155	297.033	218.851	167.396	215.75	16.1181	26.5324	16.6289	16.4748
FGSG_00764	GzC2H006	20.7233	18.7774	17.7275	18.4207	17.7275	15.4249	-1	18.6438	20.0301	-1	21.4164	21.4164	21.0799	20.7233	20.7233	14.0387	16.4748	20.0301	20.0301	31.1376	-1	-1	-1	-1	15.4249	-1	-1	18.6438	20.7233	18.4207	18.4207	18.4207	18.4207	18.4207	18.4207	17.7275	25.3284	12.7169	21.6396	-1	210.452	143.677	18.4207	136.769	19.6247	20.0301	13.8155	20.0301
FGSG_01214	GzC2H009	-1	-1	-1	-1	-1	-1	-1	-1	-1	-1	-1	-1	-1	-1	-1	-1	-1	59.1741	49.5583	102.23	-1	-1	-1	-1	-1	-1	-1	-1	-1	-1	-1	-1	-1	-1	-1	-1	-1	-1	-1	46.4084	400	-1	-1	-1	-1	15.0195	12.0238	-1
FGSG_01298	GzC2H010	20.7233	21.9272	20.9464	20.9464	21.2341	60.2239	26.9379	44.1058	52.9595	37.0645	42.6505	42.6505	41.6697	39.1439	40.0602	41.4465	49.5583	39.6548	39.6548	101.314	33.4402	33.4402	35.4551	26.0216	27.631	31.1376	32.2362	28.5473	92.7966	37.3522	37.5345	37.3522	37.5345	37.3522	37.3522	58.7686	93.7128	23.719	210.046	292.428	400	368.414	326.967	368.414	37.7577	39.6548	24.2298	39.5006
FGSG_01310	GzC2H011	-1	18.7774	12.2061	15.0195	15.0195	115.486	17.7275	125.544	127.846	119.84	125.949	125.949	126.642	122.037	121.344	119.84	131.353	122.26	122.26	115.129	15.4249	15.0195	17.0344	16.1181	19.1138	14.7318	19.6247	17.7275	400	120.091	99.0112	120.245	81.1013	120.428	57.5646	117.432	400	20.7233	400	70.2815	400	119.84	400	120.428	120.651	120.651	119.734	119.734
FGSG_01319	GzC2H012	12.4292	-1	-1	12.4292	-1	250.982	-1	-1	13.8155	-1	-1	-1	-1	-1	-1	-1	-1	373.019	373.019	382.229	-1	-1	-1	-1	-1	-1	-1	-1	400	375.321	15.4249	389.137	27.631	389.137	375.321	-1	354.598	-1	-1	400	400	400	400	400	283.218	287.823	278.613	290.126
FGSG_02635	GzC2H017	-1	-1	-1	-1	-1	79.4919	-1	78.7987	76.342	69.4342	81.1013	79.2042	57.5646	17.0344	77.1893	69.4342	72.0733	67.4681	67.4681	400	-1	-1	-1	-1	-1	-1	-1	-1	400	71.891	72.2964	72.0733	72.2964	17.0344	17.3221	74.1935	400	-1	400	35.0496	400	400	400	400	68.3844	67.9789	68.3844	67.9789
FGSG_02788	GzC2H019	16.6289	-1	15.4249	18.6438	15.4249	39.3671	-1	64.8291	15.4249	62.3929	-1	69.3007	69.1829	63.3738	63.0861	67.9789	69.7707	63.7792	63.7792	110.881	-1	-1	-1	-1	-1	-1	-1	-1	126.999	78.2879	72.9896	72.9896	78.3933	78.2879	78.2879	34.5388	126.642	-1	130.149	-1	230.259	106.024	177.81	185.816	64.8291	70.2815	64.4724	64.4724
FGSG_03234	GzC2H021	-1	-1	-1	-1	-1	95.61	-1	129.456	69.7707	134.243	72.5841	72.5841	71.3801	119.734	119.734	134.061	71.3801	79.4919	79.4919	49.9637	-1	-1	-1	-1	-1	-1	-1	-1	63.7792	75.2922	75.2922	75.2922	75.2922	74.1935	74.1935	125.033	51.8608	-1	-1	-1	400	347.69	161.692	352.296	74.8867	74.1935	76.2085	76.0907
FGSG_03881	TRI15	38.4508	35.7427	30.1567	34.5388	32.2362	36.1482	25.4338	46.0517	46.4084	41.9574	48.8651	47.6611	43.7491	44.4423	44.2599	43.056	42.1397	37.198	37.198	37.0645	35.7427	36.8414	35.7427	27.631	36.1482	40.3479	33.8456	37.7577	139.765	38.4508	39.1439	39.1439	25.8393	38.4508	38.4508	76.0907	98.318	34.6441	34.7619	226.346	400	97.4017	188.119	274.008	34.5388	35.2319	35.4551	35.2319
FGSG_04288	GzC2H028	-1	-1	-1	-1	-1	-1	31.543	196.413	197.329	201.018	203.138	203.138	198.022	196.413	199.632	201.241	198.939	198.022	196.924	82.8931	41.4465	41.4465	40.3479	25.8393	32.2362	37.5345	35.7427	39.3671	278.613	200.325	-1	158.185	42.3628	157.78	157.78	196.924	324.664	38.0453	363.808	-1	400	400	400	400	198.128	198.022	94.7627	198.939
FGSG_04293	GzC2H029	19.1138	25.5516	25.3284	22.3327	24.2298	43.9723	32.747	32.4593	35.7427	31.543	33.8456	33.8456	32.747	30.4444	29.9336	31.543	34.5388	64.4724	64.4724	133.55	32.4593	32.4593	31.543	32.5929	33.8456	29.2405	31.1376	34.5388	168.312	61.4767	58.7686	62.1698	59.8672	60.378	59.9726	43.056	147.365	31.1376	29.2405	15.0195	400	400	379.927	212.531	30.4444	66.0818	64.5777	64.4724
FGSG_04889	GzC2H031	56.1783	58.7686	62.1698	60.5604	53.3161	135.853	-1	156.576	163.994	168.782	168.782	171.084	169.698	168.6	168.6	32.2362	169.698	175.507	175.507	190.421	-1	-1	-1	-1	-1	12.0238	-1	-1	208.842	155.477	29.2405	172.694	154.966	170.497	170.614	159.235	213.042	-1	159.572	-1	400	317.757	317.757	320.059	171.595	173.205	172.001	172.001
FGSG_04932	GzC2H032	-1	-1	-1	-1	-1	-1	-1	-1	-1	-1	-1	-1	-1	-1	-1	-1	-1	-1	-1	-1	-1	-1	-1	-1	-1	-1	-1	-1	-1	-1	-1	-1	-1	-1	-1	-1	-1	-1	-1	-1	400	56.466	24.2298	41.9574	-1	-1	-1	-1
FGSG_05041	GzC2H034	-1	-1	-1	-1	-1	-1	-1	123.646	-1	84.097	-1	-1	128.252	127.153	120.091	-1	-1	15.4249	15.4249	-1	-1	-1	-1	-1	-1	-1	-1	-1	-1	63.3738	63.7792	24.2298	24.6353	24.2298	24.6353	23.0259	149.668	-1	166.702	-1	393.742	-1	218.969	53.8757	132.857	137.462	134.243	137.462
FGSG_05359	GzC2H035	16.2235	17.3221	19.337	21.9272	23.9421	42.3628	13.9209	61.0712	57.9213	61.4767	61.4767	61.4767	70.687	63.7792	63.3738	14.5087	67.1316	62.6806	62.6806	134.061	14.1722	14.5087	15.4249	14.7318	13.8155	18.4207	20.0301	20.7233	163.484	66.775	66.775	66.775	17.7275	65.1655	65.1655	43.9723	154.966	21.4164	124.696	16.8112	400	361.506	331.572	352.296	56.466	60.378	11.8696	56.8715
FGSG_06002	GzC2H039	-1	145.979	160.082	157.492	162.79	186.866	255.587	361.506	356.901	356.901	359.203	-1	354.598	361.506	361.506	356.901	129.861	354.598	257.89	134.466	199.226	201.529	207.589	255.587	218.746	207.926	201.241	209.535	340.783	213.042	363.808	363.808	306.244	363.808	354.598	308.546	382.229	210.739	400	-1	400	400	400	400	349.993	208.437	345.388	345.388
FGSG_06168	GzC2H040	-1	18.4207	15.0195	20.0301	16.3412	320.059	21.2341	173.898	172.694	184.312	168.194	168.194	172.694	171.308	160.488	184.9	172.001	155.477	257.89	290.126	20.0301	20.9464	21.2341	22.3327	21.0799	18.9315	26.9379	26.5324	400	164.688	64.4724	165.093	47.6611	166.297	90.7171	329.27	280.915	28.5473	400	349.993	400	400	400	400	160.488	153.58	153.58	153.58
FGSG_06311	GzC2H041	23.719	33.8456	33.4402	33.4402	35.0496	134.466	59.1741	112.134	170.391	169.698	180.806	182.01	169.293	114.436	167.396	170.748	160.488	132.857	133.55	255.587	64.6955	64.8291	63.7792	53.6526	66.9981	55.7729	55.6187	56.1783	262.495	143.453	145.979	145.979	35.0496	145.063	148.282	145.574	34.8955	60.7835	400	382.229	400	400	400	400	138.378	139.765	139.359	139.071
FGSG_06684	GzC2H043	48.3543	50.6569	51.8608	50.6569	52.9595	107.123	47.6611	175.507	172.694	180.295	178.908	178.908	184.207	174.303	172.001	180.295	176.2	175.913	175.913	220.355	58.0755	58.7686	59.8672	51.0135	54.1634	58.4809	60.378	66.8803	129.861	180.295	146.672	185.123	185.411	184.312	184.43	110.524	227.956	61.4767	391.439	141.151	400	400	400	230.259	172.001	173.387	173.205	173.051
FGSG_06934	GzC2H046	-1	-1	40.7534	14.0387	42.3628	108.221	28.5473	117.943	121.344	54.1634	90.7171	-1	72.9896	120.938	120.651	94.6291	123.646	117.432	117.432	134.754	39.1439	39.1439	-1	-1	-1	-1	-1	54.1634	148.569	108.221	119.041	119.734	119.041	115.129	115.129	102.518	108.578	64.5777	191.338	-1	349.993	290.126	278.613	287.823	66.0818	56.466	55.7729	55.6187
FGSG_07187	GzC2H049	12.4292	17.3221	19.337	12.7169	16.1181	-1	16.4748	20.0301	26.9379	26.5324	29.9336	29.9336	20.0301	24.2298	23.9421	26.5324	24.2298	21.9272	20.7233	23.0259	18.7774	19.337	20.0301	17.7275	12.2061	12.2061	20.7233	19.1138	-1	21.9272	16.6289	21.9272	22.3327	21.9272	21.9272	18.4207	20.9464	17.0344	21.6396	-1	400	19.6247	130.554	13.1224	24.2298	23.5367	20.7233	20.7233
FGSG_07392	GzC2H051	52.2663	99.0112	115.235	122.26	115.129	149.668	102.007	223.351	216.8	195.72	211.838	210.452	214.834	232.561	230.259	212.349	153.175	224.044	227.263	246.377	88.1914	88.1914	88.4145	82.1999	92.1034	91.4103	87.8549	85.1956	211.145	218.746	198.379	218.746	182.261	217.647	216.443	150.584	253.284	99.0112	292.428	15.0195	400	379.927	370.716	97.9125	220.355	218.746	219.102	218.746
FGSG_07735	GzC2H053	-1	-1	-1	-1	-1	-1	-1	-1	-1	11.6183	16.6289	14.1722	14.0387	26.0216	26.0216	24.6353	30.2903	16.4748	15.0195	24.2298	-1	-1	-1	-1	-1	-1	-1	-1	135.159	11.8696	12.0238	11.8696	12.0238	11.8696	-1	29.2405	29.9336	-1	-1	11.7361	400	20.7233	141.151	40.7534	11.8696	-1	13.1224	13.1224
FGSG_07737	GzC2H054	-1	-1	-1	-1	-1	36.1482	17.7275	49.5583	49.5583	27.8542	52.9595	52.9595	49.9637	49.0474	48.8651	47.2557	55.9552	69.0776	68.3844	64.8291	-1	-1	14.7318	16.1181	19.6247	19.337	18.4207	16.1181	38.0453	46.968	46.968	46.968	46.2748	52.2663	52.9595	38.0453	62.6806	16.4748	18.4207	400	400	78.2879	74.599	77.5947	66.775	67.6913	68.3844	68.3844
FGSG_07751	GzC2H055	-1	-1	-1	-1	-1	176.606	-1	213.447	144.37	246.377	145.286	145.286	154.273	220.355	220.355	246.377	139.359	142.76	142.76	131.353	-1	-1	-1	-1	-1	-1	-1	-1	148.975	156.576	156.799	156.681	156.799	153.58	153.58	214.651	138.26	-1	46.4084	-1	400	166.702	400	151.277	142.067	141.151	145.979	142.983
FGSG_07753	GzC2H056	12.7169	38.4508	32.2362	37.3522	37.198	40.7534	39.1439	32.9293	29.9336	30.1567	33.1525	33.1525	18.526	32.4593	32.5929	30.2903	32.2362	35.2319	35.2319	169.005	23.0259	23.719	20.7233	39.5006	36.8414	21.9272	25.3284	27.631	267.1	31.543	23.9421	31.543	31.543	31.543	31.543	36.8414	36.9467	40.7534	39.1439	-1	400	400	347.69	400	25.4338	32.4593	32.4593	32.4593
FGSG_07914	GzC2H058	19.337	21.4164	23.0259	19.6247	20.7233	145.979	15.4249	145.979	223.707	226.857	221.048	219.95	239.469	219.662	220.355	226.57	223.862	150.179	150.179	144.37	13.8155	13.8155	13.8155	16.1181	-1	19.1138	14.5087	14.3263	142.067	145.063	145.286	145.168	145.286	143.964	143.964	134.466	140.458	16.2235	269.402	-1	400	400	400	220.355	149.891	150.179	134.754	150.179
FGSG_07952	GzC2H060	33.4402	32.2362	30.039	30.8499	29.2405	66.0818	45.3586	69.7707	69.9938	74.1935	58.4809	58.4809	70.687	67.4681	56.8715	-1	74.8867	74.1935	74.1935	-1	42.1397	42.1397	40.7534	47.2557	-1	41.4465	42.6505	41.4465	85.8888	67.4681	-1	67.4681	67.6913	67.4681	67.4681	69.0776	99.9274	36.8414	75.9853	-1	152.076	141.662	126.642	143.117	74.1935	73.9059	74.0394	73.9059
FGSG_08128	GzC2H061	-1	14.3263	25.3284	23.0259	21.9272	368.414	101.537	377.624	400	278.613	400	400	396.045	389.137	112.827	393.742	377.624	352.296	352.296	373.019	126.642	126.642	134.061	111.728	129.456	122.037	125.033	134.466	400	361.506	315.454	361.506	152.194	359.203	359.203	377.624	400	99.0112	400	-1	400	400	400	400	359.203	361.506	359.203	359.203
FGSG_08138	GzC2H062	-1	-1	-1	-1	-1	20.9464	-1	-1	-1	-1	-1	-1	-1	-1	-1	-1	-1	-1	-1	-1	-1	-1	-1	-1	-1	-1	-1	-1	71.3801	-1	-1	-1	-1	-1	-1	21.6396	49.9637	-1	-1	-1	400	400	400	400	-1	-1	-1	-1
FGSG_08246	GzC2H063	-1	-1	-1	-1	-1	-1	-1	-1	-1	-1	-1	-1	-1	-1	-1	-1	-1	-1	-1	-1	-1	-1	-1	-1	-1	-1	-1	-1	-1	-1	-1	-1	-1	-1	-1	-1	-1	-1	-1	278.613	400	-1	29.2405	-1	-1	-1	-1	-1
FGSG_08434	GzC2H064	23.1312	20.7233	19.1138	19.337	19.6247	129.168	33.1525	215.344	223.351	189.323	230.259	230.259	280.915	212.531	221.271	189.323	188.119	181.211	181.211	119.734	36.1482	38.0453	37.198	36.8414	35.7427	41.8032	38.4508	39.1439	400	271.705	181.211	264.797	206.134	274.008	271.705	267.1	322.362	37.198	109.425	52.2663	400	400	400	400	181.904	170.614	180.806	170.902
FGSG_08582	GzC2H065	-1	16.1181	-1	21.9272	-1	-1	-1	168.089	196.924	170.391	196.924	181.904	172.694	171.595	92.7966	150.872	163.84	191.115	191.115	178.908	-1	-1	-1	-1	-1	-1	-1	13.8155	166.479	195.825	34.5388	198.939	180.518	191.115	191.625	-1	230.259	-1	389.137	203.544	400	213.447	400	400	166.702	164.4	96.8139	169.005
FGSG_08646	GzC2H067	29.2405	23.719	28.1418	39.5006	32.5929	23.0259	20.0301	32.2362	20.8286	25.3284	25.3284	25.3284	31.1376	23.0259	20.7233	26.9379	29.2405	26.9379	25.3284	32.2362	22.3327	24.2298	23.0259	31.543	18.4207	24.2298	32.4593	19.337	115.64	25.6851	23.0259	25.6851	22.3327	25.3284	25.3284	23.9421	123.646	23.1312	340.783	340.783	400	400	400	400	26.5324	25.3284	26.0216	26.0216
FGSG_08798	GzC2H069	11.7361	14.3263	14.3263	13.9209	16.1181	146.672	30.2903	124.445	135.159	108.732	126.999	126.642	253.284	123.646	129.456	33.1525	127.153	28.835	28.835	108.732	24.2298	24.2298	24.2298	26.2447	26.5324	23.9421	30.4444	25.4338	26.2447	37.198	30.6268	37.5345	30.6268	36.1482	34.8955	100.215	28.1418	23.3825	26.5324	283.218	400	63.3738	306.244	123.241	33.1525	33.8456	33.8456	33.8456
FGSG_09015	GzC2H072	103.839	115.129	113.743	97.6249	116.739	177.992	96.0154	175.507	166.479	158.185	168.089	168.089	157.087	182.127	182.01	158.984	171.308	148.569	149.668	173.61	126.642	125.949	129.05	89.8008	88.7022	111.217	107.123	125.949	161.181	162.097	148.975	162.097	153.58	161.181	161.181	185.411	214.834	116.046	303.941	-1	400	375.321	400	31.1376	143.117	140.814	115.486	132.164
FGSG_09368	GzC2H075	16.1181	14.1722	14.3263	17.0344	14.5087	192.319	-1	285.521	278.613	283.218	336.177	336.177	280.915	278.613	267.1	283.218	292.428	280.915	280.915	248.679	64.4724	27.631	63.7792	77.5947	118.636	61.4767	57.5646	80.5905	253.284	278.613	278.613	278.613	278.613	276.31	276.31	338.48	303.941	124.563	34.5388	42.3628	400	400	400	400	278.613	278.613	280.915	278.613
FGSG_09715	GzC2H079	25.5516	26.9379	28.1418	30.8499	26.2447	253.284	61.0712	257.89	260.192	255.587	257.89	257.89	260.192	253.284	253.284	255.587	153.58	264.797	267.1	32.9293	77.5947	80.5905	79.4919	70.2815	74.599	83.8094	78.2879	74.599	315.454	112.134	32.4593	155.883	32.5929	194.11	223.574	262.495	33.8456	73.7881	400	23.0259	400	400	400	400	255.587	257.89	257.89	28.5473
FGSG_09770	GzC2H080	13.9209	14.1722	14.7318	17.7275	13.8155	352.296	16.6289	400	400	400	400	400	400	400	400	400	400	400	400	400	111.217	30.6268	107.123	76.9016	135.853	111.217	70.687	85.5523	400	400	400	400	400	400	400	400	400	152.076	20.7233	290.126	400	400	400	400	400	400	400	400
FGSG_09857	GzC2H081	119.734	117.432	63.7792	116.333	122.73	285.521	172.799	257.89	241.771	224.044	190.016	187.713	267.1	267.1	27.9877	269.402	257.89	299.336	297.033	320.059	195.027	190.016	188.119	148.569	139.359	200.325	177.81	198.022	349.993	269.402	267.1	269.402	224.267	267.1	267.1	297.033	363.808	193.64	329.27	23.719	400	400	400	400	290.126	276.31	287.823	276.31
FGSG_10006	GzC2H082	-1	-1	-1	14.7318	-1	37.7577	-1	13.8155	23.249	28.1418	25.3284	25.3284	25.5516	21.2341	21.0799	18.4207	13.8155	-1	-1	36.1482	12.0238	-1	-1	-1	-1	-1	-1	-1	55.262	58.7686	58.7686	58.7686	50.88	59.9726	59.1741	26.5324	84.5025	-1	283.218	80.5905	400	194.11	400	199.632	55.262	48.3543	33.8456	30.6268
FGSG_10162	GzC2H083	-1	-1	-1	-1	-1	46.0517	-1	48.3543	48.8651	46.5625	44.6654	44.6654	39.5006	11.8696	50.7622	46.0517	55.262	50.88	50.88	112.827	-1	-1	-1	-1	-1	-1	-1	-1	49.2706	43.7491	43.8545	43.7491	43.8545	19.1138	19.1138	48.3543	75.9853	-1	86.3996	-1	400	382.229	287.823	375.321	57.5646	58.0755	57.67	57.5646
FGSG_10350	GzC2H084	-1	-1	-1	-1	-1	20.7233	-1	18.9315	15.4249	16.1181	17.7275	17.7275	16.6289	13.1224	13.1224	13.1224	12.7169	29.2405	26.9379	72.5841	-1	-1	-1	-1	-1	-1	-1	12.0238	82.9984	12.2061	12.4292	12.2061	17.7275	12.4292	12.4292	15.0195	24.2298	11.5129	117.789	145.063	336.177	241.771	170.391	234.864	27.631	26.9379	24.2298	14.7318
FGSG_10369	GzC2H086	26.2447	25.3284	28.3242	25.4338	26.5324	206.54	15.0195	214.14	234.864	232.561	211.145	211.145	230.259	211.145	211.145	232.561	223.574	220.355	220.355	230.259	28.5473	28.1418	29.2405	23.9421	20.7233	19.1138	25.8393	25.8393	210.228	214.14	37.3522	214.14	214.14	214.834	214.834	215.75	230.259	21.6396	303.941	24.2298	400	370.716	345.388	370.716	108.221	223.351	213.447	213.447
FGSG_11061	GzC2H091	-1	-1	-1	-1	-1	57.5646	-1	23.0259	23.0259	23.1312	27.631	27.631	107.528	48.3543	122.037	44.9531	135.853	168.089	169.293	109.831	-1	-1	11.7361	-1	-1	-1	-1	-1	75.9853	78.6446	78.7987	78.6446	78.981	96.7086	96.7086	47.6611	33.1525	-1	39.1439	301.639	400	90.494	200.43	246.377	168.312	166.99	168.445	165.786
FGSG_11383	GzC2H092	20.0301	16.3412	17.7275	20.7233	17.3221	24.6353	15.4249	46.7448	42.6505	45.3586	48.3543	48.3543	83.2497	46.0517	52.2663	50.6569	63.3738	93.3074	90.494	115.352	-1	-1	-1	12.7169	-1	13.1224	-1	-1	75.9853	64.4724	64.6955	64.5777	64.6955	64.4724	64.5777	46.0517	26.5324	-1	59.1741	95.3223	400	74.3759	180.112	96.0154	93.0197	92.3265	92.1034	92.1034
FGSG_12057	GzC2H096	-1	-1	-1	-1	-1	-1	-1	-1	-1	-1	-1	-1	-1	-1	-1	-1	-1	-1	-1	-1	-1	-1	-1	-1	-1	-1	-1	-1	-1	-1	-1	-1	-1	-1	-1	-1	-1	-1	-1	-1	400	143.117	232.561	157.269	-1	-1	-1	-1
FGSG_12973	GzC2H100	-1	-1	-1	-1	-1	16.6289	-1	122.73	125.544	125.033	126.865	127.153	134.243	125.544	125.544	51.0135	123.646	111.728	104.309	174.303	58.7686	59.8672	58.2578	-1	55.6187	47.6611	50.7622	53.8757	278.613	137.056	97.9125	107.123	-1	135.853	135.958	81.2836	62.5265	55.6187	306.244	-1	400	400	398.347	400	110.524	111.035	-1	110.524
FGSG_13123	GzC2H102	53.6526	54.1634	53.6526	53.6526	52.2663	150.584	120.245	147.365	140.458	137.462	140.458	139.071	136.769	145.574	145.574	137.462	143.677	138.848	138.848	119.84	105.226	65.6764	104.533	115.352	113.743	112.134	111.217	106.142	51.8608	140.458	57.9213	135.853	135.853	131.247	129.456	148.975	74.3759	106.43	186.733	274.008	400	333.875	338.48	331.572	139.359	139.359	139.765	139.359
FGSG_13492	GzC2H104	-1	-1	-1	-1	-1	-1	12.0238	-1	-1	-1	-1	-1	-1	-1	-1	-1	-1	-1	-1	-1	-1	-1	12.7169	-1	-1	-1	-1	-1	33.4402	-1	-1	-1	-1	-1	-1	-1	44.4423	-1	53.0648	-1	400	69.7707	366.111	66.9981	-1	-1	-1	-1
FGSG_13896	GzC2H106	-1	-1	-1	-1	-1	-1	-1	-1	-1	-1	-1	-1	-1	-1	-1	-1	-1	-1	-1	-1	-1	-1	-1	-1	-1	-1	-1	-1	-1	-1	-1	-1	-1	-1	-1	-1	-1	-1	-1	-1	400	-1	-1	-1	-1	-1	-1	-1
FGSG_13964	GzC2H107	-1	-1	-1	-1	-1	20.0301	23.0259	26.2447	34.8955	31.1376	21.9272	23.3825	33.8456	26.9379	26.9379	21.0799	20.7233	21.6396	21.6396	25.3284	23.719	24.2298	24.2298	23.9421	24.6353	28.1418	23.5367	23.719	46.7448	20.0301	31.543	31.543	23.0259	31.543	31.543	33.1525	21.6396	24.2298	22.3327	17.3221	115.129	28.3242	28.5473	28.5473	24.6353	24.6353	24.6353	24.6353
FGSG_02676	GzDNL	-1	-1	-1	-1	-1	92.4601	-1	78.2879	77.1893	102.518	63.3738	63.3738	135.853	64.4724	80.5905	57.9213	41.6697	84.5025	81.5068	16.6289	14.1722	14.1722	13.1224	-1	13.9209	-1	-1	12.4292	135.159	27.7364	27.8542	27.9877	26.9379	18.4207	24.6353	139.765	130.554	12.7169	274.008	33.4402	400	400	299.336	400	73.6827	48.8651	28.1418	27.9877
FGSG_00710	GzGATA001	-1	-1	-1	-1	-1	179.958	18.7774	123.241	154.379	162.79	138.848	138.848	125.949	134.243	149.668	149.668	148.282	124.85	124.563	253.284	18.7774	18.9315	18.7774	19.337	15.0195	23.9421	18.4207	21.4164	287.823	21.9272	22.3327	21.9272	22.3327	21.2341	21.2341	255.587	315.454	19.337	400	-1	400	400	400	400	125.949	126.642	125.544	125.256
FGSG_03281	GzGATA002	-1	-1	-1	-1	-1	17.7275	20.7233	18.526	19.337	19.337	19.1138	19.1138	19.337	19.337	19.1138	19.337	20.0301	20.7233	20.7233	21.2341	14.5087	14.5087	14.5087	23.0259	15.0195	19.6247	14.5087	14.3263	15.4249	17.7275	17.7275	17.7275	17.7275	17.7275	17.7275	17.7275	20.0301	17.3221	23.249	15.4249	250.982	52.2663	17.7275	50.7622	19.337	19.337	15.4249	19.337
FGSG_04626	GzGATA003	-1	-1	-1	-1	-1	-1	-1	-1	-1	-1	-1	-1	-1	-1	-1	-1	-1	-1	-1	-1	12.2061	-1	-1	-1	-1	-1	-1	-1	-1	-1	-1	-1	-1	-1	-1	-1	-1	-1	-1	36.8414	255.587	12.7169	-1	13.1224	-1	-1	-1	-1
FGSG_07830	GzGATA004	-1	-1	-1	-1	-1	-1	16.1181	-1	-1	-1	-1	-1	-1	-1	12.0238	-1	-1	-1	-1	12.7169	17.7275	17.7275	17.7275	16.3412	14.1722	16.1181	22.3327	16.6289	-1	-1	-1	-1	-1	-1	-1	-1	-1	13.1224	11.6183	234.864	241.771	12.2061	-1	12.4292	12.2061	12.4292	-1	12.2061
FGSG_07941	GzGATA005	34.7619	16.1181	15.4249	15.0195	23.249	400	25.3284	356.901	391.439	379.927	361.506	361.506	333.875	354.598	375.321	128.252	361.506	218.969	218.969	400	25.3284	23.9421	22.3327	27.631	20.0301	29.9336	24.2298	25.3284	400	21.6396	21.6396	21.9272	20.0301	23.0259	21.9272	400	400	23.9421	400	400	400	400	400	400	308.546	313.152	145.756	310.849
FGSG_01295	GzAra002	-1	56.8715	54.5689	58.7686	39.8371	140.458	128.945	191.115	195.825	186.509	134.754	185.816	184.207	198.379	198.245	195.72	173.387	51.8608	51.5732	136.209	85.1956	85.1956	86.3996	132.164	47.2557	80.9472	79.8973	86.8051	377.624	136.363	136.546	136.546	136.546	138.378	138.378	169.005	400	81.5068	315.454	244.074	400	400	400	400	162.79	152.664	152.481	152.887
FGSG_04516	GzAra003	-1	-1	-1	-1	-1	20.9464	-1	23.249	20.9464	18.4207	11.6183	12.7169	-1	16.4748	20.0301	23.0259	169.698	24.6353	31.1376	-1	-1	-1	-1	-1	-1	-1	-1	-1	94.7627	23.9421	16.6289	17.0344	20.7233	24.2298	20.7233	-1	123.241	-1	97.4017	400	400	17.0344	27.7364	17.7275	18.9315	26.9379	27.631	27.7364
FGSG_05373	GzAra004	-1	11.8696	-1	16.1181	14.1722	197.329	12.7169	148.975	155.477	203.321	155.477	155.477	152.887	153.175	156.576	179.602	116.739	154.273	154.273	103.973	89.1077	87.6036	89.8008	20.7233	148.975	17.0344	13.9209	67.9789	400	157.087	157.269	157.087	157.269	157.087	158.878	195.027	359.203	145.286	13.9209	16.6289	400	400	400	400	158.185	154.379	92.7966	158.185
FGSG_06805	GzAra005	-1	-1	-1	-1	-1	322.362	16.2235	255.587	262.495	262.495	257.89	257.89	255.587	250.982	250.982	262.495	255.587	267.1	264.797	343.085	-1	-1	-1	-1	12.0238	-1	-1	-1	400	250.982	64.4724	292.428	285.521	294.731	294.731	313.152	400	-1	400	241.771	400	400	400	400	255.587	253.284	168.089	253.284
FGSG_06849	GzAra006	180.112	193.64	329.27	326.967	329.27	400	168.445	400	400	400	400	400	400	400	400	400	400	400	400	400	248.679	248.679	246.377	206.134	276.31	255.587	218.746	248.679	400	400	400	400	173.61	400	400	400	400	264.797	400	92.1034	400	400	400	400	400	400	400	400
FGSG_09389	GzAra007	-1	23.1312	-1	-1	-1	69.0776	-1	59.1741	55.4852	57.67	58.0755	58.7686	56.466	58.0755	55.7729	57.7878	55.262	58.4809	58.4809	40.3479	49.9637	49.9637	-1	-1	42.6505	53.3161	-1	57.5646	58.4809	59.1741	16.8112	59.1741	59.8672	59.1741	59.1741	61.4767	-1	48.711	-1	-1	310.849	212.754	-1	-1	59.8672	59.1741	59.9726	59.8672
FGSG_10948	GzAra008	-1	-1	-1	-1	-1	97.9125	-1	111.035	114.031	113.743	109.831	108.732	110.629	114.031	116.046	113.743	112.932	109.831	108.578	65.3887	-1	-1	-1	-1	19.337	-1	-1	21.6396	26.9379	122.26	122.394	122.26	46.5625	122.953	122.548	71.7368	164.4	-1	-1	-1	382.229	278.613	278.613	196.924	111.035	111.728	113.743	113.743
FGSG_05498	GzCCAAT005	16.1181	21.2341	16.1181	16.1181	20.7233	59.8672	46.0517	76.4961	82.1999	74.599	74.599	74.599	75.9853	81.7945	83.5862	75.9853	70.687	71.891	71.891	15.0195	45.3586	45.3586	45.3586	44.2599	43.056	45.3586	46.2748	46.0517	78.511	79.2042	78.511	79.2042	68.3844	82.8931	81.7945	57.9213	80.6958	43.7491	150.872	-1	400	308.546	224.044	308.546	72.5841	72.9896	17.3221	75.2922
FGSG_07087	GzCCAAT006	79.4919	78.3933	78.2879	78.2879	78.7987	121.344	85.8888	125.544	122.953	123.646	119.958	119.958	118.125	122.73	122.73	123.646	119.734	125.949	125.949	135.159	90.3116	90.3116	90.1575	88.1914	92.7966	92.7966	92.4601	90.494	162.79	23.249	95.0991	23.249	23.3825	23.249	23.249	108.221	163.484	77.5947	184.9	137.462	269.402	176.2	203.544	179.602	121.344	122.73	122.142	122.037
FGSG_09217	GzCCAAT007	21.0799	20.0301	20.0301	20.0301	21.0799	103.616	70.687	108.221	109.831	108.732	108.445	90.494	109.425	109.831	109.425	108.915	109.831	111.217	111.217	99.522	81.2836	81.7945	81.2836	61.4767	82.9984	84.097	81.5068	82.1999	114.436	110.524	110.524	110.524	110.629	110.524	110.524	102.518	142.76	82.9984	145.063	20.0301	168.312	156.681	161.692	166.143	88.7022	97.9125	24.6353	97.9125
FGSG_11627	GzCCAAT008	109.138	109.831	109.425	110.524	109.138	147.365	126.642	148.569	151.277	151.277	135.853	135.853	148.975	148.569	148.569	151.277	145.574	145.063	145.063	146.267	126.642	126.642	126.642	125.256	124.445	120.651	122.26	126.642	72.0733	148.282	148.569	148.569	148.569	148.569	148.569	147.365	150.361	125.033	155.477	72.0733	163.484	159.795	155.477	159.795	143.964	143.964	144.37	143.964
FGSG_00307	GzHMG001	13.8155	24.6353	18.526	48.5774	30.4444	42.3628	23.0259	48.3543	48.711	44.9531	42.6505	43.056	40.7534	54.5689	57.5646	58.7686	64.5777	37.3522	37.0645	70.2815	29.2405	32.3416	20.7233	19.6247	20.9464	43.056	34.7619	20.7233	178.908	44.9531	23.1312	46.0517	49.2706	45.3586	44.1058	31.1376	171.595	21.9272	373.019	400	400	400	400	400	29.9336	27.7364	35.4551	26.5324
FGSG_00678	GzHMG003	-1	13.8155	14.0387	19.337	17.7275	21.0799	13.1224	24.2298	26.5324	28.835	26.9379	26.9379	19.6247	24.2298	26.2447	32.2362	31.1376	21.9272	21.9272	36.8414	17.0344	20.7233	18.4207	12.7169	-1	30.8499	24.6353	18.526	19.337	20.7233	18.6438	19.337	19.6247	20.0301	18.6438	16.1181	41.4465	15.4249	71.3801	400	400	363.808	400	393.742	26.9379	26.9379	29.9336	29.2405
FGSG_00799	GzHMG006	-1	21.4164	19.337	20.7233	16.2235	96.8139	17.0344	13.1224	136.363	145.063	118.348	98.318	135.958	106.835	114.436	140.458	89.8008	99.522	101.314	184.312	12.4292	13.1224	12.4292	14.7318	-1	23.9421	23.9421	21.0799	241.771	100.215	81.7945	106.612	105.226	99.3678	101.537	112.134	193.417	12.0238	310.849	-1	400	400	400	400	95.61	102.23	100.621	99.9274
FGSG_00829	GzHMG007	-1	14.0387	13.8155	15.4249	16.4748	62.6806	20.7233	135.159	152.327	154.273	154.784	154.784	156.576	150.025	149.891	17.3221	140.969	133.773	120.091	199.632	13.1224	13.1224	16.8112	20.7233	16.4748	16.1181	16.8112	16.3412	221.048	113.183	122.142	122.037	64.8291	123.241	123.646	150.872	181.904	-1	363.808	338.48	400	400	400	400	18.4207	16.8112	12.4292	12.2061
FGSG_01201	GzHMG008	-1	17.0344	18.6438	15.0195	12.2061	55.262	11.6183	42.3628	42.3628	53.8757	51.8608	51.8608	48.3543	45.3586	45.3586	49.9637	37.198	61.4767	59.1741	58.4809	-1	11.8696	-1	16.1181	17.3221	17.0344	11.8696	12.4292	49.5583	49.9637	49.9637	49.9637	49.9637	49.0474	49.0474	-1	81.2836	-1	94.6291	-1	400	253.284	138.848	241.771	53.6526	50.88	50.6569	49.9637
FGSG_01488	GzHMG011	15.4249	18.526	23.249	32.2362	34.6441	59.1741	24.2298	35.2319	184.312	159.572	161.874	162.097	179.707	30.8499	155.189	43.7491	102.23	26.2447	201.529	400	14.7318	23.249	19.6247	15.0195	21.2341	25.4338	33.1525	29.9336	400	221.048	217.647	222.252	164.688	221.048	221.048	43.056	400	17.7275	400	12.4292	400	400	400	400	205.287	216.443	212.349	212.195
FGSG_01512	GzHMG012	-1	-1	-1	-1	-1	11.7361	-1	-1	-1	-1	-1	-1	-1	-1	12.4292	-1	-1	-1	-1	-1	-1	-1	-1	-1	-1	-1	-1	-1	-1	-1	-1	12.7169	12.7169	-1	-1	-1	-1	11.8696	11.5129	-1	216.8	37.198	-1	45.3586	-1	-1	-1	-1
FGSG_01934	GzHMG013	-1	-1	12.7169	23.719	17.3221	66.775	-1	141.151	138.666	143.271	143.964	143.964	137.462	145.979	145.756	146.672	141.374	145.42	143.453	127.558	-1	11.7361	-1	12.7169	17.7275	-1	15.0195	-1	147.365	127.335	12.0238	127.335	119.734	129.638	132.451	61.4767	148.975	-1	154.496	15.4249	400	400	361.506	400	135.159	139.071	138.155	139.359
FGSG_04379	GzHMG014	-1	-1	-1	-1	-1	47.2557	-1	-1	27.631	26.5324	23.0259	23.0259	27.7364	-1	32.2362	27.7364	29.9336	29.9336	30.4444	65.3887	-1	-1	-1	-1	-1	-1	-1	-1	65.1655	33.4402	36.9467	33.8456	-1	36.8414	36.8414	47.2557	47.6611	-1	117.432	-1	400	297.033	239.469	-1	32.2362	33.1525	33.4402	33.4402
FGSG_04557	GzHMG015	-1	-1	-1	-1	-1	-1	-1	-1	-1	-1	-1	-1	-1	-1	-1	-1	-1	-1	-1	-1	-1	-1	-1	-1	-1	-1	-1	-1	-1	-1	-1	-1	-1	-1	-1	-1	-1	-1	-1	-1	70.687	-1	-1	-1	-1	-1	-1	-1
FGSG_05151	GzHMG016	-1	11.6183	-1	-1	-1	161.692	28.5473	186.509	198.022	197.329	188.812	188.812	159.235	184.563	184.43	91.4103	189.728	180.295	182.127	66.0818	39.1439	39.1439	39.8371	25.3284	39.1439	-1	39.6548	41.9574	155.477	158.878	80.5905	70.2815	70.2815	159.235	159.795	66.775	232.561	36.8414	331.572	361.506	400	400	400	400	145.063	170.391	174.303	174.996
FGSG_05233	GzHMG017	14.0387	24.2298	36.1482	23.3825	38.0453	107.123	18.4207	262.495	244.074	271.705	241.771	241.771	248.679	255.587	257.89	175.102	267.1	211.838	211.145	208.842	31.543	32.5929	30.6268	21.9272	55.262	42.6505	26.2447	42.6505	306.244	165.093	169.698	174.303	96.7086	173.387	111.44	106.612	400	54.5689	400	201.018	400	400	400	400	241.771	253.284	255.587	255.587
FGSG_06231	GzHMG019	13.9209	27.7364	32.2362	30.4444	36.9467	257.89	91.0048	216.443	230.259	215.057	222.658	222.658	215.057	215.057	215.057	230.259	227.263	232.561	232.561	197.329	100.621	100.215	99.0112	85.7065	95.3223	105.226	89.1077	97.9125	400	154.496	180.518	180.295	180.518	182.01	182.01	232.561	400	118.125	400	400	400	400	400	400	230.259	230.259	230.259	230.259
FGSG_07020	GzHMG020	12.7169	27.631	32.2362	53.8757	40.7534	79.8973	29.2405	116.739	117.943	120.428	117.655	117.655	116.333	117.432	117.432	120.245	160.082	125.033	128.252	354.598	23.1312	27.631	27.8542	37.3522	32.2362	41.6697	44.6654	31.1376	222.658	122.73	34.5388	122.73	64.6955	123.646	122.037	78.2879	400	26.9379	400	352.296	400	400	400	400	131.758	131.247	43.056	131.94
FGSG_07144	GzHMG022	12.2061	13.8155	14.1722	14.1722	15.4249	17.7275	16.1181	14.3263	15.4249	16.6289	13.8155	14.5087	13.8155	12.7169	13.1224	16.6289	15.4249	16.6289	16.8112	23.1312	-1	12.4292	-1	12.2061	-1	11.6183	14.0387	-1	36.9467	23.0259	21.6396	21.4164	21.6396	-1	21.4164	13.1224	16.6289	-1	34.5388	13.8155	211.145	127.558	66.0818	125.949	15.4249	16.8112	18.4207	17.7275
FGSG_07409	GzHMG024	110.524	109.138	158.878	146.267	135.159	336.177	161.874	308.546	303.941	308.546	294.731	294.731	315.454	313.152	315.454	219.662	262.495	333.875	338.48	375.321	186.733	187.713	185.816	159.235	178.908	178.908	185.411	192.319	363.808	329.27	329.27	329.27	124.34	120.651	329.27	333.875	389.137	191.808	400	255.587	400	338.48	400	400	221.048	336.177	338.48	338.48
FGSG_07947	MAT1-1-3	17.7275	16.1181	17.7275	17.7275	20.7233	206.54	-1	143.117	168.312	177.404	171.308	171.308	173.61	152.194	152.887	179.707	180.518	79.8973	80.5905	269.402	17.7275	20.8286	15.0195	17.0344	13.8155	16.1181	17.0344	18.9315	226.57	169.698	165.786	169.698	169.698	164.177	166.297	206.54	274.008	16.1181	195.72	-1	400	400	400	400	82.1999	87.4982	84.5025	87.4982
FGSG_10826	GzHMG031	12.2061	14.0387	-1	13.1224	11.5129	18.9315	16.6289	11.5129	17.7275	20.7233	17.3221	17.3221	14.7318	14.5087	18.4207	-1	22.3327	16.1181	16.1181	-1	-1	-1	11.7361	-1	12.4292	-1	12.0238	-1	31.543	23.0259	23.9421	22.3327	23.1312	22.3327	-1	-1	18.526	13.1224	25.3284	13.1224	246.377	137.462	77.1893	131.94	17.3221	14.7318	-1	16.1181
FGSG_10944	GzHMG032	80.5905	400	400	400	400	400	400	400	400	400	400	400	400	400	400	400	400	400	400	400	400	400	400	400	400	400	400	400	400	400	400	400	400	400	400	400	180.295	195.943	400	244.074	400	400	143.453	400	400	400	400	400
FGSG_11834	GzHMG033	29.9336	26.5324	31.543	32.2362	27.9877	53.1826	20.0301	76.342	86.1119	90.1575	83.4039	77.1893	85.8888	74.3759	78.6446	90.1575	76.342	80.5905	79.2042	148.975	16.2235	20.0301	15.0195	20.0301	18.7774	20.0301	28.835	24.2298	177.81	95.61	35.4551	95.61	95.61	96.0154	96.7086	60.7835	158.185	21.9272	153.58	331.572	400	393.742	303.941	384.532	76.2085	79.4919	79.8973	79.8973
FGSG_12323	GzHMG034	20.0301	46.5625	42.6505	64.8291	49.9637	45.3586	43.056	58.4809	61.0712	53.6526	60.2239	66.775	74.8867	63.7792	59.8672	56.1783	64.9832	39.1439	38.0453	39.3671	28.1418	61.0712	32.9293	22.3327	50.88	64.4724	57.5646	57.5646	34.7619	49.9637	29.9336	48.8651	49.0474	48.8651	49.9637	55.4852	46.968	17.3221	47.6611	366.111	400	400	343.085	400	27.7364	29.2405	30.6268	27.9877
FGSG_13004	GzHMG035	-1	57.7878	52.9595	62.6806	63.7792	361.506	-1	359.203	363.808	368.414	361.506	361.506	142.067	363.808	363.808	368.414	349.993	361.506	361.506	400	35.0496	35.7427	41.6697	-1	33.1525	42.3628	47.6611	41.9574	400	340.783	338.48	345.388	283.218	343.085	343.085	359.203	400	39.1439	400	248.679	400	400	400	400	354.598	354.598	354.598	354.598
FGSG_13929	GzHMG037	13.1224	12.4292	13.1224	15.4249	12.4292	14.3263	12.0238	13.8155	14.3263	13.8155	13.1224	13.1224	15.4249	-1	12.4292	13.8155	14.7318	13.1224	13.1224	15.4249	17.7275	17.7275	18.4207	12.7169	19.337	15.4249	13.9209	13.8155	28.5473	19.6247	19.6247	19.6247	19.6247	20.0301	20.0301	12.7169	42.3628	11.6183	35.2319	-1	250.982	150.179	87.4982	141.151	14.5087	14.5087	13.1224	13.1224
FGSG_01100	GzHOME001	-1	-1	-1	-1	12.4292	97.4017	20.0301	94.406	89.8008	88.7022	85.1956	85.1956	82.9984	91.0048	90.7171	88.0091	91.0048	76.6785	76.4961	110.524	20.0301	21.9272	21.2341	19.337	21.6396	21.0799	17.7275	29.9336	82.8931	76.4961	67.1316	66.8803	74.3759	75.9853	76.0907	88.1914	237.166	20.7233	354.598	12.7169	400	400	400	400	88.1914	84.5025	47.2557	82.1999
FGSG_05477	GzHOME003	-1	-1	-1	-1	-1	21.6396	-1	14.3263	16.3412	-1	19.337	19.337	19.337	53.8757	54.1634	16.8112	17.7275	28.5473	28.835	143.453	-1	-1	-1	-1	-1	-1	-1	-1	400	16.1181	-1	-1	-1	-1	-1	27.8542	400	-1	400	331.572	400	400	400	400	26.2447	-1	12.2061	-1
FGSG_06812	GzHOME004	-1	-1	-1	-1	-1	156.576	15.4249	83.8094	90.7171	23.3825	84.5025	84.5025	84.5025	88.4145	88.1914	89.9062	78.2879	96.0154	96.0154	216.443	13.8155	13.8155	15.0195	16.6289	-1	11.5129	13.8155	13.8155	177.992	86.3996	86.8051	86.3996	86.3996	87.8549	86.8051	155.883	176.2	-1	134.466	324.664	400	345.388	396.045	338.48	59.9726	78.3933	74.599	74.3759
FGSG_09043	GzHOME010	13.8155	20.0301	18.526	19.6247	18.6438	264.797	18.7774	188.119	172.001	182.821	181.211	181.211	190.421	182.127	182.01	182.821	174.996	195.027	195.027	230.259	18.526	18.526	18.7774	19.337	-1	17.7275	17.7275	19.337	246.377	198.379	198.533	198.379	198.533	198.022	198.022	176.606	280.915	19.6247	64.5777	-1	400	324.664	400	260.192	191.625	190.421	192.724	189.728
FGSG_09047	GzHOME011	-1	12.7169	16.8112	16.1181	18.4207	389.137	18.7774	209.535	206.54	200.548	203.544	203.544	194.621	204.237	203.831	200.682	186.509	208.437	208.437	343.085	16.6289	17.7275	17.0344	21.9272	-1	17.7275	18.7774	16.1181	400	212.349	212.531	212.349	212.531	211.838	211.838	221.048	400	17.7275	84.5025	-1	400	400	400	400	208.437	209.758	212.531	209.758
FGSG_09566	GzHOME012	14.7318	16.1181	20.7233	19.6247	26.2447	368.414	22.3327	269.402	255.587	271.705	244.074	244.074	262.495	255.587	255.587	271.705	239.469	260.192	260.192	400	21.0799	21.0799	21.2341	23.0259	-1	20.8286	17.7275	21.0799	400	260.192	260.192	260.192	260.192	264.797	264.797	244.074	400	18.9315	96.0154	154.273	400	400	400	400	276.31	271.705	260.192	274.008
FGSG_07243	GzHOMEL018	17.3221	21.2341	23.0259	20.7233	22.3327	157.492	-1	125.256	-1	59.8672	84.5025	84.5025	147.365	137.056	48.4596	42.3628	145.979	107.123	106.835	99.9274	-1	-1	14.1722	13.1224	18.526	18.7774	11.7361	12.7169	246.377	78.981	79.2042	78.981	79.2042	79.8973	79.8973	-1	223.351	12.4292	200.43	-1	400	400	400	400	110.524	134.466	132.857	132.857
FGSG_08753	GzHOMEL024	-1	16.1181	15.0195	12.4292	17.7275	39.6548	-1	-1	-1	23.0259	-1	49.9637	-1	-1	39.1439	29.2405	33.8456	-1	-1	50.6569	58.7686	50.7622	-1	-1	-1	-1	-1	32.5929	92.1034	19.337	-1	13.9209	-1	-1	-1	27.631	-1	-1	-1	-1	386.834	199.632	-1	-1	-1	-1	-1	-1
FGSG_09228	GzHOMEL030	-1	-1	-1	-1	-1	-1	-1	-1	-1	-1	-1	-1	-1	-1	-1	-1	-1	-1	-1	-1	-1	-1	-1	-1	-1	-1	-1	-1	15.0195	-1	-1	-1	-1	-1	-1	-1	12.7169	-1	16.8112	-1	373.019	182.127	12.0238	160.488	-1	-1	-1	-1
FGSG_09791	GzHOMEL033	-1	-1	-1	-1	-1	48.711	-1	97.9125	106.142	103.839	110.629	110.629	89.8008	100.621	101.314	103.839	96.0154	107.528	108.915	144.37	-1	-1	-1	-1	-1	-1	-1	-1	-1	80.8136	88.7022	88.7022	88.0091	79.4919	85.7065	39.6548	182.127	19.6247	310.849	-1	400	400	400	400	102.923	104.309	104.533	104.82
FGSG_10068	GzHOMEL035	-1	35.2319	31.543	33.4402	34.5388	177.522	99.0112	241.771	246.377	244.074	244.074	241.771	-1	232.561	250.982	244.074	250.982	241.771	244.074	226.857	83.8094	81.2836	86.8051	84.5025	80.5905	74.1935	72.5841	81.2836	400	244.074	244.074	244.074	232.561	244.074	188.119	182.127	377.624	-1	400	-1	400	400	400	400	250.982	255.587	250.982	250.982
FGSG_10221	GzHOMEL036	106.024	172.694	230.259	160.082	200.836	400	154.379	400	400	400	400	400	400	400	400	400	400	400	400	400	165.093	167.396	165.093	178.503	160.082	155.883	166.99	159.572	400	400	400	400	241.771	400	400	400	400	168.089	400	294.731	400	400	400	400	400	400	400	400
FGSG_13911	GzHOMEL041	11.7361	16.4748	26.0216	13.8155	15.4249	53.3161	44.4423	49.5583	37.5345	40.3479	54.1634	54.1634	40.7534	33.8456	33.8456	18.4207	47.2557	28.3242	28.3242	78.981	56.8715	52.2663	52.9595	54.1634	53.4703	53.6526	18.7774	63.7792	184.207	15.4249	12.2061	15.4249	12.2061	19.337	19.1138	55.7729	132.451	58.0755	393.742	400	400	400	400	400	28.835	27.7364	22.3327	27.9877
FGSG_08722	Gzsnd	185.816	117.789	194.621	201.934	192.724	400	-1	400	400	400	400	400	400	400	400	400	400	400	400	400	237.166	237.166	239.469	-1	248.679	159.572	141.151	239.469	400	400	400	400	400	400	400	400	400	267.1	400	-1	400	400	400	400	400	400	400	400
FGSG_07458	GzLam001	-1	-1	-1	-1	-1	127.846	-1	136.546	127.558	133.55	126.999	126.748	140.814	135.853	135.159	132.164	127.558	113.743	113.743	154.273	-1	-1	-1	-1	-1	-1	-1	-1	59.1741	122.394	128.252	130.149	49.9637	130.149	130.149	127.846	147.365	-1	133.773	-1	207.233	201.241	178.908	202.627	122.548	122.953	122.037	124.34
FGSG_09002	GzMADS002	-1	-1	-1	-1	-1	218.746	63.3738	215.75	214.14	219.95	216.666	216.954	215.75	217.647	217.359	219.95	224.267	232.561	232.561	290.126	71.6033	72.9896	68.3844	63.7792	64.4724	44.9531	55.6187	66.775	306.244	230.259	230.259	227.956	227.956	230.259	230.259	179.825	290.126	53.6526	299.336	158.878	400	400	400	400	230.259	232.561	232.561	232.561
FGSG_01274	GzMyb003	-1	-1	-1	-1	-1	-1	-1	55.262	76.2085	63.0861	70.687	70.687	60.0904	46.968	46.7448	62.6806	64.5777	-1	-1	101.314	-1	-1	-1	-1	-1	-1	-1	-1	127.335	47.6611	-1	63.3738	49.9637	70.2815	69.9938	-1	86.1119	-1	142.067	-1	336.177	269.402	214.14	271.705	30.2903	30.2903	-1	30.2903
FGSG_01457	GzMyb004	18.4207	15.4249	16.6289	20.7233	23.1312	16.1181	39.1439	146.267	115.822	115.235	113.05	113.05	118.348	147.365	148.059	115.352	153.175	147.876	148.975	95.61	53.3161	49.0474	48.5774	40.7534	53.4703	53.1826	53.1826	53.3161	250.982	163.589	166.479	163.707	174.996	161.286	161.286	25.4338	36.8414	49.5583	400	16.6289	400	400	400	400	148.282	152.664	39.2493	152.664
FGSG_01925	GzMyb006	77.1893	67.1316	89.8008	88.7022	89.9062	354.598	142.76	400	400	400	400	400	400	400	389.137	400	400	400	400	400	141.374	142.76	145.979	171.308	142.983	150.872	141.374	149.668	343.085	398.347	398.347	398.347	398.347	398.347	398.347	352.296	400	145.574	400	301.639	400	400	400	400	400	400	287.823	400
FGSG_02538	GzMyb007	-1	13.1224	13.8155	12.4292	13.9209	131.47	-1	128.252	124.563	129.861	125.256	125.544	130.149	126.642	32.4593	129.861	105.226	140.969	140.969	142.067	-1	-1	-1	-1	14.7318	15.0195	16.8112	13.8155	201.241	95.61	114.031	136.546	49.5583	136.546	136.546	125.544	168.089	17.0344	174.303	-1	391.439	366.111	306.244	366.111	145.979	145.979	146.267	146.267
FGSG_06768	GzMyb011	24.6353	31.1376	28.5473	39.3671	44.9531	82.1999	60.7835	143.271	114.436	130.149	130.149	130.149	129.861	145.168	145.063	132.451	135.159	135.159	135.853	162.097	66.8803	67.2858	67.6913	58.2578	58.4809	45.3586	54.1634	62.1698	177.404	133.907	28.3242	125.949	120.428	128.945	134.466	90.7171	159.795	53.0648	331.572	23.3825	400	400	33.8456	400	133.55	130.149	131.94	131.758
FGSG_07448	GzMyb012	17.3221	14.7318	15.4249	15.0195	23.3825	14.1722	14.7318	18.6438	21.9272	24.6353	23.0259	23.0259	18.6438	14.5087	23.5367	15.4249	17.7275	14.7318	16.1181	26.9379	16.4748	15.4249	14.0387	16.6289	15.4249	20.0301	20.0301	22.3327	14.7318	20.0301	20.7233	20.0301	20.7233	19.1138	19.1138	21.9272	48.5774	25.6851	44.4423	11.7361	400	189.728	151.971	151.277	18.4207	13.8155	12.0238	11.8696
FGSG_08713	GzMyb014	-1	-1	15.0195	-1	-1	96.7086	-1	64.8291	69.3007	62.8629	57.5646	57.5646	67.2858	70.2815	70.2815	63.0861	78.2879	77.5947	77.5947	116.739	-1	-1	-1	-1	-1	-1	-1	-1	248.679	83.2497	83.4039	83.2497	85.8888	87.4982	85.1956	-1	248.679	-1	329.27	-1	400	400	400	400	76.4961	78.3933	77.1893	77.1893
FGSG_09807	GzMyb015	222.252	315.454	313.152	315.454	322.362	400	109.425	400	400	400	400	400	400	400	400	400	400	400	400	400	189.728	189.728	188.119	152.887	162.79	190.016	166.297	176.2	400	400	400	400	333.875	400	400	400	400	213.447	400	13.8155	400	400	400	400	400	400	400	400
FGSG_01167	GzMyb018	82.1999	85.1956	84.5025	85.8888	88.7022	276.31	157.492	400	400	400	400	400	400	400	393.742	400	400	400	400	400	125.256	127.335	132.164	124.34	91.4103	131.247	116.333	139.359	400	368.414	356.901	400	324.664	400	400	382.229	400	148.569	400	35.2319	400	400	400	400	400	400	384.532	400
FGSG_01662	GzMyb019	-1	-1	-1	-1	-1	101.314	347.69	389.137	391.439	400	356.901	331.572	396.045	400	396.045	400	400	124.85	95.3223	250.982	345.388	345.388	345.388	75.9853	354.598	359.203	347.69	345.388	400	103.839	89.8008	103.839	103.973	102.923	102.923	400	377.624	347.69	109.831	85.4188	400	400	400	400	100.215	118.636	109.425	108.221
FGSG_01040	GzNH002	-1	-1	-1	-1	-1	-1	-1	-1	-1	-1	-1	-1	-1	-1	18.4207	-1	-1	-1	-1	96.7086	-1	-1	-1	-1	-1	-1	-1	-1	115.822	-1	-1	-1	-1	-1	-1	-1	-1	-1	162.385	345.388	400	389.137	310.849	379.927	-1	-1	-1	-1
FGSG_05588	GzNH003	-1	-1	-1	-1	-1	91.4103	-1	71.3801	64.8291	65.3887	63.7792	63.7792	64.9832	64.9832	64.8291	65.3887	68.3844	38.0453	38.0453	58.7686	-1	-1	-1	-1	-1	-1	-1	11.5129	174.996	38.0453	32.9293	38.4508	38.4508	38.4508	38.4508	90.494	145.756	-1	186.866	400	400	130.554	212.531	92.1034	40.7534	66.0818	66.775	64.4724
FGSG_04209	GzNEG001	59.8672	-1	-1	157.087	-1	-1	-1	176.606	190.421	169.698	189.728	189.728	174.996	181.904	182.127	169.698	177.992	-1	-1	177.992	56.1783	55.262	55.262	-1	60.0904	57.67	53.3161	48.711	175.913	171.308	163.994	171.308	155.189	168.445	168.445	167.396	-1	67.6913	186.733	-1	336.177	315.454	285.521	313.152	-1	-1	-1	-1
FGSG_07583	GzNEG002	48.8651	-1	-1	156.681	-1	-1	-1	183.514	181.211	178.215	185.123	185.123	175.102	186.866	185.123	177.992	176.606	-1	-1	159.389	60.0904	58.2578	55.262	-1	64.4724	58.2578	49.9637	44.9531	161.692	173.898	166.702	173.898	154.784	171.084	171.084	155.189	-1	64.4724	185.816	-1	324.664	285.521	267.1	271.705	-1	-1	-1	-1
FGSG_00276	GzOB001	-1	82.1999	80.6958	75.9853	-1	222.658	-1	212.195	202.984	207.233	205.441	205.441	204.93	211.145	204.93	208.149	206.54	188.812	187.426	255.587	42.6505	41.4465	43.7491	-1	54.5689	42.6505	37.7577	31.543	262.495	192.724	193.417	192.724	193.417	194.11	194.11	211.145	253.284	46.0517	271.705	-1	373.019	313.152	303.941	310.849	184.718	185.411	61.0712	185.411
FGSG_00671	GzOB003	121.344	120.938	120.651	119.734	120.651	148.569	153.175	176.606	179.958	177.992	154.63	154.63	178.215	177.656	177.522	-1	178.908	188.812	188.812	194.11	156.576	69.0776	140.458	157.269	-1	-1	-1	-1	138.848	189.728	189.728	189.728	56.8715	189.728	189.728	169.005	184.207	132.451	193.417	-1	207.233	202.627	193.417	202.627	190.016	190.016	90.494	190.016
FGSG_00717	GzOB004	18.7774	14.5087	18.4207	20.7233	-1	-1	47.6611	63.7792	61.4767	61.4767	61.4767	61.4767	65.1655	62.8629	62.8629	-1	57.67	63.3738	63.3738	69.5884	37.0645	37.198	37.0645	22.3327	37.5345	29.2405	35.2319	36.1482	56.1783	-1	61.4767	56.8715	62.1698	61.4767	56.466	51.8608	74.1935	38.4508	100.215	118.636	117.432	113.743	111.035	117.432	67.9789	63.3738	63.3738	63.3738
FGSG_00875	GzOB005	172.001	175.507	181.211	180.295	177.992	170.391	167.396	241.771	253.284	250.982	260.192	260.192	234.864	246.377	274.008	260.192	241.771	264.797	255.587	260.192	187.713	189.505	180.518	163.484	207.233	201.934	186.509	154.784	326.967	248.679	262.495	264.797	267.1	264.797	264.797	250.982	283.218	177.522	400	400	400	400	400	400	257.89	234.864	205.846	257.89
FGSG_01220	GzOB007	43.056	-1	66.0818	66.0818	66.0818	75.2922	97.2194	115.822	114.436	114.031	69.3007	69.3007	114.031	116.046	116.046	114.031	112.827	137.056	135.159	188.119	116.333	113.743	116.333	91.0048	114.436	92.4601	114.436	121.344	169.698	140.458	124.563	140.458	140.563	140.458	140.458	104.533	161.181	115.64	206.134	230.259	227.263	218.052	160.488	218.746	137.056	138.155	138.155	138.155
FGSG_01251	GzOB008	-1	-1	-1	-1	-1	177.299	33.1525	139.359	139.359	150.361	146.672	146.672	150.361	137.462	137.462	142.067	145.979	149.891	145.979	234.864	29.2405	33.4402	31.543	27.9877	-1	29.2405	35.4551	21.9272	313.152	153.175	58.7686	154.379	155.189	152.076	152.664	174.303	322.362	25.5516	400	-1	400	400	400	400	129.301	147.722	143.964	143.453
FGSG_01920	GzOB010	210.739	400	400	400	400	400	400	400	400	400	400	400	400	400	400	400	400	400	400	400	400	400	400	400	400	400	400	400	396.045	400	213.447	213.447	203.321	205.846	213.447	400	400	400	400	159.795	400	400	400	400	400	400	400	400
FGSG_01955	GzOB011	-1	85.7065	-1	89.8008	87.4982	165.093	138.848	159.795	160.082	147.365	153.175	153.175	171.595	148.975	148.569	148.282	169.293	158.878	158.878	155.883	139.765	138.378	93.0197	133.55	124.34	140.563	122.953	125.949	85.301	166.479	162.79	166.479	166.702	166.479	166.479	170.391	165.786	94.406	182.127	211.838	213.042	210.046	176.606	210.228	163.707	165.093	165.786	165.786
FGSG_01976	GzOB012	216.443	216.443	218.052	215.344	214.14	294.731	241.771	400	400	400	400	400	400	400	400	400	400	400	400	280.915	237.166	237.166	234.864	239.469	224.555	237.166	232.561	234.864	400	400	290.126	400	329.27	400	370.716	400	400	239.469	400	17.7275	400	400	400	400	400	400	400	400
FGSG_03695	GzOB015	-1	-1	-1	-1	-1	136.546	-1	138.155	138.378	133.55	138.378	138.378	143.453	134.061	132.857	129.638	133.55	133.55	134.466	132.451	-1	-1	-1	-1	-1	-1	-1	-1	196.231	-1	-1	-1	-1	-1	-1	174.303	151.971	-1	17.0344	246.377	329.27	276.31	221.741	280.915	-1	-1	-1	-1
FGSG_04169	GzOB016	-1	-1	-1	-1	-1	82.1999	-1	76.0907	85.8888	71.3801	89.1077	89.1077	55.3674	84.5025	85.1956	100.621	64.4724	93.7128	94.7627	97.0652	-1	-1	-1	-1	-1	-1	-1	-1	54.1634	96.7086	16.1181	94.7627	87.4982	94.5113	94.6291	88.1914	106.835	-1	324.664	-1	400	317.757	400	306.244	92.7966	95.0991	75.9853	95.0991
FGSG_04273	GzOB017	35.0496	34.5388	33.8456	34.5388	33.8456	58.4809	59.1741	92.4601	88.7022	90.7171	88.1914	88.1914	97.0652	89.8008	89.8008	-1	87.6036	91.4103	91.4103	100.621	51.0135	51.0135	51.8608	46.0517	55.262	58.4809	57.9213	53.4703	75.9853	88.7022	92.1034	88.7022	88.7022	91.0048	91.0048	-1	96.0154	-1	162.79	72.0733	189.505	172.001	171.595	172.694	61.0712	61.0712	61.0712	61.0712
FGSG_04554	GzOB018	194.621	210.228	208.437	196.076	201.934	250.982	237.166	244.074	246.377	246.377	253.284	253.284	241.771	246.377	246.377	246.377	237.166	253.284	250.982	377.624	248.679	248.679	250.982	248.679	216.8	255.587	253.284	260.192	400	232.561	232.561	232.561	224.96	232.561	232.561	257.89	389.137	262.495	400	12.2061	400	400	400	400	244.074	246.377	246.377	246.377
FGSG_05002	GzOB019	400	400	400	400	400	400	400	400	400	400	400	400	400	373.019	400	400	400	400	400	400	400	400	400	400	400	400	400	400	400	400	400	400	400	400	400	400	400	400	400	322.362	400	400	400	400	400	400	400	400
FGSG_05012	GzOB020	48.3543	55.262	53.8757	41.9574	49.9637	290.126	115.486	278.613	280.915	280.915	276.31	276.31	292.428	283.218	280.915	280.915	290.126	257.89	257.89	363.808	131.758	131.604	131.758	114.031	137.056	140.969	138.666	139.765	290.126	274.008	64.4724	285.521	40.7534	285.521	285.521	292.428	154.273	142.067	396.045	-1	400	400	400	400	246.377	255.587	244.074	255.587
FGSG_06110	GzOB021	-1	-1	-1	-1	-1	125.256	-1	188.119	172.001	182.415	196.636	180.112	180.112	189.728	189.505	182.415	195.825	169.698	169.698	150.179	-1	-1	-1	-1	-1	-1	-1	-1	175.69	-1	-1	-1	-1	-1	-1	120.428	182.415	-1	-1	79.4919	382.229	232.561	280.915	322.362	-1	-1	-1	-1
FGSG_06220	GzOB022	213.447	195.027	211.838	215.344	214.246	326.967	241.771	324.664	317.757	317.757	313.152	313.152	322.362	322.362	218.052	313.152	322.362	324.664	324.664	343.085	244.074	244.074	244.074	248.679	237.166	257.89	248.679	246.377	345.388	310.849	310.849	310.849	310.849	310.849	310.849	324.664	338.48	246.377	206.134	174.996	400	343.085	359.203	349.993	320.059	320.059	320.059	320.059
FGSG_06777	GzOB023	400	264.797	400	400	400	400	400	400	400	400	400	400	400	400	400	400	400	400	400	400	400	400	400	400	400	400	400	400	400	400	400	400	308.546	375.321	400	400	400	400	400	164.688	400	400	400	400	400	400	400	400
FGSG_06931	GzOB024	84.5025	225.653	224.96	223.862	224.96	297.033	271.705	308.546	308.546	308.546	308.546	308.546	306.244	308.546	308.546	-1	308.546	303.941	306.244	299.336	278.613	276.31	278.613	271.705	33.8456	34.7619	36.1482	25.8393	104.82	310.849	108.732	310.849	310.849	310.849	246.377	297.033	313.152	276.31	317.757	-1	336.177	336.177	331.572	336.177	306.244	306.244	306.244	306.244
FGSG_06951	GzOB025	23.5367	26.5324	34.8955	28.3242	35.7427	167.396	132.451	269.402	262.495	262.495	269.402	269.402	269.402	267.1	267.1	264.797	115.486	260.192	260.192	294.731	163.84	163.84	165.786	138.378	163.589	173.898	162.385	164.688	299.336	264.797	264.797	264.797	264.797	264.797	264.797	166.297	297.033	162.385	389.137	400	400	400	382.229	400	260.192	260.192	192.319	176.606
FGSG_07082	GzOB026	-1	-1	-1	-1	-1	-1	-1	-1	-1	-1	-1	-1	-1	-1	-1	-1	-1	-1	-1	-1	-1	-1	-1	-1	-1	-1	-1	-1	-1	-1	-1	-1	-1	-1	-1	-1	-1	-1	24.6353	-1	234.864	157.78	-1	-1	-1	-1	-1	-1
FGSG_07105	GzOB027	192.724	382.229	400	400	391.439	400	400	400	400	400	400	400	400	400	400	400	400	400	400	400	400	400	400	400	400	400	400	400	400	400	400	400	400	400	400	400	400	400	400	178.908	400	400	400	400	400	400	400	400
FGSG_08645	GzOB029	-1	35.7427	58.0755	55.9552	53.0648	136.209	48.3543	100.215	108.578	104.533	108.732	108.732	104.82	104.533	104.533	104.533	102.518	104.127	104.127	205.623	51.1677	51.8608	51.1677	71.3801	48.3543	62.2752	54.5689	46.4084	44.4423	114.436	114.436	114.436	114.436	113.183	113.52	142.76	199.632	52.2663	260.192	-1	315.454	294.731	250.982	294.731	98.318	98.318	100.621	100.621
FGSG_08750	GzOB032	-1	-1	-1	-1	-1	44.4423	-1	92.2088	86.1119	70.2815	88.7022	88.7022	89.8008	94.406	90.494	-1	84.5025	81.7945	81.7945	127.153	-1	-1	-1	-1	-1	-1	-1	-1	159.389	88.4145	74.599	88.4145	88.7022	87.8549	80.6958	32.4593	138.155	-1	34.5388	292.428	400	347.69	303.941	262.495	82.9984	64.8291	78.3933	79.8973
FGSG_08756	GzOB033	-1	-1	-1	-1	-1	61.0712	-1	66.775	71.3801	62.8629	72.9896	72.9896	59.1741	64.4724	54.5689	48.711	-1	74.599	74.8867	67.4681	-1	-1	-1	-1	-1	-1	-1	-1	120.428	70.2815	70.687	70.2815	70.687	72.2964	72.2964	73.6827	107.123	-1	153.58	347.69	349.993	246.377	227.956	246.377	61.0712	48.3543	30.6268	50.88
FGSG_08761	GzOB034	244.074	370.716	366.111	368.414	363.808	400	400	400	400	400	400	400	400	400	400	400	400	400	400	400	400	400	400	400	400	400	400	400	400	400	400	400	400	400	400	400	400	400	400	333.875	400	400	400	400	400	400	230.259	400
FGSG_08865	GzOB035	62.8629	99.9274	96.0154	98.318	95.61	400	345.388	400	400	400	400	400	400	400	400	400	400	400	400	400	361.506	361.506	359.203	366.111	347.69	368.414	363.808	361.506	207.233	400	400	400	400	398.347	343.085	400	386.834	356.901	400	310.849	400	400	400	400	400	400	308.546	400
FGSG_09406	GzOB037	-1	29.9336	59.8672	31.543	29.2405	209.641	297.033	400	400	400	400	400	400	400	400	400	400	400	400	400	340.783	340.783	345.388	244.074	356.901	329.27	306.244	331.572	400	400	400	400	379.927	400	400	400	400	361.506	400	285.521	400	400	400	400	400	400	400	400
FGSG_09662	GzOB039	-1	-1	-1	-1	-1	95.0991	94.406	120.938	125.949	129.301	123.646	123.646	125.544	99.2343	120.938	129.456	125.544	123.646	122.73	138.512	79.4919	79.4919	82.1999	92.6142	85.7065	80.5905	79.4919	83.2497	108.915	117.943	-1	117.943	118.125	116.046	116.046	114.031	133.773	87.4982	144.37	-1	232.561	220.355	112.134	223.351	128.252	57.7878	58.4809	58.2578
FGSG_09852	GzOB041	-1	-1	-1	-1	-1	51.1677	28.3242	51.5732	45.3586	49.9637	50.6569	50.6569	39.3671	48.8651	49.0474	50.6569	56.8715	49.9637	49.9637	70.687	23.5367	18.526	23.5367	22.3327	18.4207	-1	23.0259	19.6247	86.3996	30.6268	30.8499	30.8499	30.8499	30.4444	30.6268	-1	74.3759	16.3412	129.168	187.713	216.548	189.169	177.522	184.207	44.2599	44.4423	-1	44.6654
FGSG_09991	GzOB043	142.983	201.018	329.27	326.967	343.085	400	262.495	400	400	400	400	400	400	400	400	400	400	400	400	400	278.613	190.421	299.336	274.008	306.244	315.454	267.1	299.336	400	400	400	400	219.256	400	400	400	400	292.428	400	-1	400	400	400	400	400	400	400	400
FGSG_10122	GzOB044	-1	193.928	187.713	186.866	182.01	382.229	248.679	400	400	253.284	400	400	400	400	400	400	400	400	400	400	211.145	212.349	225.653	260.192	234.864	267.1	232.561	226.346	400	391.439	393.742	391.439	393.742	396.045	396.045	382.229	400	260.192	400	-1	400	400	400	400	400	400	234.864	400
FGSG_10733	GzOB045	128.252	-1	57.9213	127.558	127.558	168.6	164.4	167.396	167.396	162.79	167.396	167.396	168.089	167.396	166.99	162.79	162.79	166.297	166.297	169.698	163.707	115.64	163.707	162.79	164.688	164.688	163.484	163.707	177.656	168.782	169.005	168.782	169.005	168.782	168.782	167.396	172.694	162.097	179.602	-1	183.514	183.108	182.127	183.514	169.293	169.293	169.293	169.293
FGSG_10797	GzOB046	70.2815	192.319	194.621	196.231	197.329	271.705	187.713	267.1	255.587	255.587	248.679	248.679	257.89	262.495	274.008	255.587	248.679	244.074	244.074	218.746	208.842	214.497	207.233	204.237	207.338	198.939	190.421	215.75	75.2922	269.402	269.402	269.402	241.771	269.402	269.402	285.521	317.757	202.984	400	19.6247	400	400	400	400	248.679	248.679	248.679	248.679
FGSG_13818	GzOB048	-1	-1	-1	-1	-1	-1	-1	-1	39.3671	-1	-1	-1	12.0238	-1	-1	-1	-1	-1	-1	-1	-1	-1	-1	-1	-1	-1	-1	-1	-1	-1	-1	-1	-1	-1	-1	-1	-1	-1	34.8955	-1	88.7022	-1	-1	-1	-1	-1	-1	-1
FGSG_00350	GzP53L001	122.394	122.142	122.953	122.548	113.743	171.084	173.61	221.964	232.561	222.658	232.561	232.561	230.259	223.351	222.658	222.658	232.561	209.535	221.559	186.509	164.4	164.688	158.878	177.299	161.181	173.61	167.396	164.4	208.842	213.042	213.447	213.042	213.447	213.042	213.042	223.456	264.797	179.602	294.731	149.668	363.808	333.875	181.211	329.27	230.259	230.259	198.022	197.329
FGSG_08397	GzP53L004	-1	-1	-1	-1	-1	30.8499	-1	183.514	183.108	182.821	180.112	179.602	191.808	182.127	182.821	182.821	182.597	185.411	185.411	285.521	-1	-1	-1	13.8155	-1	21.9272	-1	-1	106.835	181.904	20.0301	129.05	26.5324	181.904	20.7233	197.329	193.64	13.1224	290.126	-1	400	400	400	400	185.411	183.514	185.816	185.816
FGSG_10985	GzP53L006	-1	-1	-1	12.7169	13.1224	16.8112	13.8155	-1	20.7233	-1	16.1181	18.6438	20.9464	27.631	25.3284	13.1224	16.4748	12.7169	-1	14.3263	15.4249	15.4249	13.8155	13.8155	16.1181	16.1181	12.4292	17.0344	17.7275	13.1224	-1	11.8696	-1	-1	11.8696	-1	20.0301	-1	14.7318	17.0344	400	76.4961	29.2405	23.719	-1	-1	-1	-1
FGSG_06279	GzSART1	-1	46.4084	93.7128	88.1914	85.7065	221.559	35.7427	359.203	361.506	373.019	370.716	370.716	356.901	363.808	361.506	373.019	373.019	384.532	382.229	400	61.4767	63.3738	61.0712	30.6268	49.0474	42.3628	57.7878	61.4767	400	354.598	356.901	361.506	333.875	363.808	354.598	338.48	400	98.318	400	-1	400	400	400	400	373.019	373.019	375.321	361.506
FGSG_09837	GzSGT1	94.406	14.7318	88.7022	100.621	101.537	299.336	18.4207	308.546	310.849	324.664	317.757	315.454	315.454	310.849	303.941	326.967	260.192	329.27	329.27	400	13.8155	12.7169	19.337	26.9379	27.631	13.8155	20.0301	21.2341	285.521	280.915	199.226	280.915	128.252	264.797	267.1	283.218	400	46.0517	382.229	-1	400	400	400	400	324.664	301.639	326.967	324.664
FGSG_01929	GzssDB001	69.4342	146.672	153.58	145.286	155.883	400	317.757	400	400	194.621	400	400	400	400	308.546	308.546	400	400	400	232.561	142.067	246.377	142.76	326.967	290.126	151.971	160.488	142.067	396.045	400	234.864	400	333.875	400	400	400	400	184.43	400	15.0195	400	400	400	400	400	400	400	400
FGSG_10186	GzssDB002	-1	-1	21.6396	18.4207	20.9464	38.4508	25.3284	46.0517	46.5625	20.7233	46.5625	46.5625	46.0517	46.7448	-1	41.9574	-1	39.5006	39.8371	51.1677	14.7318	16.6289	15.4249	14.5087	-1	15.4249	15.4249	-1	56.466	66.0818	-1	66.0818	66.0818	66.0818	65.6764	40.7534	53.4703	-1	36.8414	-1	183.514	146.267	104.309	147.589	38.4508	38.4508	39.1439	39.1439
FGSG_00420	GzFET5	85.1956	116.739	114.436	108.327	97.6249	112.827	166.479	221.559	225.759	227.956	232.561	232.561	230.259	225.653	224.96	177.81	156.576	230.259	230.259	262.495	160.488	160.488	159.795	163.707	166.702	171.595	158.878	160.082	215.057	225.653	145.979	225.653	64.6955	226.164	226.164	239.469	285.521	169.293	326.967	-1	396.045	345.388	333.875	345.388	222.658	223.862	224.555	224.555
FGSG_00934	GzJUM001	17.7275	43.056	26.9379	27.631	43.7491	30.4444	31.543	30.2903	26.9379	29.9336	29.2405	29.2405	33.8456	30.8499	32.5929	27.631	30.2903	30.4444	30.4444	31.1376	33.4402	34.5388	32.747	30.1567	34.6441	34.8955	34.5388	42.3628	32.9293	26.9379	25.3284	26.9379	13.8155	26.9379	26.9379	30.4444	28.835	30.8499	39.1439	-1	400	400	400	400	30.1567	30.2903	26.0216	30.2903
FGSG_01558	GzJUM002	46.0517	102.923	70.2815	68.3844	105.226	400	158.878	400	400	400	400	400	400	400	354.598	400	400	400	400	400	217.359	224.267	214.651	163.994	232.561	222.252	168.089	222.658	400	373.019	375.321	400	97.4017	400	377.624	400	400	246.377	400	20.7233	400	400	400	400	400	400	244.074	400
FGSG_06840	GzJUM004	87.8549	163.589	148.975	157.269	164.688	303.941	171.595	366.111	366.111	373.019	370.716	370.716	375.321	373.019	373.019	373.019	359.203	338.48	338.48	248.679	190.421	190.421	188.917	-1	183.514	195.027	176.2	187.426	340.783	359.203	333.875	359.203	255.587	356.901	234.864	349.993	400	195.825	400	206.134	400	400	400	400	326.967	333.875	237.166	322.362
FGSG_13613	GzJUM005	-1	23.9421	107.528	109.138	112.827	122.548	-1	143.453	137.462	145.574	135.159	135.159	148.975	132.857	133.773	145.168	90.1575	133.655	133.55	210.739	-1	-1	-1	-1	-1	-1	-1	-1	126.999	117.432	121.344	135.159	122.394	142.76	142.76	169.005	244.074	-1	113.743	-1	400	25.3284	400	25.3284	93.0197	126.999	126.748	92.7966
FGSG_13928	GzJUM006	-1	-1	-1	-1	-1	400	-1	373.019	356.901	246.377	366.111	310.849	356.901	361.506	361.506	292.428	379.927	393.742	393.742	257.89	-1	-1	-1	-1	-1	-1	-1	-1	400	278.613	393.742	389.137	207.926	391.439	393.742	398.347	400	-1	400	-1	400	400	400	400	287.823	400	398.347	398.347
FGSG_08551	GzTF2S002	18.4207	44.6654	44.2599	44.4423	44.2599	54.5689	70.2815	67.2858	65.6764	53.3161	66.775	66.775	55.4852	66.0818	68.3844	68.3844	21.0799	48.3543	57.7878	56.8715	75.9853	75.2922	15.4249	52.9595	74.1935	75.9853	79.4919	73.9059	105.919	70.687	71.3801	70.687	18.4207	70.687	71.3801	59.8672	122.73	73.6827	129.861	-1	149.668	137.462	132.451	16.4748	17.7275	72.5841	72.5841	72.5841
FGSG_00502	GzWing001	18.9315	13.8155	14.7318	12.2061	14.5087	400	400	400	400	400	400	400	400	400	400	400	400	400	400	400	400	400	400	400	400	400	400	400	400	400	400	391.439	285.521	400	349.993	400	400	400	400	244.074	400	400	400	400	400	400	400	400
FGSG_00778	GzWing002	-1	35.2319	34.8955	33.8456	34.8955	80.5905	51.35	115.129	109.425	113.743	107.528	107.528	115.822	114.436	108.732	113.337	-1	117.432	117.537	180.518	56.8715	58.0755	55.9552	53.6526	59.1741	67.6913	50.6569	55.262	239.469	79.4919	118.348	118.125	42.6505	116.333	116.333	82.8931	237.166	55.262	400	299.336	400	400	400	400	115.64	116.046	116.739	116.046
FGSG_00946	GzWing003	20.9464	39.1439	38.4508	35.2319	36.1482	214.651	58.7686	246.377	250.982	248.679	255.587	253.284	244.074	239.469	239.469	248.679	250.982	244.074	244.074	250.982	58.4809	57.9213	57.7878	59.8672	60.378	67.9789	55.4852	50.6569	320.059	223.862	246.377	223.862	121.344	222.658	27.9877	102.923	278.613	62.6806	400	299.336	400	400	400	400	212.531	124.34	70.2815	122.037
FGSG_01116	GzWing005	13.9209	13.8155	12.4292	13.1224	13.1224	78.2879	62.1698	113.183	98.318	108.578	97.2194	97.2194	107.528	116.046	117.432	28.835	107.123	104.533	104.533	170.902	71.7368	71.891	72.0733	70.2815	71.891	88.1914	69.4342	69.9938	56.1783	105.919	109.831	109.831	-1	107.123	107.123	80.5905	147.876	76.0907	340.783	253.284	400	400	398.347	386.834	106.142	105.919	105.919	105.919
FGSG_01689	GzWing006	-1	-1	-1	-1	-1	36.1482	-1	99.0112	108.578	-1	105.226	104.533	94.9168	106.835	-1	-1	-1	88.7022	88.7022	17.3221	48.5774	40.7534	12.2061	-1	-1	45.3586	-1	-1	127.558	96.0154	96.0154	96.0154	94.406	95.61	95.3223	53.0648	119.041	57.5646	-1	-1	170.391	94.406	133.55	91.4103	85.4188	-1	19.6247	19.6247
FGSG_02615	GzWing007	-1	-1	-1	-1	-1	109.831	-1	119.041	122.953	102.007	81.2836	82.1999	122.142	127.335	122.26	122.394	122.142	31.543	31.543	90.494	-1	-1	-1	-1	-1	-1	-1	-1	122.394	115.64	112.932	122.394	122.548	122.037	122.037	197.329	110.524	25.3284	95.61	30.8499	400	202.627	120.938	96.0154	106.024	115.129	112.827	112.827
FGSG_03597	FgFlbB	-1	-1	-1	11.8696	-1	194.621	21.2341	226.01	223.574	221.154	224.267	219.662	217.647	221.271	221.154	221.271	221.964	154.273	223.351	232.561	25.3284	25.5516	23.3825	24.2298	-1	22.3327	18.4207	29.2405	278.613	223.351	223.574	223.351	223.574	223.351	223.456	195.72	278.613	16.2235	290.126	62.1698	400	400	400	400	216.443	193.417	153.175	216.443
FGSG_05388	GzWing010	-1	16.8112	17.7275	14.5087	11.8696	59.8672	126.999	241.771	232.561	237.166	224.96	224.96	232.561	239.469	239.469	158.878	218.052	190.421	190.016	260.192	131.758	131.247	128.945	134.466	143.117	132.164	132.857	128.252	400	232.561	60.0904	232.561	232.561	232.561	147.589	171.308	400	138.666	400	17.3221	400	400	400	400	191.22	192.031	191.625	191.471
FGSG_09724	GzWing021	-1	30.8499	48.3543	52.2663	-1	148.975	52.9595	139.071	129.861	138.848	147.876	147.876	127.558	140.969	140.969	138.848	132.857	156.799	156.799	176.2	49.5583	49.5583	59.8672	55.7729	56.8715	55.4852	55.262	62.8629	161.538	113.183	113.337	113.337	61.0712	115.129	117.432	141.151	239.469	63.0861	287.823	-1	373.019	326.967	253.284	326.967	128.945	128.945	136.769	127.558
FGSG_10331	GzWing023	-1	-1	-1	-1	-1	125.949	-1	198.022	186.866	119.041	107.528	108.732	204.93	267.1	257.89	171.595	188.812	40.7534	40.7534	113.743	-1	-1	-1	-1	-1	-1	-1	-1	193.64	212.754	202.851	219.439	219.662	218.746	218.746	184.43	119.734	15.4249	119.041	184.563	400	186.733	219.662	180.806	101.314	112.827	112.134	112.134
FGSG_10800	GzWing024	43.7491	62.5265	55.262	56.8715	61.0712	94.6291	62.5265	104.533	116.333	96.7086	103.973	102.923	85.7065	102.23	87.4982	29.2405	98.318	99.522	107.123	99.0112	80.5905	18.4207	84.5025	45.3586	28.5473	23.9421	21.6396	27.631	82.9984	99.0112	30.039	99.0112	63.3738	97.9125	97.9125	106.612	122.26	56.1783	128.252	26.0216	299.336	234.864	208.149	207.233	104.127	104.127	102.923	102.923
FGSG_10886	GzWing026	-1	21.2341	45.3586	-1	-1	16.4748	-1	40.0602	31.1376	46.0517	62.5265	62.5265	54.5689	36.1482	38.4508	47.6611	52.2663	63.7792	63.7792	56.466	18.9315	16.1181	21.0799	22.3327	15.4249	21.0799	12.4292	15.0195	50.6569	60.7835	61.0712	60.7835	61.0712	59.8672	60.7835	50.6569	96.0154	-1	-1	-1	152.327	143.677	125.949	141.151	69.0776	69.0776	69.1829	69.0776
FGSG_13640	GzWing028	-1	86.8051	100.621	74.599	99.0112	400	208.149	400	400	400	400	400	400	400	-1	400	400	400	400	400	234.864	224.96	230.259	203.544	215.057	223.351	234.864	239.469	400	400	400	400	389.137	400	400	400	400	221.741	400	400	400	400	400	400	400	400	400	400
FGSG_02288	GzCCCH001	40.7534	185.816	349.993	145.42	223.351	370.716	49.0474	400	400	202.627	400	400	186.509	400	400	400	345.388	260.192	260.192	400	56.466	56.8715	55.4852	51.35	49.9637	51.8608	54.5689	52.2663	373.019	123.646	79.8973	123.646	124.563	123.646	87.4982	396.045	400	48.3543	320.059	400	400	393.742	203.138	363.808	89.1077	101.419	104.82	70.2815
FGSG_06860	GzCCCH002	-1	125.033	124.696	124.34	124.563	255.587	64.5777	274.008	271.705	276.31	276.31	276.31	274.008	274.008	274.008	276.31	274.008	269.402	269.402	271.705	56.8715	57.9213	63.7792	-1	103.616	108.221	94.5113	87.4982	267.1	269.402	269.402	269.402	269.402	269.402	269.402	253.284	274.008	113.183	271.705	-1	294.731	292.428	287.823	290.126	271.705	269.402	269.402	269.402
FGSG_10829	GzCCCH003	70.2815	120.651	132.164	87.4982	124.696	283.218	167.396	299.336	292.428	287.823	299.336	299.336	294.731	297.033	294.731	292.428	301.639	292.428	292.428	297.033	180.806	180.806	179.958	159.795	174.996	170.497	184.207	180.295	333.875	283.218	287.823	287.823	287.823	287.823	287.823	292.428	338.48	172.694	352.296	287.823	400	400	384.532	400	290.126	285.521	285.521	285.521
FGSG_11696	GzCCCH004	32.3416	136.363	241.771	145.063	145.756	260.192	74.3759	299.336	301.639	71.6033	297.033	297.033	150.584	299.336	287.823	248.679	172.001	159.102	173.61	377.624	66.0818	66.0818	65.1655	77.5947	68.3844	70.687	75.2922	63.7792	386.834	115.352	59.1741	115.486	92.1034	93.7128	90.7171	333.875	239.469	64.4724	72.9896	274.008	400	400	164.177	379.927	117.943	101.537	301.639	260.192
FGSG_01984	GzCCHC001	15.4249	18.9315	16.8112	20.7233	23.3825	26.5324	25.3284	25.3284	17.7275	17.3221	18.9315	18.9315	17.0344	20.0301	20.7233	17.0344	17.3221	20.7233	24.6353	14.0387	20.7233	17.3221	20.0301	17.7275	12.2061	18.9315	27.631	17.7275	17.7275	14.1722	16.2235	16.1181	14.5087	13.8155	14.7318	19.337	23.719	20.9464	19.6247	287.823	292.428	23.0259	17.3221	21.4164	18.7774	15.0195	14.0387	14.0387
FGSG_02080	GzCCHC002	54.1634	110.747	163.589	161.874	163.707	400	198.022	373.019	400	400	400	400	400	370.716	400	375.321	303.941	400	400	400	153.58	153.58	152.481	177.81	162.097	161.692	154.273	142.067	400	400	400	400	400	400	400	308.546	400	172.694	400	79.8973	400	400	400	400	400	400	400	400
FGSG_02646	GzCCHC003	58.7686	18.526	53.3161	53.8757	58.4809	211.838	109.831	14.1722	216.666	143.271	158.878	157.78	230.259	16.1181	192.319	61.0712	155.883	219.256	219.95	170.391	130.149	130.554	129.456	113.743	131.94	123.241	136.546	-1	232.561	218.052	150.584	218.052	172.001	218.052	218.052	19.1138	16.8112	125.949	271.705	26.9379	345.388	313.152	-1	313.152	133.55	149.668	69.7707	215.75
FGSG_05280	GzCCHC004	30.8499	41.4465	43.7491	47.6611	46.4084	54.1634	42.3628	53.3161	50.88	53.8757	46.0517	56.1783	56.466	49.5583	49.9637	54.1634	61.0712	49.5583	56.8715	48.5774	46.7448	37.0645	44.4423	47.6611	34.5388	56.8715	63.3738	50.6569	132.857	49.0474	46.968	46.0517	49.9637	50.6569	50.7622	46.0517	133.773	38.4508	94.9168	53.6526	400	400	239.469	55.6187	49.5583	48.711	45.3586	44.9531
FGSG_06910	GzCCHC005	-1	-1	-1	-1	-1	52.2663	-1	22.3327	27.8542	27.9877	13.8155	13.8155	25.3284	-1	24.6353	13.8155	32.5929	-1	23.1312	61.0712	13.1224	13.1224	-1	13.1224	-1	13.1224	-1	-1	57.5646	-1	28.5473	28.5473	28.835	19.6247	20.0301	31.543	54.5689	-1	122.037	-1	320.059	239.469	-1	210.046	-1	18.4207	-1	12.7169
FGSG_08897	GzCCHC006	165.891	180.295	-1	182.415	173.898	386.834	41.5519	368.414	354.598	375.321	368.414	368.414	363.808	366.111	366.111	248.679	356.901	379.927	379.927	400	42.1397	16.2235	42.6505	34.7619	31.543	17.7275	26.5324	47.6611	324.664	391.439	391.439	391.439	393.742	393.742	375.321	384.532	391.439	69.4342	400	201.934	400	400	400	400	375.321	375.321	366.111	349.993
FGSG_09892	GzCCHC007	18.7774	18.6438	99.2343	90.7171	62.5265	253.284	161.181	338.48	338.48	333.875	340.783	340.783	338.48	333.875	340.783	333.875	347.69	338.48	317.757	400	139.765	141.374	151.277	194.11	53.6526	132.451	138.155	143.964	400	294.731	175.69	294.731	122.953	297.033	294.731	214.364	400	141.151	400	16.6289	400	400	400	400	255.587	338.48	303.941	336.177
FGSG_10143	GzCCHC008	53.4703	27.631	53.4703	53.3161	55.4852	208.437	46.4084	12.7169	234.864	88.7022	207.743	207.338	69.1829	14.1722	232.561	69.0776	161.874	188.812	188.812	271.705	49.5583	49.5583	48.5774	49.9637	50.88	54.1634	52.2663	16.3412	234.864	69.0776	55.262	184.207	69.3007	83.2497	83.4039	-1	17.7275	47.6611	354.598	192.724	400	227.956	13.1224	400	172.694	219.662	157.492	157.492
FGSG_10277	GzCCHC009	-1	-1	-1	-1	-1	-1	12.2061	-1	-1	13.9209	-1	-1	-1	-1	-1	13.9209	-1	-1	-1	-1	-1	-1	-1	-1	-1	-1	11.8696	-1	-1	-1	-1	-1	-1	-1	-1	-1	11.8696	-1	-1	-1	183.514	-1	-1	13.1224	-1	-1	-1	-1
FGSG_12977	GzCCHC012	-1	-1	-1	-1	-1	-1	-1	-1	-1	-1	-1	-1	-1	-1	-1	-1	-1	-1	-1	-1	-1	-1	-1	-1	-1	-1	-1	-1	-1	-1	-1	-1	-1	-1	-1	-1	-1	-1	13.1224	-1	400	64.4724	13.8155	-1	-1	-1	-1	-1
FGSG_01411	GzDHHC001	38.4508	39.6548	39.6548	35.7427	38.4508	59.9726	66.0818	181.904	192.724	101.67	188.119	169.698	192.724	179.958	172.694	41.9574	40.3479	129.861	129.168	205.623	62.1698	63.7792	54.5689	88.4145	80.6958	66.0818	53.4703	78.2879	34.6441	203.138	25.8393	81.7945	82.1999	207.233	206.54	192.724	260.192	74.8867	370.716	-1	400	400	400	320.059	62.1698	41.4465	100.621	100.621
FGSG_08531	GzDHHC004	36.1482	39.8371	46.7448	39.6548	43.056	166.143	102.923	352.296	349.993	361.506	354.598	354.598	326.967	345.388	306.244	363.808	361.506	320.059	320.059	132.857	91.4103	92.1034	96.7086	101.314	111.217	119.734	122.037	107.528	400	368.414	370.716	370.716	366.111	370.716	370.716	379.927	400	122.548	400	-1	400	400	400	58.0755	375.321	375.321	338.48	336.177
FGSG_08915	GzDHHC005	17.7275	20.0301	20.7233	15.0195	19.6247	20.7233	23.719	103.616	36.1482	26.0216	71.3801	71.3801	86.3996	113.337	106.142	16.4748	71.7368	64.5777	56.8715	67.9789	23.9421	23.9421	23.9421	27.8542	24.2298	24.6353	22.3327	24.6353	104.82	74.599	32.2362	74.8867	74.8867	73.9059	72.9896	75.9853	73.9059	20.0301	155.477	-1	400	205.846	204.93	207.589	30.039	72.2964	107.528	69.9938
FGSG_05110	GzGRF	-1	13.1224	13.8155	-1	-1	276.31	61.4767	244.074	260.192	264.797	264.797	264.797	250.982	246.377	201.934	264.797	257.89	274.008	274.008	299.336	-1	-1	-1	-1	95.0991	87.8549	-1	-1	313.152	154.496	274.008	276.31	246.377	278.613	278.613	278.613	324.664	92.3265	345.388	-1	400	400	391.439	-1	210.452	278.613	214.364	214.246
FGSG_08455	GzMIZ001	-1	13.9209	20.7233	14.7318	17.0344	90.7171	16.2235	-1	59.8672	67.6913	77.5947	77.5947	81.1013	-1	67.6913	-1	74.599	76.2085	77.1893	96.0154	13.1224	15.0195	16.2235	22.3327	15.0195	18.4207	11.7361	-1	105.226	71.3801	59.1741	72.2964	72.5841	72.2964	72.2964	90.024	110.747	13.1224	230.259	-1	400	361.506	306.244	354.598	65.1655	64.4724	67.6913	66.8803
FGSG_10015	GzMIZ002	-1	-1	16.1181	12.4292	13.8155	16.1181	19.6247	148.569	152.887	83.8094	132.857	132.451	122.26	144.37	157.087	49.9637	88.0091	103.616	104.82	98.318	24.2298	26.5324	24.6353	27.631	28.5473	23.0259	30.8499	17.3221	165.786	137.056	95.0991	137.056	84.097	140.458	140.969	91.0048	78.511	19.337	134.466	13.1224	400	343.085	17.7275	345.388	146.672	145.756	64.9832	145.979
FGSG_02130	GzNF001	18.9315	264.797	257.89	260.192	255.587	400	53.1826	400	400	400	239.469	241.771	400	400	370.716	223.351	209.535	137.462	141.374	400	55.6187	56.1783	54.5689	46.4084	53.6526	55.4852	55.9552	57.5646	400	400	400	400	400	400	400	400	400	53.3161	223.351	283.218	400	400	400	400	128.945	108.445	126.748	106.024
FGSG_07076	GzNF002	-1	-1	21.6396	-1	18.9315	118.348	290.126	400	306.244	400	400	400	400	400	400	210.452	13.8155	400	400	400	274.008	274.008	301.639	276.31	301.639	227.956	315.454	297.033	400	16.4748	42.1397	400	400	41.4465	41.4465	400	400	299.336	294.731	215.344	400	400	400	292.428	200.325	199.226	66.775	198.715
FGSG_04258	GzRad002	-1	-1	-1	-1	-1	79.8973	26.2447	102.923	97.6249	-1	102.518	102.518	97.9125	104.309	106.142	111.728	-1	103.616	103.616	95.0991	16.6289	16.6289	19.337	28.1418	29.2405	33.4402	35.7427	11.5129	85.1956	86.8051	86.8051	86.8051	86.8051	86.8051	86.8051	78.3933	100.215	21.2341	122.548	-1	400	149.668	165.093	21.0799	97.2194	97.9125	97.9125	97.6249
FGSG_12264	GzRad003	18.9315	172.694	237.166	237.166	232.561	373.019	244.074	400	400	400	400	400	400	400	400	400	400	400	400	400	255.587	260.192	250.982	237.166	146.267	262.495	255.587	248.679	400	400	400	400	379.927	400	368.414	389.137	400	262.495	400	171.595	400	400	400	400	400	400	400	400
FGSG_12006	GzZC001	-1	-1	-1	-1	-1	42.3628	-1	42.1397	46.0517	82.1999	48.8651	41.6697	88.7022	42.3628	46.5625	47.6611	106.43	102.923	54.5689	26.9379	32.4593	36.8414	32.4593	-1	26.2447	30.4444	30.6268	32.2362	40.0602	90.494	92.2088	92.1034	81.7945	91.4103	91.4103	50.6569	124.85	24.6353	39.6548	-1	400	400	331.572	400	44.9531	48.3543	42.3628	47.2557
FGSG_12002	GzZC002	-1	-1	-1	-1	-1	70.2815	51.35	53.4703	72.9896	70.687	50.6569	50.88	264.797	66.0818	53.8757	44.4423	78.7987	49.5583	50.7622	41.8032	61.4767	62.1698	61.0712	52.2663	65.6764	59.9726	74.599	69.7707	69.9938	56.466	65.1655	64.9832	54.1634	54.1634	65.3887	72.9896	66.0818	61.0712	226.857	41.9574	400	400	400	400	48.3543	48.711	48.3543	47.6611
FGSG_08831	GzZC003	-1	-1	-1	-1	-1	81.5068	-1	218.969	224.96	196.413	221.154	221.048	215.344	248.679	230.259	194.621	192.724	78.7987	78.7987	78.7987	-1	-1	-1	-1	16.1181	11.8696	-1	-1	165.786	79.4919	79.8973	79.4919	78.981	78.7987	75.9853	191.625	257.89	13.1224	210.739	20.0301	400	239.469	400	375.321	72.5841	74.1935	67.9789	67.4681
FGSG_10030	GzZC004	-1	-1	-1	-1	-1	356.901	31.543	278.613	315.454	283.218	340.783	338.48	278.613	297.033	264.797	283.218	297.033	39.1439	39.2493	400	29.9336	28.1418	31.1376	12.4292	17.7275	11.6183	35.2319	39.1439	400	39.8371	24.6353	39.8371	40.0602	38.0453	35.7427	50.88	400	18.7774	67.2858	17.3221	400	400	400	400	41.4465	39.1439	38.4508	39.1439
FGSG_11624	GzZC005	-1	-1	-1	-1	-1	216.443	14.7318	232.561	255.587	227.263	248.679	248.679	237.166	248.679	92.7966	255.587	232.561	27.631	27.631	87.7214	15.0195	15.0195	14.1722	16.8112	20.7233	13.1224	15.0195	19.1138	24.2298	28.835	32.2362	32.2362	32.3416	32.747	32.747	213.447	244.074	21.9272	16.8112	12.2061	400	400	400	26.9379	31.1376	26.5324	32.2362	32.2362
FGSG_09945	GzZC006	-1	-1	-1	-1	-1	-1	-1	17.3221	25.5516	18.9315	40.0602	29.9336	29.2405	41.9574	43.7491	12.7169	25.3284	-1	-1	31.543	-1	-1	-1	-1	-1	-1	-1	-1	12.4292	-1	-1	-1	-1	-1	-1	-1	37.198	-1	11.7361	15.4249	400	195.027	178.908	400	-1	-1	-1	-1
FGSG_11520	GzZC009	-1	-1	-1	-1	-1	24.6353	-1	352.296	28.3242	384.532	26.2447	26.2447	336.177	347.69	349.993	384.532	24.6353	23.5367	23.5367	22.3327	-1	-1	-1	-1	-1	-1	-1	-1	23.0259	18.7774	18.9315	18.7774	18.9315	18.4207	18.4207	23.0259	320.059	17.0344	13.1224	-1	400	22.3327	400	400	22.3327	23.0259	23.0259	21.9272
FGSG_10977	GzZC010	-1	-1	-1	-1	-1	107.528	-1	89.1077	66.775	103.616	108.578	108.578	96.8139	103.616	95.0991	-1	112.827	-1	-1	200.325	-1	-1	-1	-1	-1	-1	-1	-1	110.881	-1	-1	-1	-1	-1	-1	59.8672	-1	-1	400	-1	400	400	400	400	-1	-1	-1	-1
FGSG_11051	GzZC011	-1	-1	-1	-1	-1	161.404	23.5367	169.698	177.992	171.595	165.093	166.143	155.883	166.99	161.692	162.385	154.784	129.861	129.861	166.143	23.719	23.249	23.0259	16.6289	25.4338	20.9464	29.2405	23.0259	127.335	138.155	149.668	159.572	157.492	161.181	161.181	152.076	151.277	25.3284	126.642	400	400	400	155.883	189.505	138.26	144.37	132.164	131.94
FGSG_11462	GzZC012	-1	-1	-1	-1	-1	55.6187	28.5473	189.323	53.8757	151.971	173.61	173.387	158.185	191.338	190.421	139.071	221.559	59.8672	64.8291	26.9379	43.056	43.056	39.2493	42.6505	41.9574	40.7534	36.1482	44.9531	36.1482	21.0799	20.0301	21.0799	-1	20.7233	20.7233	132.857	67.9789	36.1482	12.7169	400	400	285.521	352.296	138.666	35.4551	55.7729	13.1224	15.0195
FGSG_10891	GzZC013	-1	-1	-1	-1	-1	37.5345	-1	115.822	28.5473	139.765	119.958	120.245	172.001	107.123	116.739	99.522	130.149	22.3327	25.5516	20.7233	11.7361	-1	13.8155	17.3221	13.1224	-1	-1	-1	-1	-1	11.6183	-1	11.6183	-1	11.5129	128.252	18.9315	-1	-1	400	400	400	400	202.851	18.4207	-1	-1	-1
FGSG_04680	GzZC014	-1	-1	-1	-1	-1	149.668	24.2298	205.846	207.926	201.529	204.93	204.93	200.548	207.233	206.134	60.378	215.344	44.1058	46.7448	297.033	16.1181	16.1181	16.1181	11.8696	40.7534	20.0301	18.526	16.3412	329.27	168.194	186.509	186.509	163.84	186.733	185.816	226.57	322.362	41.9574	23.9421	199.632	400	400	343.085	400	51.0135	52.9595	44.9531	54.5689
FGSG_04666	GzZC015	-1	-1	-1	-1	-1	69.7707	34.5388	333.875	85.5523	278.613	82.1999	81.7945	108.221	331.572	331.572	278.613	310.849	85.1956	92.7966	69.7707	35.7427	36.1482	34.5388	36.1482	66.0818	44.2599	41.4465	42.6505	177.299	384.532	377.624	384.532	253.284	377.624	377.624	173.205	84.5025	40.0602	78.511	400	400	400	189.323	400	85.1956	85.1956	83.5862	85.4188
FGSG_04496	GzZC016	-1	-1	-1	-1	-1	44.4423	-1	154.273	53.3161	46.4084	62.1698	62.1698	46.0517	109.831	92.1034	58.2578	52.2663	-1	-1	67.4681	-1	-1	-1	-1	-1	-1	-1	-1	-1	55.9552	46.1571	55.9552	56.1783	59.8672	35.4551	49.5583	134.243	-1	-1	-1	400	172.694	283.218	163.707	12.0238	12.0238	-1	12.0238
FGSG_07575	GzZC017	-1	-1	-1	-1	-1	15.4249	-1	246.377	23.9421	20.0301	20.7233	20.0301	24.6353	23.0259	28.1418	16.1181	23.0259	30.8499	30.6268	13.8155	-1	-1	-1	-1	-1	11.6183	15.4249	13.8155	12.0238	16.1181	12.2061	16.6289	12.2061	17.3221	17.3221	19.6247	65.1655	14.7318	14.3263	14.7318	400	18.6438	255.587	25.8393	29.9336	30.4444	30.6268	30.4444
FGSG_07568	GzZC018	-1	-1	-1	-1	-1	41.4465	-1	39.1439	41.6697	42.3628	42.1397	42.1397	31.543	39.8371	39.8371	42.3628	36.1482	33.8456	33.8456	41.4465	-1	-1	-1	11.5129	13.8155	-1	-1	-1	43.7491	40.3479	40.7534	40.3479	41.9574	40.3479	40.7534	40.7534	45.3586	-1	43.7491	36.1482	400	46.0517	85.1956	41.4465	31.543	31.1376	27.631	27.631
FGSG_05926	GzZC019	-1	-1	-1	-1	-1	34.8955	-1	127.558	25.8393	396.045	26.2447	26.2447	50.6569	126.642	127.335	352.296	135.853	26.5324	26.5324	27.631	17.3221	17.3221	19.337	-1	17.3221	-1	25.8393	21.9272	84.097	23.0259	13.9209	23.0259	23.249	23.1312	13.8155	33.8456	141.374	15.4249	105.226	400	400	83.5862	400	373.019	22.3327	22.3327	22.3327	22.3327
FGSG_03924	GzZC020	-1	-1	-1	-1	-1	59.1741	13.8155	166.99	166.143	164.4	181.211	168.089	162.097	253.284	215.75	162.385	188.812	49.9637	49.9637	51.8608	-1	-1	-1	-1	18.9315	-1	-1	-1	77.5947	48.3543	48.4596	48.3543	48.4596	48.3543	48.3543	157.78	150.361	14.7318	113.337	-1	400	366.111	152.327	359.203	50.6569	41.4465	42.6505	43.056
FGSG_03873	GzZC021	-1	-1	-1	-1	-1	60.2239	-1	63.3738	60.5604	74.8867	62.1698	62.1698	60.2239	63.0861	63.7792	61.0712	63.3738	71.3801	72.2964	56.466	43.7491	43.7491	43.8545	-1	41.4465	49.9637	47.6611	42.6505	52.2663	60.378	60.5604	60.378	60.5604	60.378	60.5604	61.4767	57.7878	44.6654	63.3738	16.1181	400	114.031	400	131.247	72.0733	70.687	72.2964	72.9896
FGSG_04170	GzZC022	-1	-1	-1	-1	-1	72.9896	13.8155	193.417	213.042	191.471	189.728	189.035	173.387	151.277	152.887	172.694	183.108	227.956	230.259	185.816	11.8696	-1	12.7169	15.4249	18.4207	13.1224	22.3327	11.8696	171.595	77.5947	62.1698	75.2922	65.3887	81.1013	81.1013	187.426	246.377	12.7169	79.8973	37.7577	400	400	400	400	200.836	199.632	226.857	226.164
FGSG_05827	GzZC023	-1	-1	-1	-1	-1	37.7577	18.526	132.451	138.155	114.436	135.159	134.466	116.739	149.668	135.958	110.524	117.432	43.056	43.056	42.3628	-1	-1	-1	-1	21.9272	-1	-1	-1	85.301	47.6611	48.3543	47.6611	48.3543	47.2557	47.2557	140.458	147.589	15.4249	138.378	-1	400	109.138	313.152	122.953	39.1439	39.8371	38.4508	38.4508
FGSG_06516	GzZC024	-1	-1	-1	-1	-1	51.8608	44.1058	230.259	66.0818	246.377	73.6827	73.6827	239.469	257.89	213.447	255.587	250.982	78.2879	78.2879	62.1698	38.4508	39.1439	37.3522	34.5388	68.3844	27.631	40.3479	42.3628	55.7729	72.5841	56.8715	72.5841	57.7878	72.5841	72.5841	52.2663	58.2578	56.8715	56.1783	38.4508	400	299.336	400	61.4767	76.4961	78.981	39.3671	78.511
FGSG_03606	GzZC025	-1	-1	-1	-1	-1	26.9379	-1	126.642	128.945	140.458	175.69	177.404	131.94	134.754	131.247	111.728	133.55	49.0474	49.0474	98.318	17.7275	17.7275	17.7275	-1	20.7233	25.6851	115.822	18.4207	140.458	42.3628	33.1525	42.3628	24.2298	43.056	43.056	78.6446	60.0904	119.734	55.262	25.3284	400	400	400	400	29.9336	34.5388	49.9637	49.5583
FGSG_02150	GzZC026	-1	-1	-1	-1	-1	113.743	-1	214.834	58.4809	134.061	210.452	211.838	226.857	214.834	221.048	201.529	232.561	39.1439	39.8371	200.836	-1	-1	-1	-1	-1	-1	-1	-1	208.149	43.056	46.0517	46.0517	43.056	32.2362	19.1138	217.359	290.126	-1	347.69	118.348	400	183.514	400	183.108	39.3671	39.1439	39.2493	39.1439
FGSG_05309	GzZC027	11.7361	11.6183	-1	-1	-1	137.462	13.9209	35.2319	34.5388	35.4551	37.0645	35.4551	43.8545	35.4551	35.4551	37.198	38.4508	37.3522	37.3522	400	16.3412	16.3412	16.6289	19.1138	21.6396	16.2235	45.3586	16.3412	400	33.8456	41.4465	40.7534	41.4465	40.0602	39.6548	324.664	400	40.0602	400	27.8542	400	400	400	400	37.0645	35.0496	37.3522	37.198
FGSG_02825	GzZC028	-1	-1	-1	-1	-1	39.8371	47.2557	230.259	54.5689	239.469	248.679	211.943	211.145	224.96	204.93	212.349	195.72	58.2578	64.6955	191.115	54.1634	53.4703	54.5689	49.5583	57.5646	47.2557	55.262	52.2663	193.417	59.1741	74.1935	35.7427	22.3327	35.4551	36.1482	38.0453	131.247	79.2042	25.3284	400	400	400	400	400	30.1567	39.3671	25.3284	24.6353
FGSG_06380	GzZC030	-1	-1	-1	-1	-1	13.9209	14.0387	78.7987	76.4961	69.9938	83.4039	75.9853	76.6785	81.5068	78.6446	78.3933	82.1999	16.2235	16.2235	13.9209	25.3284	23.9421	25.3284	20.7233	18.9315	16.8112	20.0301	23.3825	14.0387	17.7275	14.1722	17.7275	14.3263	17.7275	17.7275	32.747	85.4188	23.0259	17.3221	12.0238	400	178.908	169.005	172.001	16.1181	17.3221	19.6247	16.2235
FGSG_04782	GzZC031	-1	-1	-1	-1	-1	66.0818	39.6548	61.0712	64.4724	59.1741	65.1655	65.1655	62.8629	62.3929	64.4724	58.2578	66.0818	66.8803	66.8803	88.7022	36.8414	41.8032	34.5388	35.7427	52.2663	47.6611	45.3586	44.2599	78.7987	62.6806	74.1935	74.1935	74.3759	74.3759	74.3759	83.4039	70.2815	57.5646	60.378	28.5473	400	127.335	70.687	132.857	53.1826	52.9595	26.9379	52.2663
FGSG_00153	GzZC032	-1	-1	-1	-1	-1	27.631	29.2405	202.733	59.1741	320.059	161.692	163.589	223.862	303.941	271.705	239.469	173.61	56.466	56.8715	31.543	25.3284	23.5367	25.3284	29.2405	30.6268	22.3327	24.6353	28.3242	27.9877	23.719	21.9272	23.9421	23.719	23.9421	23.9421	73.6827	54.1634	24.6353	16.8112	115.129	400	400	400	241.771	38.0453	32.5929	18.7774	21.0799
FGSG_13652	GzZC033	-1	-1	-1	-1	-1	12.4292	15.4249	19.1138	22.3327	17.7275	23.0259	23.0259	23.0259	18.4207	19.1138	17.7275	18.4207	18.6438	18.6438	13.1224	11.7361	12.2061	-1	16.6289	12.0238	11.8696	12.7169	13.8155	-1	16.1181	16.1181	16.1181	16.1181	15.0195	15.4249	12.7169	16.6289	13.8155	21.2341	13.8155	264.797	155.883	14.0387	15.4249	19.6247	19.6247	19.6247	19.6247
FGSG_13386	GzZC035	-1	-1	-1	-1	-1	93.0197	-1	180.518	183.108	169.698	185.123	185.123	152.194	180.806	180.112	172.001	169.698	40.3479	40.3479	75.2922	91.4103	94.406	56.8715	13.8155	93.7128	47.2557	108.445	99.2343	51.1677	12.0238	12.2061	12.0238	-1	12.0238	12.0238	122.142	220.355	93.3074	66.8803	400	400	400	400	340.783	47.6611	53.8757	15.4249	58.7686
FGSG_13344	GzZC036	-1	-1	-1	-1	-1	154.273	11.8696	213.447	15.0195	183.108	24.6353	24.6353	142.067	224.267	189.035	183.108	20.0301	-1	-1	49.0474	-1	-1	-1	11.7361	-1	-1	-1	-1	56.466	-1	-1	-1	-1	-1	-1	139.071	171.308	-1	40.3479	41.4465	400	400	255.587	400	81.1013	89.1077	56.8715	90.494
FGSG_13098	GzZC037	-1	-1	-1	-1	-1	59.1741	12.0238	45.3586	44.9531	36.1482	49.9637	49.9637	46.968	45.3586	44.6654	51.35	43.056	17.3221	20.0301	26.0216	36.8414	39.1439	28.5473	28.1418	16.1181	16.1181	23.9421	39.8371	55.262	66.775	66.775	66.775	32.4593	66.775	66.775	49.0474	66.775	25.4338	36.1482	44.4423	400	88.4145	39.1439	106.43	23.9421	20.0301	20.0301	20.0301
FGSG_13008	GzZC038	-1	-1	-1	-1	-1	227.263	24.6353	250.982	36.1482	227.956	329.27	257.89	267.1	237.166	294.731	253.284	246.377	21.6396	28.1418	107.123	23.719	24.2298	23.719	22.3327	25.3284	26.9379	21.9272	23.0259	146.672	36.1482	28.1418	36.1482	36.8414	37.3522	37.3522	269.402	400	24.2298	20.0301	354.598	400	400	400	400	25.5516	20.0301	23.0259	23.0259
FGSG_13830	GzZC039	-1	-1	-1	-1	-1	106.43	15.4249	244.074	244.074	375.321	269.402	269.402	202.984	239.469	239.469	375.321	322.362	122.953	122.26	143.677	21.9272	22.3327	21.6396	11.8696	12.7169	13.1224	16.6289	25.6851	90.1575	140.458	56.8715	140.458	140.681	139.765	140.814	154.496	97.4017	12.7169	83.8094	63.0861	400	400	373.019	400	122.548	121.344	120.938	120.651
FGSG_13828	GzZC040	-1	-1	-1	-1	-1	87.7214	14.1722	93.3074	100.621	234.864	99.1165	99.1165	88.7022	97.9125	97.6249	292.428	93.3074	88.0091	88.0091	93.0197	16.1181	16.1181	14.5087	17.3221	18.4207	15.4249	13.8155	14.5087	91.4103	94.5113	94.6291	94.5113	94.406	94.5113	94.6291	92.1034	88.4145	13.9209	89.8008	57.5646	400	244.074	172.694	297.033	78.3933	79.8973	67.4681	67.2858
FGSG_13457	GzZC041	-1	-1	-1	-1	-1	26.2447	42.3628	39.8371	45.3586	46.4084	48.4596	48.4596	183.108	130.554	135.159	40.7534	48.8651	37.3522	37.3522	36.8414	32.3416	33.1525	32.9293	35.4551	39.1439	19.337	27.631	38.4508	36.8414	31.543	39.1439	39.1439	39.1439	37.5345	37.5345	32.2362	33.8456	46.0517	29.9336	16.1181	400	184.312	44.6654	54.1634	38.4508	38.4508	32.2362	37.7577
FGSG_12173	GzZC042	-1	-1	-1	-1	-1	13.1224	-1	20.8286	20.7233	23.9421	15.0195	15.4249	18.526	16.8112	17.7275	17.7275	16.1181	23.249	23.249	25.3284	15.0195	14.1722	13.8155	-1	13.1224	15.4249	-1	17.0344	48.5774	16.1181	14.5087	15.0195	16.1181	15.4249	15.0195	18.4207	48.8651	-1	87.8549	16.3412	400	170.902	208.842	14.7318	17.7275	17.7275	17.7275	18.6438
FGSG_12134	GzZC043	-1	-1	-1	-1	-1	21.4164	12.0238	42.3628	32.9293	36.1482	33.4402	33.4402	29.9336	42.3628	42.6505	24.6353	30.2903	17.0344	17.3221	30.6268	16.8112	16.6289	18.6438	15.4249	16.1181	17.0344	17.0344	17.7275	30.8499	29.9336	29.9336	29.9336	23.0259	29.9336	29.9336	31.1376	54.1634	16.3412	47.2557	25.8393	193.417	88.4145	82.9984	91.4103	23.9421	25.6851	25.3284	24.6353
FGSG_12094	GzZC044	-1	-1	-1	-1	-1	31.1376	18.4207	77.5947	59.1741	57.7878	87.6036	87.6036	52.2663	84.097	84.097	34.5388	59.1741	69.7707	102.923	25.8393	18.9315	18.4207	20.0301	18.4207	19.6247	16.1181	15.0195	18.7774	23.0259	106.835	42.3628	100.621	101.314	104.309	103.839	35.0496	19.1138	17.0344	18.526	16.1181	400	400	370.716	37.198	20.0301	25.3284	20.0301	24.6353
FGSG_12398	GzZC045	-1	-1	-1	-1	-1	139.359	14.7318	244.074	237.166	320.059	226.57	226.57	246.377	241.771	241.771	241.771	234.864	27.9877	34.8955	102.923	55.262	55.7729	49.2706	14.3263	20.7233	17.7275	52.2663	57.67	145.979	119.734	112.134	119.734	55.262	119.734	119.734	244.074	147.365	60.7835	287.823	400	400	400	400	400	31.543	35.2319	30.4444	30.8499
FGSG_11996	GzZC046	-1	-1	-1	-1	-1	27.8542	19.1138	115.129	36.8414	46.0517	55.262	55.262	30.4444	65.1655	82.1999	23.5367	24.6353	16.1181	16.1181	44.4423	-1	11.7361	15.0195	16.1181	16.1181	13.9209	11.7361	12.4292	13.1224	50.88	33.4402	51.0135	51.1677	53.3161	23.5367	25.5516	103.616	13.8155	15.4249	-1	400	294.731	290.126	297.033	12.4292	16.8112	13.9209	16.8112
FGSG_12385	GzZC047	-1	-1	-1	-1	-1	80.5905	16.1181	101.537	92.7966	90.3116	105.226	106.835	110.881	96.7086	118.125	114.436	95.61	72.2964	72.9896	79.2042	17.3221	17.3221	17.7275	12.7169	16.8112	18.4207	19.6247	16.3412	76.342	89.8008	93.7128	93.7128	93.7128	92.4601	93.3074	78.511	112.827	23.719	65.1655	78.3933	400	400	333.875	96.0154	78.511	78.981	78.2879	78.511
FGSG_12660	GzZC048	-1	-1	-1	-1	-1	46.968	-1	41.9574	26.9379	55.7729	40.0602	40.0602	23.9421	37.3522	58.2578	38.0453	32.9293	26.5324	25.3284	19.337	-1	-1	-1	-1	-1	-1	-1	-1	-1	30.6268	40.0602	38.0453	38.4508	32.3416	38.4508	-1	-1	-1	-1	11.5129	400	294.731	145.168	43.7491	24.2298	27.7364	27.631	27.631
FGSG_12611	GzZC049	-1	-1	-1	-1	-1	20.0301	17.3221	20.0301	18.526	19.337	18.526	18.526	18.4207	26.5324	24.2298	16.2235	18.4207	19.1138	19.1138	14.5087	13.8155	14.1722	15.0195	18.4207	17.0344	13.8155	15.4249	14.3263	18.6438	17.0344	20.7233	20.0301	20.0301	20.0301	20.0301	16.6289	15.4249	13.9209	23.0259	-1	336.177	18.4207	23.1312	18.4207	18.9315	18.9315	20.0301	18.9315
FGSG_12597	GzZC050	-1	-1	-1	-1	-1	46.7448	20.0301	65.3887	34.6441	114.436	39.1439	39.1439	32.2362	111.728	145.063	46.2748	67.6913	35.0496	34.5388	33.8456	20.7233	22.3327	20.9464	21.9272	31.543	50.88	17.3221	23.0259	26.5324	29.2405	29.9336	29.2405	29.9336	34.5388	34.5388	41.5519	21.9272	18.7774	246.377	-1	400	400	255.587	400	29.9336	27.631	26.9379	26.9379
FGSG_11720	GzZC051	-1	-1	-1	-1	-1	63.3738	-1	69.3007	66.775	78.2879	45.3586	45.3586	62.8629	58.2578	69.4342	58.4809	57.5646	55.262	53.8757	66.0818	-1	-1	-1	-1	-1	-1	-1	-1	56.8715	52.9595	59.8672	59.1741	59.1741	60.2239	60.7835	72.9896	83.4039	-1	74.1935	15.4249	400	30.8499	221.405	44.9531	38.4508	46.2748	50.6569	38.0453
FGSG_11709	GzZC052	-1	-1	-1	-1	-1	100.215	35.2319	128.945	139.071	114.436	109.831	90.7171	99.7043	131.353	140.458	130.149	139.765	76.9016	72.5841	72.9896	68.3844	20.7233	63.7792	13.8155	23.1312	26.9379	62.5265	58.0755	67.9789	79.8973	65.1655	79.4919	41.9574	82.8931	82.8931	73.9059	63.0861	45.3586	400	17.3221	400	400	400	400	76.6785	84.5025	78.2879	86.1119
FGSG_11686	GzZC053	-1	-1	-1	-1	-1	20.9464	19.337	19.6247	26.2447	20.9464	26.0216	26.0216	23.9421	23.9421	23.9421	19.1138	81.7945	28.1418	23.1312	18.9315	20.0301	20.0301	21.0799	23.9421	21.4164	21.2341	21.9272	21.6396	20.9464	23.1312	23.3825	23.1312	20.7233	23.0259	23.0259	19.337	20.7233	21.0799	22.3327	52.9595	400	336.177	128.252	192.319	28.835	28.5473	27.8542	27.7364
FGSG_12742	GzZC054	-1	-1	-1	-1	-1	225.653	21.4164	241.771	244.074	234.864	234.864	234.864	154.966	210.228	173.898	237.166	246.377	239.469	239.469	232.561	25.3284	23.0259	15.0195	17.0344	23.719	25.5516	19.6247	22.3327	274.008	237.166	237.166	237.166	191.115	237.166	237.166	250.982	294.731	25.5516	234.864	69.3007	400	400	400	239.469	202.627	246.377	230.259	230.259
FGSG_12714	GzZC055	-1	-1	-1	-1	-1	173.898	20.0301	207.338	208.842	218.052	217.647	218.746	219.102	210.739	212.754	214.497	212.754	17.3221	17.3221	301.639	21.6396	22.3327	26.9379	16.1181	16.8112	17.7275	20.7233	24.2298	239.469	20.0301	20.0301	20.0301	21.4164	20.7233	20.0301	201.934	324.664	20.9464	278.613	400	400	400	400	400	16.8112	17.0344	17.0344	17.0344
FGSG_12703	GzZC056	-1	-1	-1	-1	-1	124.34	26.9379	250.982	269.402	250.982	250.982	248.679	241.771	246.377	210.739	140.458	162.097	124.563	125.949	19.6247	21.0799	21.0799	25.3284	16.6289	24.6353	23.249	26.2447	16.4748	227.263	133.655	52.9595	150.025	74.0394	149.668	153.175	67.9789	274.008	16.8112	31.1376	115.129	400	400	400	400	136.546	139.359	140.969	140.681
FGSG_12798	GzZC057	-1	-1	-1	-1	-1	51.8608	46.0517	79.4919	69.0776	115.235	83.5862	83.5862	78.511	82.1999	84.097	86.8051	82.1999	51.8608	53.0648	74.8867	53.4703	52.9595	50.7622	33.8456	94.406	70.687	49.9637	57.9213	66.775	308.546	322.362	322.362	322.362	322.362	322.362	68.3844	61.4767	59.8672	62.6806	53.1826	400	400	400	400	54.5689	53.8757	43.8545	55.262
FGSG_13172	GzZC058	-1	-1	-1	-1	-1	25.8393	12.4292	36.8414	42.3628	50.6569	43.7491	42.6505	48.3543	62.1698	56.466	50.7622	37.198	23.5367	28.5473	23.0259	13.8155	14.7318	-1	16.2235	14.0387	14.3263	16.8112	12.7169	49.9637	30.8499	22.3327	23.9421	24.2298	31.1376	24.6353	48.4596	42.6505	17.7275	25.5516	15.4249	400	40.0602	379.927	244.074	15.4249	24.6353	16.1181	26.9379
FGSG_08861	GzZC059	-1	-1	-1	-1	-1	48.8651	-1	25.3284	-1	43.056	22.3327	23.0259	24.6353	15.0195	-1	14.3263	35.4551	-1	-1	-1	-1	-1	-1	-1	-1	-1	-1	-1	18.4207	60.5604	54.5689	60.5604	47.2557	60.378	47.2557	19.1138	26.9379	-1	-1	-1	400	166.479	184.207	159.572	-1	-1	-1	-1
FGSG_08808	GzZC060	-1	-1	-1	-1	-1	126.748	11.5129	47.6611	130.554	96.7086	125.033	125.033	49.5583	45.3586	45.3586	120.428	33.4402	20.8286	20.8286	55.6187	20.7233	23.0259	-1	11.6183	47.2557	21.4164	26.0216	25.3284	24.6353	-1	-1	-1	-1	-1	-1	145.42	216.443	36.8414	115.352	16.1181	400	400	400	108.221	-1	13.1224	11.8696	13.1224
FGSG_08791	GzZC061	-1	12.0238	14.1722	-1	-1	160.488	26.9379	198.379	46.0517	150.584	175.507	174.303	144.37	199.632	187.426	158.185	161.538	30.039	29.9336	119.734	24.2298	25.3284	25.5516	22.3327	28.1418	23.0259	31.543	23.719	29.2405	37.7577	20.0301	37.7577	38.0453	38.4508	38.4508	161.692	166.009	23.249	24.2298	22.3327	400	400	400	400	25.8393	22.3327	22.3327	22.3327
FGSG_12528	GzZC063	-1	-1	-1	-1	-1	23.719	20.0301	21.2341	19.337	19.6247	18.6438	18.4207	24.6353	20.0301	19.6247	19.1138	22.3327	20.0301	20.0301	19.1138	20.7233	20.7233	21.6396	24.6353	24.6353	23.3825	19.6247	20.7233	23.9421	17.7275	17.7275	17.7275	17.7275	17.7275	17.7275	20.8286	25.8393	17.7275	20.9464	23.719	400	115.822	66.0818	62.5265	19.6247	18.4207	19.6247	19.6247
FGSG_11672	GzZC064	-1	-1	-1	-1	-1	36.1482	-1	207.743	40.0602	55.262	20.9464	20.9464	51.5732	207.743	128.945	64.9832	20.0301	26.2447	26.2447	-1	-1	-1	-1	-1	-1	-1	13.8155	-1	39.1439	-1	-1	-1	20.0301	-1	-1	21.2341	32.5929	-1	29.2405	19.337	400	35.7427	33.8456	37.3522	20.0301	28.5473	-1	28.835
FGSG_11654	GzZC065	-1	-1	-1	-1	-1	46.2748	12.7169	151.971	35.2319	177.656	37.0645	37.0645	44.2599	148.975	152.194	201.529	218.746	31.543	31.1376	35.2319	17.3221	18.9315	15.4249	-1	-1	23.0259	13.8155	18.4207	127.558	39.3671	13.9209	39.5006	39.6548	39.5006	18.4207	44.1058	207.233	14.7318	148.569	66.9981	400	106.835	185.816	155.883	40.3479	41.5519	40.7534	41.5519
FGSG_09726	GzZC066	-1	-1	-1	11.6183	-1	51.35	17.3221	42.1397	24.6353	41.4465	26.9379	26.9379	48.3543	44.6654	42.6505	37.7577	43.9723	51.35	42.6505	79.8973	20.0301	20.0301	20.7233	14.7318	16.3412	18.4207	17.3221	20.7233	143.271	52.2663	13.8155	52.2663	15.0195	52.2663	55.262	107.528	250.982	16.8112	149.668	400	400	400	400	400	44.9531	46.0517	43.7491	44.6654
FGSG_09921	GzZC067	-1	-1	-1	-1	-1	290.126	71.3801	400	400	396.045	400	400	377.624	400	400	393.742	400	400	111.035	400	59.8672	58.4809	59.1741	52.9595	64.4724	60.2239	57.67	55.9552	400	379.927	191.115	379.927	173.387	382.229	192.031	400	400	65.3887	76.4961	292.428	400	400	400	400	400	400	230.259	400
FGSG_09884	GzZC068	-1	-1	-1	-1	-1	400	-1	400	400	400	400	400	400	400	400	400	400	349.993	361.506	400	23.9421	20.7233	23.0259	-1	114.436	147.365	37.7577	14.1722	400	30.8499	33.1525	33.1525	33.4402	33.1525	33.1525	400	400	155.883	276.31	260.192	400	400	400	400	359.203	356.901	104.533	345.388
FGSG_10536	GzZC069	-1	-1	-1	-1	-1	25.3284	50.6569	42.6505	27.7364	40.3479	33.4402	34.5388	36.1482	29.2405	36.8414	22.3327	35.2319	17.0344	17.0344	49.5583	61.4767	62.1698	60.7835	51.8608	77.5947	80.5905	93.0197	85.7065	23.9421	42.6505	21.9272	42.6505	26.5324	42.6505	42.6505	56.1783	164.688	75.9853	39.1439	283.218	400	72.9896	66.775	61.0712	23.9421	33.1525	20.7233	30.6268
FGSG_10505	GzZC070	-1	-1	-1	-1	-1	154.273	15.4249	157.087	176.606	148.569	155.883	154.784	132.451	161.692	161.286	148.569	132.451	48.711	48.8651	88.7022	15.4249	15.4249	16.1181	16.4748	25.3284	16.8112	17.0344	18.7774	92.7966	92.1034	113.52	113.337	74.1935	113.52	113.743	139.765	177.299	15.0195	313.152	36.8414	400	363.808	400	244.074	115.129	116.739	108.327	115.64
FGSG_11821	GzZC071	-1	-1	-1	-1	-1	-1	-1	20.0301	-1	12.7169	18.9315	18.9315	23.1312	20.7233	20.8286	20.0301	13.1224	-1	-1	25.3284	-1	-1	-1	-1	-1	-1	-1	-1	16.6289	-1	-1	-1	-1	-1	-1	12.2061	25.3284	-1	108.915	-1	400	145.574	183.108	141.662	15.4249	16.1181	-1	-1
FGSG_09594	GzZC072	-1	-1	-1	-1	-1	173.898	11.6183	219.662	218.969	221.741	232.561	230.259	218.851	218.052	216.443	192.031	158.185	75.2922	75.9853	182.01	16.1181	15.0195	16.1181	23.249	23.0259	18.9315	16.6289	24.2298	400	217.136	219.662	219.662	169.293	218.052	160.488	216.8	400	16.4748	139.765	40.7534	400	400	400	400	166.99	219.256	148.059	146.672
FGSG_09178	GzZC073	-1	-1	-1	-1	-1	52.2663	19.6247	186.509	77.5947	185.816	62.6806	62.6806	103.973	169.698	186.615	167.396	175.22	58.4809	71.6033	54.5689	30.4444	30.039	29.9336	24.2298	55.262	46.1571	41.4465	35.2319	161.538	165.891	170.391	166.143	117.432	159.572	158.185	169.698	67.9789	43.056	77.5947	324.664	400	400	400	400	75.2922	72.9896	70.2815	74.8867
FGSG_09147	GzZC074	-1	-1	-1	-1	-1	160.488	-1	172.001	173.61	156.799	169.293	169.005	206.54	169.698	169.698	109.831	168.089	45.3586	39.1439	15.4249	24.6353	29.9336	25.3284	-1	31.543	29.2405	21.6396	28.835	-1	26.2447	35.7427	35.7427	26.5324	14.0387	11.8696	285.521	313.152	29.2405	154.379	-1	400	400	400	400	36.9467	39.1439	38.4508	38.4508
FGSG_09123	GzZC075	-1	-1	-1	-1	-1	82.8931	-1	107.528	82.8931	127.846	159.795	150.025	147.365	143.964	144.37	97.9125	156.576	14.3263	33.1525	177.299	31.1376	32.2362	22.3327	20.0301	17.3221	15.4249	21.9272	28.835	71.891	174.303	150.361	151.971	40.7534	155.189	154.496	80.9472	169.698	28.5473	163.484	61.0712	400	82.1999	400	104.127	23.0259	21.9272	21.9272	22.3327
FGSG_09111	GzZC076	-1	-1	-1	-1	-1	142.983	20.7233	225.876	218.746	382.229	221.048	221.048	230.259	222.252	222.252	232.561	226.346	31.1376	45.3586	91.0048	55.4852	57.5646	45.3586	21.6396	34.5388	-1	42.6505	62.1698	130.554	109.831	103.722	109.831	47.6611	109.831	109.831	239.469	128.945	46.4084	267.1	209.892	400	400	375.321	400	37.7577	37.7577	38.0453	38.4508
FGSG_09065	GzZC077	-1	-1	-1	-1	-1	56.1783	89.8008	83.1162	94.9168	283.218	97.6249	97.6249	94.9168	310.849	315.454	310.849	92.2088	56.8715	57.5646	67.4681	78.2879	75.2922	78.7987	53.8757	92.1034	81.2836	66.0818	82.8931	58.7686	74.8867	92.1034	91.4103	92.1034	91.4103	91.4103	59.9726	72.0733	71.3801	74.1935	400	400	400	400	400	59.8672	59.8672	46.0517	57.5646
FGSG_09014	GzZC078	-1	-1	-1	-1	-1	163.484	-1	153.58	164.688	166.297	168.782	168.089	152.887	151.277	146.672	166.479	161.181	83.8094	84.097	224.267	17.3221	16.8112	17.3221	13.8155	21.9272	17.7275	20.0301	18.6438	276.31	201.529	200.836	200.682	148.569	201.018	170.902	180.518	400	18.6438	400	336.177	400	400	400	400	169.005	207.338	136.546	137.462
FGSG_09333	GzZC079	-1	-1	-1	-1	-1	12.4292	13.1224	280.915	271.705	248.679	276.31	276.31	257.89	264.797	264.797	276.31	290.126	17.0344	17.0344	144.37	18.4207	18.4207	18.4207	14.3263	26.0216	18.526	15.4249	17.7275	13.8155	15.0195	15.0195	15.0195	15.4249	15.0195	15.0195	237.166	262.495	17.7275	23.9421	194.621	400	400	400	16.2235	17.0344	17.0344	17.3221	17.0344
FGSG_09331	GzZC080	-1	-1	-1	-1	-1	17.0344	-1	99.2343	25.8393	86.8051	35.7427	34.5388	94.6291	56.1783	90.3116	113.05	36.8414	19.1138	19.1138	46.0517	-1	-1	-1	-1	-1	-1	-1	-1	19.6247	26.9379	26.9379	32.2362	30.8499	30.2903	30.2903	12.2061	13.8155	13.8155	-1	-1	400	53.3161	343.085	19.6247	12.7169	14.7318	15.4249	15.4249
FGSG_08972	GzZC084	-1	-1	-1	-1	-1	30.8499	14.3263	92.7966	23.9421	29.2405	33.8456	33.8456	47.2557	39.6548	126.642	35.4551	46.7448	28.835	30.6268	25.6851	19.1138	19.1138	27.9877	13.8155	83.8094	23.0259	14.7318	31.543	17.7275	31.543	28.835	28.5473	28.835	33.1525	32.747	41.8032	27.7364	22.3327	20.7233	13.8155	400	320.059	373.019	315.454	19.337	38.4508	38.4508	38.4508
FGSG_08930	GzZC085	-1	-1	-1	-1	-1	123.241	-1	123.646	104.82	115.235	76.6785	76.6785	85.4188	118.348	124.34	76.6785	133.55	101.67	102.518	188.119	14.5087	15.4249	13.1224	-1	-1	12.7169	-1	-1	-1	125.544	119.041	123.646	123.241	123.646	124.34	142.067	54.5689	-1	15.0195	-1	400	400	400	400	117.655	117.432	35.7427	117.432
FGSG_12244	GzZC090	-1	-1	-1	-1	-1	49.9637	13.9209	75.2922	50.6569	82.1999	108.327	109.831	123.241	111.44	116.739	83.8094	68.3844	55.262	56.8715	63.7792	19.337	19.337	19.337	15.4249	19.1138	23.1312	25.3284	20.0301	129.05	46.5625	72.2964	72.0733	34.8955	42.6505	71.3801	56.8715	100.621	19.1138	43.056	18.4207	400	152.887	168.089	115.129	50.7622	74.3759	75.2922	75.2922
FGSG_10364	GzZC091	-1	-1	-1	-1	-1	33.8456	-1	24.6353	40.0602	38.4508	86.3996	57.5646	36.8414	33.1525	36.9467	36.8414	29.2405	27.631	35.4551	79.8973	-1	-1	-1	11.5129	-1	16.6289	18.6438	-1	17.0344	27.631	30.2903	29.9336	26.5324	29.9336	29.9336	13.8155	73.6827	-1	40.7534	13.8155	400	44.9531	280.915	45.3586	33.4402	44.9531	35.4551	34.8955
FGSG_11093	GzZC092	-1	-1	-1	-1	-1	71.3801	13.1224	90.494	97.2194	97.9125	77.5947	80.5905	76.9016	85.5523	77.5947	98.318	87.4982	24.6353	24.6353	71.3801	12.4292	13.1224	13.1224	13.1224	12.2061	-1	14.0387	14.5087	69.0776	85.8888	86.1119	85.8888	69.7707	86.8051	71.7368	89.1077	101.67	13.8155	56.1783	113.337	400	73.9059	77.5947	349.993	70.687	95.0991	48.3543	63.7792
FGSG_11218	GzZC093	-1	-1	-1	-1	-1	26.0216	13.8155	162.097	62.8629	175.353	32.2362	32.5929	36.1482	146.672	146.267	172.694	36.1482	38.0453	38.4508	42.6505	18.6438	14.7318	24.6353	-1	15.4249	15.0195	16.8112	17.7275	59.9726	23.1312	40.0602	40.0602	38.4508	38.0453	38.0453	25.3284	45.3586	16.3412	41.4465	17.0344	400	25.3284	173.205	145.063	16.4748	16.4748	16.6289	16.4748
FGSG_11186	GzZC094	-1	-1	-1	-1	-1	26.2447	25.3284	26.5324	39.6548	27.7364	28.835	26.9379	32.3416	27.631	27.631	22.3327	23.0259	30.4444	30.6268	26.2447	30.4444	29.9336	26.2447	16.6289	24.2298	20.9464	17.7275	25.6851	24.6353	18.6438	19.6247	24.6353	25.3284	23.0259	23.0259	52.2663	31.543	21.9272	23.5367	225.876	400	48.5774	27.9877	49.2706	19.6247	18.9315	26.2447	19.1138
FGSG_11271	GzZC095	-1	-1	-1	-1	-1	40.7534	12.7169	103.616	107.528	158.878	155.477	148.282	117.789	89.1077	60.7835	130.554	53.8757	30.1567	31.1376	17.0344	15.4249	14.7318	16.8112	-1	11.6183	13.1224	20.0301	17.7275	60.378	49.9637	27.631	59.1741	23.0259	44.1058	42.6505	16.1181	91.4103	18.526	17.7275	36.9467	400	336.177	126.999	163.484	43.056	30.8499	33.1525	33.1525
FGSG_11262	GzZC096	-1	-1	-1	-1	-1	18.7774	21.6396	221.271	21.2341	352.296	117.432	116.739	117.432	128.945	184.563	382.229	62.3929	18.9315	17.3221	20.0301	18.9315	18.9315	18.9315	37.5345	30.8499	42.6505	26.5324	26.2447	14.3263	19.337	19.6247	19.337	19.6247	19.337	19.6247	17.3221	16.4748	22.3327	19.337	15.4249	400	400	400	396.045	13.8155	18.4207	13.1224	18.4207
FGSG_10914	GzZC098	-1	-1	-1	-1	-1	136.546	161.874	173.61	164.4	178.215	170.391	172.001	181.904	180.518	180.806	178.215	172.001	166.479	145.979	125.256	197.329	198.022	196.413	160.488	210.452	194.621	211.838	207.456	224.96	170.391	149.891	170.391	103.722	168.194	146.672	244.074	224.96	198.022	232.561	165.093	400	400	400	400	152.076	151.971	152.327	152.194
FGSG_10895	GzZC099	-1	-1	-1	11.8696	-1	50.7622	20.0301	85.8888	25.4338	92.1034	103.616	105.226	77.5947	121.344	118.125	91.0048	91.4103	35.4551	35.4551	65.1655	23.1312	23.249	23.0259	22.3327	23.9421	21.0799	27.9877	24.6353	82.1999	32.747	51.5732	51.5732	33.8456	44.6654	51.5732	32.2362	67.6913	21.4164	37.5345	26.9379	400	396.045	280.915	393.742	27.8542	50.6569	52.9595	52.9595
FGSG_10812	GzZC100	-1	-1	-1	-1	-1	79.8973	-1	86.1119	82.9984	91.4103	86.1119	86.1119	87.4982	89.8008	88.7022	92.6142	90.3116	101.419	101.419	158.878	-1	-1	-1	-1	-1	-1	-1	-1	336.177	100.621	100.621	66.0818	100.621	100.215	100.215	83.2497	389.137	-1	400	349.993	400	400	400	400	102.23	102.23	102.23	102.007
FGSG_10674	GzZC101	-1	-1	-1	-1	-1	17.3221	18.4207	14.7318	16.2235	13.8155	17.7275	14.7318	17.0344	14.1722	14.0387	14.5087	16.1181	14.5087	14.5087	16.6289	15.0195	15.0195	15.4249	15.0195	15.0195	18.4207	12.4292	15.0195	17.0344	15.4249	15.4249	16.6289	16.8112	15.4249	15.4249	16.2235	21.2341	16.1181	16.1181	227.956	400	91.0048	198.715	290.126	15.4249	15.4249	13.1224	12.7169
FGSG_10660	GzZC102	-1	-1	-1	-1	-1	86.8051	-1	59.8672	128.252	133.773	138.512	139.071	136.769	62.1698	59.1741	133.655	50.88	24.2298	24.2298	132.857	29.2405	30.2903	24.6353	-1	41.9574	21.9272	40.7534	34.5388	191.471	-1	-1	-1	-1	-1	-1	58.4809	77.1893	38.0453	81.5068	13.8155	400	400	400	88.7022	45.3586	35.4551	13.8155	40.7534
FGSG_10639	GzZC103	-1	-1	-1	-1	-1	30.8499	13.1224	292.428	51.1677	333.875	336.177	123.241	310.849	329.27	322.362	297.033	192.724	51.8608	56.8715	32.2362	31.543	31.1376	31.1376	33.8456	28.3242	15.4249	33.8456	17.0344	32.747	51.8608	52.2663	52.2663	52.2663	52.9595	52.9595	43.9723	163.484	26.9379	49.9637	22.3327	400	110.747	62.8629	116.739	62.3929	61.4767	58.4809	63.0861
FGSG_08392	GzZC104	-1	-1	-1	-1	-1	103.616	35.2319	105.226	106.835	97.6249	104.82	104.82	92.3265	107.528	104.82	93.0197	107.528	99.7043	100.621	165.093	39.6548	40.0602	37.7577	31.543	33.8456	47.2557	42.6505	38.4508	203.831	97.9125	99.3678	97.9125	97.9125	90.7171	96.0154	64.4724	218.851	43.9723	400	66.0818	400	400	400	400	103.722	104.309	101.419	103.616
FGSG_08321	GzZC106	-1	-1	-1	-1	-1	104.82	11.6183	81.1013	71.3801	96.0154	64.8291	64.8291	80.8136	67.9789	87.4982	43.056	46.0517	75.2922	75.2922	20.0301	13.8155	13.8155	16.2235	12.7169	17.7275	14.5087	20.0301	13.1224	91.0048	29.9336	20.0301	29.9336	23.9421	31.543	35.7427	137.462	101.419	14.3263	294.731	29.9336	400	400	400	400	69.7707	41.4465	39.8371	39.3671
FGSG_08369	GzZC107	-1	-1	-1	-1	-1	95.3223	46.2748	299.336	190.016	285.521	189.728	191.338	255.587	271.705	274.008	110.629	192.319	200.325	198.939	119.734	58.0755	60.5604	57.5646	43.056	71.7368	63.3738	62.8629	64.9832	41.4465	191.115	155.477	207.926	169.698	181.211	208.437	66.775	62.1698	60.2239	50.7622	31.1376	400	206.54	400	201.934	170.391	183.514	183.514	183.108
FGSG_07198	GzZC111	-1	-1	-1	-1	-1	179.958	16.2235	213.042	224.267	202.733	211.145	211.943	188.917	208.842	205.623	194.621	190.421	178.908	178.908	202.627	17.0344	16.8112	16.2235	21.6396	34.5388	25.3284	30.6268	17.7275	166.99	175.353	191.808	227.263	223.351	232.561	232.561	155.883	400	30.1567	127.558	103.839	400	400	400	400	164.688	187.713	157.492	161.181
FGSG_07192	GzZC112	-1	-1	-1	-1	-1	382.229	24.6353	336.177	393.742	338.48	384.532	352.296	384.532	336.177	382.229	389.137	340.783	393.742	349.993	262.495	96.7086	101.314	100.621	24.2298	91.0048	87.8549	98.318	93.7128	400	345.388	398.347	398.347	320.059	400	274.008	400	294.731	85.4188	400	215.75	400	400	400	400	361.506	396.045	340.783	393.742
FGSG_00967	GzZC114	-1	-1	-1	-1	-1	172.001	12.7169	188.812	147.589	187.713	131.247	131.247	138.378	156.576	154.496	173.387	133.55	137.462	138.378	93.7128	19.1138	17.3221	20.0301	15.0195	23.1312	19.6247	19.337	21.4164	400	134.243	70.2815	103.973	117.789	135.853	133.55	117.655	400	21.9272	400	43.056	400	400	400	400	132.857	135.159	114.436	135.159
FGSG_01936	GzZC115	-1	-1	-1	-1	-1	400	13.8155	400	400	400	400	400	400	400	400	400	400	400	400	400	227.263	239.469	250.982	15.4249	292.428	276.31	274.008	267.1	400	400	400	400	400	400	400	400	400	280.915	400	40.7534	400	400	400	400	400	400	400	400
FGSG_08179	GzZC117	-1	-1	-1	-1	-1	119.041	-1	53.4703	47.6611	141.662	116.046	95.3223	175.22	147.471	137.462	166.143	84.5025	32.3416	48.3543	40.7534	40.0602	40.0602	40.0602	13.1224	27.9877	38.4508	42.3628	39.1439	47.6611	13.9209	-1	16.1181	-1	16.1181	16.1181	115.129	55.3674	11.6183	46.2748	13.8155	400	320.059	135.159	66.775	29.2405	16.3412	17.7275	27.8542
FGSG_08038	GzZC118	-1	-1	-1	-1	-1	44.6654	-1	73.6827	54.1634	103.616	54.5689	54.5689	74.1935	68.3844	68.3844	140.969	131.94	46.4084	44.9531	53.4703	25.3284	16.8112	20.8286	20.7233	23.5367	20.0301	33.8456	29.2405	210.739	46.968	16.1181	46.968	47.2557	46.968	19.6247	59.1741	219.95	17.7275	234.864	128.252	400	125.256	232.561	125.256	54.5689	55.262	55.262	55.9552
FGSG_08034	GzZC119	-1	-1	-1	-1	-1	66.8803	23.249	206.54	207.589	218.746	86.8051	201.018	184.9	198.022	198.245	217.136	203.321	207.233	205.287	87.4982	78.2879	78.7987	78.981	16.1181	84.5025	82.1999	67.2858	92.1034	72.9896	201.018	201.241	142.76	201.241	200.325	203.321	85.1956	93.7128	89.1077	81.5068	25.3284	400	400	331.572	400	215.75	213.447	215.75	215.344
FGSG_02277	GzZC123	-1	-1	-1	-1	-1	112.134	17.7275	111.728	116.739	104.82	105.919	105.919	95.0991	108.445	112.827	104.82	88.1914	90.494	90.494	17.7275	20.8286	22.3327	19.6247	-1	27.8542	-1	13.1224	-1	72.0733	97.4017	95.3223	97.4017	65.6764	97.6249	97.9125	103.616	89.8008	15.4249	98.318	162.385	400	200.325	109.425	354.598	66.0818	92.1034	92.1034	92.1034
FGSG_07884	GzZC125	-1	-1	-1	-1	-1	19.1138	16.4748	234.864	227.956	169.293	230.259	21.9272	218.052	230.259	226.57	227.956	178.908	32.747	26.5324	17.7275	46.0517	25.3284	17.7275	17.3221	76.6785	20.7233	16.8112	74.1935	20.7233	23.0259	23.0259	23.0259	23.1312	23.719	23.719	31.543	17.7275	61.4767	29.2405	20.0301	400	400	366.111	400	23.1312	74.8867	77.5947	77.5947
FGSG_07827	GzZC126	-1	-1	-1	-1	-1	12.7169	-1	64.4724	72.9896	70.687	77.5947	77.5947	69.9938	65.6764	65.6764	70.687	57.7878	13.1224	14.1722	12.2061	13.8155	13.8155	12.4292	-1	-1	13.1224	12.2061	-1	13.9209	17.3221	17.7275	17.3221	17.7275	17.3221	17.3221	13.1224	13.8155	-1	15.4249	13.1224	400	239.469	234.864	230.259	14.1722	12.7169	13.1224	12.7169
FGSG_08135	GzZC127	-1	-1	-1	-1	-1	49.2706	17.3221	100.621	106.835	106.024	98.318	71.3801	100.621	89.8008	91.4103	106.612	59.8672	25.4338	25.4338	81.7945	17.7275	17.7275	17.7275	16.1181	16.1181	17.0344	18.4207	20.7233	157.78	30.039	30.1567	20.7233	30.2903	24.6353	30.2903	53.1826	219.662	17.3221	66.0818	269.402	400	400	400	400	19.6247	25.4338	25.5516	25.4338
FGSG_08080	GzZC128	-1	-1	-1	-1	-1	11.8696	-1	11.8696	17.7275	12.7169	13.1224	13.1224	13.1224	-1	18.6438	13.1224	15.4249	25.6851	25.3284	12.2061	12.7169	13.1224	-1	-1	-1	-1	-1	-1	19.337	-1	16.1181	16.1181	16.1181	19.1138	-1	-1	77.5947	-1	-1	214.834	400	69.7707	13.1224	67.6913	-1	14.1722	-1	12.4292
FGSG_04643	GzZC130	-1	-1	-1	-1	-1	15.4249	15.0195	62.3929	27.631	80.5905	23.0259	17.3221	94.5113	60.7835	58.2578	80.8136	32.2362	24.6353	22.3327	27.7364	14.0387	15.0195	14.5087	17.7275	15.4249	-1	14.1722	16.2235	20.7233	27.631	36.8414	36.8414	25.3284	38.0453	35.7427	69.9938	19.6247	21.4164	14.3263	213.447	400	400	72.5841	264.797	18.4207	23.3825	18.4207	23.0259
FGSG_04581	ZEAR	-1	-1	-1	-1	-1	24.6353	13.8155	41.8032	32.5929	41.4465	42.1397	43.056	36.1482	40.0602	40.0602	25.5516	25.3284	15.0195	15.0195	35.2319	15.4249	15.4249	13.8155	13.8155	14.3263	18.4207	18.7774	15.4249	33.4402	31.543	31.543	31.543	21.0799	31.543	31.543	38.0453	47.2557	14.3263	49.9637	17.7275	145.063	97.4017	83.4039	96.7086	22.3327	26.9379	21.9272	21.6396
FGSG_12927	GzZC133	-1	-1	-1	-1	-1	55.262	17.0344	58.2578	60.7835	75.9853	74.1935	74.1935	69.9938	106.612	106.612	75.9853	55.9552	60.7835	60.7835	43.7491	15.0195	15.4249	16.1181	15.0195	41.5519	23.9421	23.719	21.2341	48.3543	56.8715	56.8715	56.8715	56.8715	56.466	56.8715	49.2706	54.1634	19.337	43.056	42.3628	363.808	253.284	221.964	250.982	62.8629	62.8629	62.8629	62.8629
FGSG_12813	GzZC134	-1	-1	-1	-1	-1	85.1956	31.543	96.7086	95.0991	129.05	85.1956	93.0197	107.123	106.612	96.7086	129.168	95.3223	89.8008	92.4601	42.1397	20.7233	20.7233	20.7233	18.4207	93.7128	26.5324	36.1482	20.7233	41.5519	34.8955	35.0496	34.8955	35.0496	35.2319	35.2319	79.4919	140.458	101.67	49.9637	292.428	343.085	329.27	141.662	329.27	95.0991	93.7128	78.7987	94.6291
FGSG_13135	GzZC135	-1	-1	-1	-1	-1	-1	-1	-1	160.488	-1	201.934	201.934	-1	-1	-1	-1	-1	-1	-1	-1	-1	-1	-1	-1	-1	-1	-1	-1	-1	-1	-1	-1	-1	-1	-1	-1	-1	-1	199.226	-1	379.927	349.993	253.284	352.296	-1	-1	-1	-1
FGSG_08828	GzZC136	-1	-1	-1	-1	-1	163.589	16.1181	50.7622	47.6611	163.589	201.934	201.934	176.606	129.168	129.861	172.694	48.5774	32.2362	38.4508	62.1698	15.4249	16.8112	17.0344	-1	30.6268	21.4164	13.1224	15.4249	59.8672	21.4164	21.4164	21.4164	22.3327	21.4164	21.4164	155.883	59.8672	30.2903	32.2362	43.8545	400	400	356.901	400	33.4402	29.9336	19.337	31.543
FGSG_10533	GzZC137	-1	-1	-1	-1	-1	56.8715	15.4249	86.8051	96.0154	87.8549	94.7627	76.342	47.2557	81.1013	85.7065	92.1034	101.314	59.1741	56.466	67.2858	59.1741	25.3284	61.0712	-1	21.0799	-1	71.3801	59.1741	49.9637	47.6611	33.8456	47.6611	48.3543	47.6611	42.6505	41.6697	43.7491	49.2706	142.76	-1	400	400	400	363.808	59.1741	58.2578	58.4809	58.2578
FGSG_09075	GzZC138	-1	-1	-1	-1	-1	81.2836	-1	-1	85.7065	159.795	97.0652	95.61	92.2088	-1	-1	104.82	181.904	-1	-1	20.0301	21.6396	17.3221	20.7233	-1	-1	-1	31.1376	26.0216	15.4249	-1	-1	-1	-1	11.8696	11.8696	109.425	17.3221	28.835	13.8155	14.7318	400	400	373.019	396.045	-1	-1	-1	-1
FGSG_09371	GzZC139	-1	-1	-1	-1	-1	102.23	51.8608	77.1893	77.5947	63.7792	79.2042	76.342	63.7792	71.4855	74.8867	57.5646	81.2836	80.5905	82.1999	39.8371	50.88	50.6569	50.6569	56.466	48.3543	45.3586	48.5774	49.9637	43.7491	22.3327	24.2298	24.6353	14.0387	25.3284	24.2298	51.0135	75.9853	43.7491	15.4249	177.299	400	400	400	400	37.5345	57.5646	17.3221	20.9464
FGSG_09328	GzZC140	-1	-1	-1	-1	-1	78.2879	-1	48.5774	-1	54.5689	25.6851	25.6851	78.511	26.0216	60.7835	63.7792	-1	-1	-1	-1	-1	-1	-1	-1	-1	-1	-1	-1	-1	-1	-1	-1	-1	-1	-1	12.7169	-1	-1	-1	-1	400	299.336	400	299.336	-1	-1	-1	-1
FGSG_10980	GzZC141	-1	-1	-1	-1	-1	253.284	26.5324	86.3996	76.6785	86.8051	77.5947	77.5947	87.6036	80.5905	85.301	86.8051	86.8051	72.9896	76.9016	86.3996	67.4681	40.0602	67.6913	-1	42.3628	-1	69.4342	69.9938	58.4809	81.7945	81.7945	81.7945	53.6526	81.5068	81.5068	237.166	55.262	71.3801	59.8672	88.1914	400	400	400	400	72.0733	72.2964	72.9896	72.9896
FGSG_11124	GzZC142	-1	-1	-1	-1	-1	43.7491	20.7233	51.8608	49.5583	45.3586	46.5625	46.5625	46.0517	50.6569	49.0474	47.6611	50.7622	44.6654	44.9531	65.3887	44.9531	46.0517	46.1571	27.631	54.1634	55.262	48.8651	48.3543	51.5732	54.1634	38.4508	54.1634	38.4508	51.5732	51.5732	46.2748	46.4084	45.3586	48.8651	30.1567	400	400	400	400	45.3586	46.0517	20.7233	44.4423
FGSG_11216	GzZC143	-1	-1	-1	-1	-1	131.758	-1	222.252	227.956	226.57	220.355	219.662	205.035	209.535	185.816	168.089	172.001	131.604	129.168	12.7169	17.0344	17.7275	16.2235	13.1224	16.6289	-1	12.2061	15.4249	253.284	153.58	54.5689	168.089	69.7707	154.273	159.389	40.7534	198.379	12.4292	13.8155	280.915	400	373.019	400	232.561	130.554	132.164	131.247	130.554
FGSG_07889	GzZC145	-1	-1	-1	-1	-1	48.3543	-1	50.6569	51.0135	54.5689	50.6569	50.6569	43.8545	51.8608	51.8608	53.1826	46.2748	39.2493	39.2493	47.6611	-1	-1	-1	-1	14.7318	-1	-1	-1	43.7491	47.6611	47.6611	47.6611	47.6611	47.6611	47.6611	46.1571	50.88	-1	49.5583	74.8867	363.808	139.359	186.509	92.1034	29.2405	27.8542	20.0301	20.0301
FGSG_03353	GzZC146	-1	-1	-1	-1	-1	19.337	12.0238	274.008	234.864	96.8139	102.923	23.0259	294.731	59.1741	88.1914	35.7427	145.756	248.679	248.679	271.705	16.1181	15.0195	17.7275	14.0387	22.3327	14.1722	21.9272	13.1224	253.284	16.8112	17.0344	16.8112	15.4249	16.1181	16.8112	26.5324	21.0799	24.6353	23.3825	148.569	400	400	384.532	400	246.377	248.679	213.447	248.679
FGSG_03068	GzZC147	-1	-1	-1	-1	-1	32.5929	50.88	146.672	63.7792	201.934	145.979	145.979	211.943	138.666	140.969	125.033	140.563	63.0861	62.5265	30.4444	49.9637	49.2706	49.2706	52.2663	46.1571	47.6611	49.2706	48.711	44.6654	21.6396	25.6851	21.9272	21.9272	21.9272	20.7233	161.286	69.5884	46.968	13.8155	299.336	400	294.731	400	393.742	30.4444	42.6505	22.3327	24.2298
FGSG_04203	GzZC148	-1	-1	-1	-1	-1	77.5947	-1	54.5689	43.7491	40.7534	42.3628	28.1418	32.747	38.4508	37.3522	30.2903	33.1525	20.0301	20.0301	43.7491	43.7491	38.0453	39.1439	-1	15.0195	-1	54.1634	52.2663	400	29.9336	-1	29.9336	29.9336	30.039	21.9272	67.6913	373.019	43.056	400	23.3825	400	244.074	400	400	21.9272	21.9272	21.9272	21.2341
FGSG_05772	GzZC149	-1	-1	-1	-1	-1	19.337	18.7774	118.125	157.492	69.4342	71.3801	25.8393	111.44	47.2557	78.981	44.4423	119.734	140.563	140.814	120.091	15.4249	15.4249	14.7318	-1	-1	-1	18.4207	14.5087	119.734	20.7233	20.8286	20.7233	20.8286	18.7774	18.9315	13.1224	13.1224	16.1181	26.0216	276.31	400	262.495	400	264.797	140.969	139.359	113.52	139.359
FGSG_03649	GzZC150	-1	-1	-1	-1	-1	230.259	32.2362	248.679	200.325	306.244	206.134	206.134	400	253.284	253.284	262.495	306.244	53.6526	59.8672	106.612	53.1826	53.3161	52.9595	53.3161	56.466	47.6611	40.7534	55.9552	63.7792	70.687	70.687	70.687	70.687	70.687	70.687	294.731	42.6505	51.8608	43.056	29.9336	400	400	400	283.218	64.4724	65.1655	61.0712	64.6955
FGSG_02431	GzZC152	-1	-1	-1	-1	-1	66.775	-1	65.1655	64.4724	65.1655	63.3738	63.3738	62.3929	66.0818	66.0818	66.8803	64.8291	55.262	55.262	62.1698	-1	-1	-1	-1	-1	-1	11.7361	-1	67.1316	65.6764	65.6764	65.6764	67.9789	65.6764	65.6764	67.9789	67.2858	13.8155	69.5884	115.129	400	234.864	212.754	71.6033	61.4767	67.1316	61.4767	62.1698
FGSG_02787	GzZC153	-1	-1	-1	-1	-1	117.432	-1	267.1	278.613	271.705	253.284	253.284	237.166	264.797	248.679	130.554	175.69	145.063	145.574	11.6183	-1	-1	-1	-1	-1	-1	-1	-1	246.377	159.389	54.5689	176.606	72.9896	145.574	152.327	44.2599	313.152	12.7169	24.6353	143.964	400	204.237	400	262.495	151.971	152.194	151.971	151.277
FGSG_01731	GzZC154	-1	-1	-1	-1	-1	85.1956	21.0799	160.082	34.8955	33.1525	33.8456	33.8456	35.7427	145.979	141.374	33.1525	32.3416	104.127	104.127	49.5583	20.0301	20.7233	19.337	26.2447	24.6353	13.8155	23.5367	15.4249	23.719	30.6268	25.3284	30.6268	24.6353	35.4551	35.4551	29.9336	36.1482	32.9293	33.4402	248.679	400	400	400	400	107.528	105.226	70.2815	102.923
FGSG_06460	GzZC155	-1	-1	-1	-1	-1	43.8545	-1	51.5732	153.58	100.215	162.79	162.79	96.8139	57.5646	62.8629	101.825	117.655	185.816	221.271	61.4767	43.9723	44.4423	44.6654	-1	54.5689	57.9213	38.0453	46.4084	56.8715	234.864	208.437	234.864	62.1698	234.864	234.864	59.8672	56.8715	55.4852	55.6187	113.743	400	59.1741	93.0197	71.7368	115.235	230.259	215.75	230.259
FGSG_03783	GzZC156	-1	-1	-1	-1	-1	213.042	20.8286	260.192	232.561	253.284	223.351	222.252	237.166	246.377	253.284	248.679	234.864	188.119	190.016	230.259	-1	-1	12.2061	12.4292	32.2362	20.0301	23.0259	11.7361	195.027	187.426	212.195	224.267	221.741	225.653	225.653	206.54	211.838	21.6396	177.522	128.252	400	400	400	400	189.505	192.724	187.713	188.119
FGSG_00813	GzZC157	-1	-1	-1	-1	-1	60.0904	32.2362	340.783	359.203	306.244	331.572	331.572	324.664	347.69	347.69	310.849	336.177	329.27	320.059	48.3543	20.0301	20.8286	21.2341	32.2362	64.4724	35.0496	25.5516	21.6396	107.123	349.993	329.27	349.993	313.152	349.993	349.993	112.827	400	27.7364	400	257.89	400	255.587	400	370.716	317.757	326.967	310.849	324.664
FGSG_11891	GzZC158	-1	-1	-1	-1	-1	173.387	32.2362	246.377	257.89	274.008	269.402	269.402	224.96	257.89	257.89	269.402	241.771	264.797	140.814	377.624	56.1783	62.8629	61.4767	16.1181	53.8757	53.8757	72.9896	63.7792	310.849	271.705	194.333	271.705	97.2194	276.31	276.31	214.651	400	57.9213	400	16.1181	400	400	400	400	267.1	271.705	274.008	276.31
FGSG_12631	GzZC159	-1	-1	-1	-1	-1	13.1224	-1	35.0496	-1	27.7364	38.4508	33.8456	35.7427	17.7275	17.7275	36.9467	18.4207	-1	-1	16.6289	-1	-1	-1	-1	-1	-1	11.8696	-1	-1	12.4292	12.4292	12.4292	12.4292	12.4292	12.4292	36.8414	-1	-1	-1	12.4292	400	20.9464	109.831	27.7364	-1	-1	11.8696	-1
FGSG_11683	GzZC160	-1	-1	-1	-1	-1	14.7318	24.6353	20.7233	20.9464	27.8542	31.543	31.543	56.8715	37.3522	40.0602	26.9379	21.2341	-1	-1	18.6438	13.1224	12.7169	-1	16.1181	16.3412	21.9272	12.2061	-1	12.2061	20.7233	26.9379	26.5324	26.9379	26.9379	26.9379	22.3327	14.3263	19.6247	12.2061	13.8155	400	400	41.8032	40.7534	11.6183	11.6183	11.7361	11.6183
FGSG_12729	GzZC161	-1	-1	-1	-1	-1	13.1224	-1	35.4551	37.5345	55.9552	50.7622	53.4703	30.1567	33.4402	34.5388	17.0344	48.3543	-1	-1	53.8757	-1	-1	-1	-1	-1	-1	-1	-1	149.668	26.5324	26.9379	25.8393	26.9379	28.835	29.2405	17.3221	143.677	-1	-1	-1	400	373.019	285.521	274.008	-1	-1	-1	-1
FGSG_09177	GzZC163	-1	-1	-1	-1	-1	12.7169	11.5129	13.8155	17.3221	55.262	16.4748	14.7318	56.8715	16.6289	17.7275	55.3674	79.8973	13.1224	13.1224	107.123	-1	-1	-1	12.4292	18.4207	-1	-1	-1	16.3412	14.7318	15.0195	13.1224	15.0195	11.5129	14.7318	13.1224	-1	13.1224	40.3479	-1	400	135.159	331.572	194.11	-1	11.7361	11.6183	11.5129
FGSG_10266	GzZC164	-1	-1	-1	-1	-1	-1	-1	117.943	-1	125.033	-1	-1	37.3522	117.655	117.537	122.73	101.67	-1	-1	-1	11.8696	13.8155	-1	-1	12.7169	14.1722	-1	-1	-1	-1	-1	-1	-1	-1	-1	-1	11.6183	-1	12.7169	276.31	400	400	400	400	-1	-1	-1	-1
FGSG_09080	GzZC165	-1	-1	-1	-1	-1	134.243	14.7318	59.8672	145.42	104.533	134.754	134.754	53.8757	54.5689	51.8608	140.814	52.9595	17.0344	17.0344	49.5583	40.0602	40.7534	22.3327	13.1224	51.8608	21.9272	39.1439	46.0517	32.9293	16.8112	16.8112	16.8112	17.0344	16.8112	17.0344	177.299	269.402	36.8414	137.462	19.1138	400	253.284	400	176.606	20.0301	26.5324	16.4748	31.1376
FGSG_10468	GzZC167	-1	-1	-1	-1	-1	15.0195	-1	36.1482	27.631	114.436	16.6289	16.6289	25.8393	41.5519	36.1482	76.4961	26.0216	14.5087	14.5087	15.0195	13.1224	13.1224	13.8155	-1	-1	-1	14.0387	15.4249	18.526	48.3543	48.3543	48.5774	48.3543	48.8651	48.5774	27.631	36.1482	11.7361	25.8393	-1	400	112.134	368.414	303.941	14.3263	14.3263	14.5087	14.3263
FGSG_09225	GzZC168	-1	-1	-1	-1	-1	96.7086	-1	122.26	106.612	117.432	117.789	117.789	154.273	122.394	118.348	116.046	102.518	33.4402	33.4402	78.7987	76.342	77.1893	44.4423	-1	82.1999	43.8545	66.0818	75.9853	37.198	-1	-1	-1	-1	-1	-1	121.344	93.7128	75.9853	65.3887	20.0301	400	148.059	398.347	146.267	52.2663	46.0517	-1	54.5689
FGSG_10070	GzZC169	-1	-1	-1	-1	-1	140.458	30.4444	160.488	166.479	163.484	170.614	171.595	160.082	158.185	155.189	190.421	143.964	122.037	122.037	163.484	17.0344	17.0344	16.2235	22.3327	20.7233	16.8112	31.543	16.1181	134.466	134.754	150.872	172.001	171.308	174.996	174.996	115.129	204.237	28.835	124.563	107.528	400	400	400	241.771	129.861	133.55	127.558	126.999
FGSG_12282	GzZC170	-1	-1	-1	-1	-1	12.7169	11.6183	41.4465	48.711	42.6505	29.2405	29.2405	43.056	39.1439	19.337	20.0301	43.056	20.7233	20.7233	19.1138	17.7275	17.7275	14.5087	-1	15.4249	13.1224	16.1181	15.4249	85.8888	36.1482	21.6396	29.2405	21.4164	36.1482	29.2405	51.8608	116.333	14.3263	20.9464	23.719	340.783	290.126	98.318	109.425	21.6396	21.9272	21.9272	22.3327
FGSG_11247	GzZC171	-1	-1	-1	-1	-1	55.6187	15.4249	58.0755	75.2922	133.907	87.6036	58.2578	70.687	62.1698	89.1077	63.7792	51.8608	60.5604	68.3844	63.3738	17.3221	17.3221	16.8112	17.7275	16.1181	19.337	24.2298	18.4207	46.4084	62.6806	64.6955	64.5777	56.8715	56.466	64.5777	65.6764	72.2964	19.337	36.9467	39.1439	400	160.488	237.166	130.554	55.262	69.5884	65.3887	65.6764
FGSG_11358	GzZC173	-1	-1	-1	-1	-1	20.7233	15.4249	39.2493	25.3284	35.4551	27.631	27.631	33.8456	37.3522	36.1482	34.5388	19.337	17.3221	17.3221	35.7427	18.4207	17.7275	17.7275	16.6289	17.7275	19.1138	18.9315	18.4207	37.7577	18.9315	19.1138	18.4207	19.1138	18.4207	18.4207	39.8371	38.0453	17.3221	26.2447	297.033	400	398.347	46.968	400	19.337	18.9315	19.337	19.1138
FGSG_11355	GzZC174	-1	-1	-1	-1	-1	22.3327	18.4207	27.7364	28.5473	33.8456	29.9336	29.9336	27.9877	27.631	27.8542	27.9877	26.9379	20.0301	20.0301	33.1525	30.4444	30.4444	29.2405	17.3221	22.3327	20.7233	23.9421	32.2362	25.3284	18.6438	19.1138	18.9315	19.1138	18.9315	18.9315	35.0496	33.8456	21.4164	29.2405	20.7233	400	187.02	32.747	45.3586	22.3327	20.7233	23.5367	23.1312
FGSG_08349	GzZC175	-1	-1	-1	-1	-1	20.0301	12.4292	250.982	19.337	174.996	278.613	278.613	32.2362	253.284	274.008	276.31	22.3327	18.7774	18.7774	13.1224	19.337	19.337	20.7233	12.4292	16.4748	21.4164	23.0259	20.7233	24.6353	58.7686	59.1741	58.7686	59.1741	58.7686	58.7686	23.0259	16.2235	17.7275	141.662	13.1224	400	331.572	400	271.705	17.7275	18.4207	16.2235	17.3221
FGSG_08010	GzZC176	-1	-1	-1	-1	-1	19.6247	20.0301	38.4508	49.2706	22.3327	136.363	135.853	17.7275	38.4508	37.7577	40.0602	29.9336	16.8112	16.2235	84.097	20.7233	21.0799	21.9272	17.3221	23.1312	17.3221	21.0799	19.6247	43.056	18.9315	19.1138	18.9315	19.1138	18.9315	19.1138	20.7233	48.3543	19.337	58.2578	11.5129	400	71.6033	386.834	72.0733	16.8112	16.6289	16.3412	15.4249
FGSG_04683	GzZC177	-1	-1	-1	-1	-1	178.215	15.0195	138.848	131.758	134.243	130.554	130.554	143.117	124.696	124.563	133.55	143.677	83.5862	83.8094	97.4017	18.9315	18.9315	18.9315	13.1224	-1	-1	13.1224	23.249	248.679	106.43	109.425	123.646	123.646	119.84	119.958	138.378	255.587	11.7361	253.284	294.731	400	400	400	356.901	122.037	142.067	140.458	139.765
FGSG_04671	GzZC178	-1	-1	-1	-1	-1	11.7361	-1	13.8155	20.0301	24.6353	14.0387	-1	11.8696	11.8696	12.4292	-1	15.0195	-1	-1	13.1224	11.6183	12.7169	13.1224	-1	15.0195	-1	14.0387	15.4249	18.4207	12.0238	12.2061	-1	12.2061	11.6183	11.6183	13.1224	12.7169	11.6183	15.4249	-1	400	16.1181	52.9595	15.0195	-1	16.3412	-1	16.3412
FGSG_14003	GzZC179	-1	-1	-1	-1	-1	125.256	-1	134.466	142.866	138.155	135.159	135.159	86.3996	106.276	115.129	138.155	135.159	132.164	132.164	114.031	-1	-1	-1	-1	-1	-1	-1	13.9209	141.662	146.672	146.672	146.672	146.672	146.672	146.672	147.365	139.765	-1	139.765	47.6611	400	400	244.074	400	133.773	134.061	124.85	124.696
FGSG_13455	GzZC180	-1	-1	-1	-1	-1	17.7275	23.249	47.2557	43.9723	192.319	46.4084	46.4084	232.561	192.724	203.544	230.259	107.123	16.6289	17.7275	23.0259	35.2319	35.0496	35.0496	24.6353	57.7878	27.631	31.1376	36.8414	18.9315	30.8499	35.2319	35.0496	35.2319	36.1482	36.1482	33.8456	20.9464	33.4402	23.0259	33.1525	400	400	53.8757	44.2599	19.6247	19.6247	15.4249	19.337
FGSG_12115	GzZC181	-1	-1	-1	-1	-1	32.2362	-1	43.056	43.7491	42.6505	32.5929	44.6654	40.7534	44.4423	44.4423	42.6505	42.1397	43.7491	43.7491	39.1439	26.5324	26.5324	26.0216	-1	26.0216	26.0216	28.835	29.9336	33.4402	46.4084	46.5625	46.4084	46.5625	46.4084	46.4084	33.1525	33.4402	22.3327	31.543	-1	400	179.602	162.79	85.301	42.6505	42.6505	42.6505	42.6505
FGSG_04576	GzZC182	-1	-1	-1	-1	-1	53.0648	13.9209	24.6353	32.747	25.3284	28.835	28.835	25.4338	27.7364	29.2405	25.8393	20.7233	15.0195	14.3263	18.7774	17.7275	18.4207	13.9209	12.2061	17.3221	13.8155	16.1181	13.9209	47.6611	17.0344	25.3284	31.543	31.543	17.0344	30.8499	44.2599	102.923	14.5087	16.1181	21.0799	400	400	128.945	400	16.2235	16.3412	17.0344	16.1181
FGSG_01853	GzZC184	-1	-1	-1	-1	-1	260.192	19.6247	223.351	220.355	177.992	227.956	227.956	214.14	222.658	85.1956	120.938	221.048	244.074	244.074	400	20.0301	20.0301	20.0301	22.3327	23.719	27.631	21.9272	23.3825	400	237.166	207.456	237.166	237.166	237.166	237.166	255.587	28.1418	23.0259	400	32.747	400	400	400	400	227.263	226.857	226.857	225.653
FGSG_01795	GzZC185	-1	-1	-1	-1	-1	73.6827	49.0474	162.79	143.271	400	147.722	147.722	174.996	150.025	160.488	209.535	173.205	140.458	149.668	63.7792	35.2319	34.5388	35.7427	34.5388	80.9472	64.4724	60.378	67.2858	120.938	174.303	154.379	174.303	143.677	174.303	174.996	118.348	143.964	60.7835	167.396	400	400	400	145.063	386.834	151.277	175.913	150.361	171.595
FGSG_07604	GzZC188	-1	-1	-1	-1	-1	20.7233	-1	63.7792	14.7318	22.3327	69.7707	70.687	43.056	62.3929	89.1077	56.1783	14.0387	-1	-1	19.6247	-1	-1	-1	-1	-1	-1	-1	-1	14.3263	-1	-1	-1	-1	-1	-1	-1	13.1224	-1	14.7318	22.3327	400	315.454	24.2298	33.8456	-1	26.9379	-1	-1
FGSG_07589	GzZC190	-1	-1	-1	-1	-1	28.5473	17.3221	51.5732	57.7878	51.35	47.6611	47.6611	46.0517	43.056	45.3586	49.9637	30.2903	24.6353	24.6353	39.8371	18.4207	17.7275	17.7275	14.5087	19.6247	16.6289	17.3221	21.6396	40.7534	25.5516	25.6851	22.3327	25.6851	20.0301	25.8393	46.968	61.4767	20.7233	69.3007	16.4748	400	135.159	154.496	283.218	17.7275	26.5324	26.9379	26.9379
FGSG_01515	GzZC191	-1	-1	-1	-1	-1	174.996	14.3263	166.297	178.503	175.353	165.891	166.99	182.821	158.185	158.185	175.353	177.299	72.0733	72.5841	163.484	16.8112	16.8112	15.0195	14.3263	15.4249	15.0195	13.1224	13.8155	117.432	129.638	157.087	156.932	99.522	157.78	157.087	168.089	306.244	14.1722	135.853	276.31	400	400	400	400	150.872	150.584	134.243	150.025
FGSG_05925	GzZC193	-1	-1	-1	-1	-1	81.1013	-1	94.406	40.7534	138.155	42.6505	42.6505	101.67	91.4103	91.4103	155.883	142.067	37.7577	37.5345	46.7448	34.8955	27.631	26.5324	-1	12.2061	15.4249	33.1525	36.8414	322.362	40.7534	23.719	40.7534	41.4465	43.7491	23.719	126.642	352.296	12.2061	400	400	400	400	400	400	41.4465	43.056	42.1397	43.056
FGSG_03919	GzZC195	-1	-1	-1	-1	-1	92.1034	12.7169	55.9552	42.3628	97.9125	202.851	131.94	194.333	111.217	95.61	119.041	180.806	36.8414	46.7448	41.4465	32.2362	31.543	30.039	14.7318	21.2341	30.1567	27.9877	34.5388	67.9789	16.1181	16.1181	16.1181	15.4249	15.4249	14.7318	285.521	67.1316	11.8696	64.9832	11.8696	400	400	400	115.64	20.7233	17.7275	16.2235	23.0259
FGSG_03912	GzZC196	-1	-1	-1	-1	-1	111.035	17.7275	15.0195	13.9209	14.5087	32.3416	32.3416	237.166	33.4402	21.6396	15.4249	12.4292	16.6289	-1	16.1181	16.4748	16.4748	14.5087	11.7361	12.4292	-1	13.1224	18.4207	15.4249	13.1224	13.8155	13.8155	13.8155	13.1224	13.1224	213.447	14.3263	17.3221	19.6247	12.7169	400	400	400	400	17.7275	15.4249	15.4249	15.4249
FGSG_03892	GzZC197	-1	-1	-1	-1	-1	114.436	12.7169	90.7171	98.318	108.915	105.226	105.919	107.123	93.7128	92.4601	111.728	101.419	70.2815	70.2815	162.79	56.8715	57.9213	46.0517	-1	63.7792	46.0517	57.67	46.968	98.318	-1	-1	-1	-1	-1	-1	75.9853	127.846	48.3543	209.758	34.7619	400	379.927	361.506	373.019	91.4103	88.7022	-1	96.9317
FGSG_03878	GzZC198	-1	-1	-1	-1	-1	53.0648	14.7318	118.348	127.558	79.8973	126.999	126.999	121.344	130.149	129.456	120.651	124.34	111.217	111.217	139.359	18.526	21.9272	18.526	-1	14.3263	14.3263	24.6353	21.4164	17.3221	131.247	51.0135	99.0112	99.0112	127.558	96.0154	93.7128	80.8136	32.2362	49.2706	198.022	400	81.7945	375.321	19.6247	43.056	108.221	114.031	113.743
FGSG_03861	GzZC199	-1	-1	-1	-1	-1	153.58	15.4249	25.8393	26.2447	30.039	28.835	28.835	23.9421	26.5324	26.5324	13.1224	30.6268	26.0216	26.0216	25.3284	13.1224	13.1224	12.2061	12.4292	16.6289	12.0238	13.8155	19.6247	20.9464	27.631	27.631	27.631	27.631	27.631	27.631	22.3327	18.9315	17.7275	84.097	-1	400	95.0991	292.428	93.0197	27.631	27.7364	27.8542	27.7364
FGSG_03857	GzZC200	-1	-1	-1	-1	-1	23.5367	18.6438	99.0112	48.4596	21.9272	55.6187	55.6187	110.524	93.7128	109.831	18.6438	110.747	21.9272	21.9272	18.9315	21.0799	19.6247	18.9315	16.3412	20.0301	20.0301	17.3221	17.7275	21.0799	24.6353	19.337	23.5367	23.719	23.719	20.0301	18.4207	24.2298	23.0259	18.6438	17.3221	400	267.1	400	271.705	23.9421	23.9421	24.2298	23.9421
FGSG_07693	GzZC201	-1	-1	-1	-1	-1	12.2061	-1	393.742	144.37	60.378	153.175	153.175	-1	129.638	186.866	-1	-1	-1	-1	-1	-1	-1	-1	-1	-1	-1	-1	-1	-1	11.8696	-1	-1	-1	-1	-1	-1	12.2061	-1	260.192	-1	400	12.7169	-1	12.4292	-1	-1	-1	-1
FGSG_03415	GzZC202	-1	-1	-1	-1	-1	18.4207	16.2235	400	129.301	391.439	324.664	370.716	400	400	333.875	329.27	363.808	16.2235	16.2235	23.0259	19.337	18.9315	16.2235	20.7233	16.1181	16.8112	17.7275	19.1138	17.3221	19.1138	19.337	19.1138	17.3221	18.4207	18.4207	23.3825	17.3221	23.0259	400	400	400	400	400	400	14.7318	17.7275	16.3412	18.4207
FGSG_03399	GzZC203	-1	-1	-1	-1	-1	14.3263	18.7774	20.7233	22.3327	21.9272	20.0301	20.0301	19.1138	20.7233	29.9336	23.9421	25.4338	26.5324	26.5324	17.3221	15.4249	15.4249	12.7169	12.4292	13.8155	14.7318	14.0387	15.4249	15.4249	16.1181	16.2235	16.1181	16.3412	16.1181	16.2235	16.1181	17.0344	16.1181	18.4207	190.421	400	361.506	29.2405	94.406	13.1224	13.9209	22.3327	13.8155
FGSG_03390	GzZC204	-1	-1	-1	-1	-1	13.1224	-1	13.8155	12.7169	-1	-1	-1	-1	13.1224	-1	-1	13.8155	-1	-1	11.8696	12.4292	12.7169	-1	-1	-1	-1	12.0238	16.1181	-1	12.7169	13.1224	12.7169	13.1224	11.7361	11.7361	12.4292	12.7169	-1	-1	17.0344	382.229	14.7318	16.4748	13.8155	-1	-1	-1	-1
FGSG_07482	GzZC205	-1	-1	-1	-1	-1	164.688	-1	-1	214.14	157.492	331.572	331.572	230.259	-1	-1	204.93	400	-1	-1	-1	-1	-1	-1	-1	-1	-1	-1	-1	-1	-1	-1	-1	-1	-1	-1	239.469	217.647	-1	-1	253.284	400	375.321	400	400	-1	-1	-1	-1
FGSG_06750	GzZC206	-1	-1	-1	-1	-1	44.9531	30.2903	370.716	373.019	271.705	368.414	368.414	384.532	370.716	370.716	331.572	370.716	43.056	47.2557	31.543	87.7214	66.9981	86.8051	46.2748	51.0135	49.2706	24.6353	65.6764	36.1482	64.4724	64.4724	64.4724	63.7792	63.7792	63.7792	56.8715	292.428	45.3586	47.2557	400	400	400	400	400	46.0517	45.3586	46.1571	46.4084
FGSG_06699	GzZC207	-1	-1	-1	-1	-1	13.1224	-1	19.337	21.9272	23.0259	18.4207	18.4207	20.7233	14.5087	14.3263	23.0259	17.0344	14.7318	18.4207	21.6396	-1	-1	-1	-1	-1	-1	-1	-1	333.875	20.9464	21.0799	20.9464	18.9315	20.9464	20.9464	29.2405	294.731	-1	400	11.6183	400	400	400	400	21.6396	21.2341	-1	20.0301
FGSG_05725	GzZC208	-1	-1	-1	-1	-1	40.7534	-1	97.9125	88.0091	83.5862	54.5689	55.9552	77.1893	76.4961	73.6827	91.0048	58.7686	16.8112	16.8112	67.9789	16.3412	16.4748	17.3221	12.7169	14.3263	16.8112	15.4249	16.8112	66.0818	17.3221	17.7275	17.3221	17.7275	17.3221	17.3221	45.3586	126.999	14.0387	47.6611	40.7534	400	363.808	299.336	101.314	16.8112	16.8112	17.0344	16.8112
FGSG_05716	GzZC209	-1	-1	-1	-1	-1	20.0301	-1	151.971	172.001	131.247	168.089	157.087	75.2922	152.194	171.595	57.5646	179.602	13.1224	13.1224	13.1224	-1	-1	-1	-1	-1	-1	-1	-1	74.1935	-1	14.0387	13.8155	-1	13.8155	13.8155	-1	121.344	-1	-1	14.1722	400	310.849	306.244	264.797	-1	15.0195	-1	-1
FGSG_05682	GzZC210	-1	-1	-1	-1	-1	78.2879	20.0301	99.9274	125.544	72.9896	101.825	76.2085	129.861	127.846	98.318	74.3759	106.276	39.1439	39.5006	46.2748	28.835	28.835	27.8542	24.6353	26.5324	24.2298	27.8542	28.1418	167.396	37.3522	33.4402	33.1525	29.2405	33.1525	33.1525	105.919	18.7774	16.1181	21.9272	17.7275	400	400	400	400	14.7318	26.0216	15.4249	26.0216
FGSG_05646	GzZC211	-1	-1	-1	-1	-1	111.035	12.4292	157.492	137.462	157.269	155.477	155.477	155.189	148.282	158.878	157.087	151.971	148.569	142.76	191.115	62.1698	43.7491	54.5689	-1	22.3327	-1	54.1634	74.3759	322.362	134.466	79.4919	133.655	56.8715	136.076	136.076	57.5646	322.362	57.5646	58.0755	13.8155	400	49.5583	400	400	136.209	135.958	135.159	135.159
FGSG_03044	GzZC212	-1	-1	-1	-1	-1	37.198	16.4748	58.4809	60.7835	60.2239	38.0453	38.0453	43.056	35.7427	40.7534	60.2239	31.1376	21.6396	21.6396	36.1482	17.7275	16.1181	16.8112	16.6289	17.3221	17.7275	17.7275	20.0301	41.4465	21.6396	21.6396	21.6396	19.1138	21.0799	21.6396	27.631	59.1741	16.1181	25.3284	19.6247	400	400	349.993	59.1741	20.7233	20.7233	18.9315	18.9315
FGSG_03037	GzZC213	-1	-1	-1	-1	-1	18.9315	19.6247	27.631	23.0259	21.4164	23.0259	19.1138	18.4207	20.7233	20.0301	20.0301	20.7233	16.8112	16.8112	15.4249	25.3284	25.3284	25.6851	15.4249	19.1138	19.1138	20.7233	23.1312	17.7275	23.3825	23.5367	23.3825	23.5367	23.3825	23.3825	19.6247	18.7774	24.6353	19.337	17.7275	400	26.9379	102.518	26.2447	16.6289	15.4249	16.8112	16.6289
FGSG_02969	GzZC214	-1	-1	-1	-1	-1	64.6955	-1	52.2663	55.3674	71.3801	20.7233	20.0301	65.6764	63.0861	59.1741	13.8155	82.8931	11.6183	11.6183	-1	12.0238	12.0238	11.7361	-1	12.0238	11.7361	-1	13.8155	61.0712	-1	-1	13.8155	14.0387	13.8155	13.9209	59.1741	55.9552	-1	147.876	-1	400	400	136.769	400	11.6183	12.2061	12.2061	13.8155
FGSG_04191	GzZC216	-1	-1	-1	-1	-1	211.838	13.1224	157.269	151.971	147.471	147.365	147.365	85.8888	156.932	156.576	148.569	155.883	244.074	244.074	205.846	30.8499	30.8499	29.9336	-1	42.6505	36.8414	37.5345	30.039	253.284	169.698	170.391	206.134	183.108	139.359	170.391	230.259	210.739	43.056	17.0344	23.3825	400	400	400	400	230.259	103.722	216.8	103.722
FGSG_03327	GzZC218	-1	-1	-1	-1	-1	-1	-1	76.342	42.6505	39.6548	61.0712	61.0712	31.543	60.5604	80.5905	29.9336	29.9336	25.3284	65.3887	13.8155	23.0259	23.0259	20.0301	-1	25.4338	13.8155	12.0238	23.249	16.4748	55.262	56.1783	59.1741	59.1741	53.3161	52.9595	25.3284	14.1722	21.9272	21.6396	299.336	400	51.8608	326.967	47.2557	14.7318	13.1224	-1	14.3263
FGSG_03322	GzZC219	-1	-1	-1	-1	-1	21.6396	14.3263	58.2578	59.1741	53.8757	27.631	27.631	45.3586	44.4423	42.3628	54.1634	20.7233	24.6353	24.6353	47.2557	23.1312	20.7233	23.0259	12.4292	23.0259	23.9421	21.2341	23.9421	31.1376	25.4338	25.6851	25.4338	25.6851	25.4338	25.5516	26.2447	50.6569	25.3284	47.6611	18.4207	400	400	400	343.085	24.6353	24.6353	20.7233	20.7233
FGSG_03294	GzZC220	-1	-1	-1	-1	-1	66.0818	-1	85.7065	79.4919	84.5025	87.7214	87.7214	129.05	86.3996	81.7945	82.8931	129.861	55.7729	55.7729	56.8715	30.4444	27.631	25.6851	17.3221	17.3221	-1	28.3242	29.2405	46.2748	64.4724	37.3522	64.4724	64.5777	64.4724	37.198	66.775	71.891	21.9272	29.9336	26.2447	400	400	400	250.982	59.8672	60.0904	60.2239	60.0904
FGSG_03292	GzZC221	-1	-1	-1	-1	-1	130.554	-1	136.076	157.269	148.975	151.971	151.971	137.462	126.642	133.55	148.975	150.872	73.6827	73.6827	166.702	23.3825	21.4164	13.1224	13.8155	17.7275	27.631	22.3327	19.337	203.831	162.385	161.874	161.692	117.432	163.484	145.286	136.546	297.033	20.7233	294.731	111.035	400	400	326.967	349.993	126.748	159.795	112.134	125.544
FGSG_03246	GzZC222	-1	-1	-1	-1	-1	297.033	15.4249	338.48	347.69	340.783	349.993	349.993	297.033	340.783	333.875	333.875	306.244	384.532	398.347	343.085	25.8393	22.3327	23.3825	17.3221	80.5905	110.524	17.3221	18.6438	308.546	51.8608	52.2663	51.8608	39.6548	52.9595	52.9595	336.177	317.757	115.822	400	400	400	400	400	400	389.137	391.439	99.0112	363.808
FGSG_03226	GzZC223	-1	-1	-1	-1	-1	96.7086	11.5129	239.469	113.183	246.377	232.561	232.561	146.267	237.166	126.999	246.377	198.022	78.2879	77.1893	93.7128	26.0216	26.0216	25.4338	12.2061	13.8155	13.8155	12.7169	24.2298	112.932	138.848	139.071	138.848	139.071	135.853	135.853	96.7086	89.8008	14.3263	93.3074	55.9552	400	237.166	248.679	140.458	125.033	142.76	140.458	141.662
FGSG_03219	GzZC224	-1	-1	-1	-1	-1	56.466	12.4292	72.9896	72.2964	64.6955	49.9637	53.0648	59.9726	58.2578	57.9213	66.8803	48.4596	26.0216	26.0216	46.1571	17.0344	17.0344	16.1181	12.4292	17.3221	17.3221	17.3221	17.3221	51.35	23.9421	23.9421	23.719	24.2298	23.719	23.9421	61.0712	55.7729	16.8112	134.061	16.1181	400	271.705	88.4145	276.31	26.2447	23.9421	26.5324	26.2447
FGSG_03214	GzZC225	-1	-1	-1	-1	-1	18.4207	25.3284	257.89	16.6289	164.688	248.679	248.679	246.377	257.89	101.537	308.546	127.335	15.4249	15.4249	13.1224	26.9379	28.835	23.0259	23.0259	53.1826	68.3844	40.7534	48.4596	14.3263	21.9272	21.9272	21.9272	21.9272	21.9272	21.9272	16.3412	12.4292	44.6654	15.0195	248.679	400	400	400	400	15.0195	15.0195	15.4249	15.0195
FGSG_03207	GzZC226	-1	-1	-1	-1	-1	43.056	-1	41.4465	59.8672	44.9531	67.1316	63.0861	60.378	43.7491	64.4724	69.9938	276.31	51.8608	52.9595	36.1482	39.3671	43.7491	44.4423	-1	48.3543	53.6526	41.9574	49.9637	46.5625	46.5625	49.0474	49.0474	44.9531	49.9637	45.3586	47.6611	53.8757	40.7534	49.9637	120.245	400	400	347.69	400	51.35	53.6526	53.8757	53.6526
FGSG_03201	GzZC227	-1	-1	-1	-1	-1	55.4852	13.8155	123.646	125.544	77.5947	122.953	121.344	117.789	124.34	110.524	71.6033	83.5862	58.2578	58.2578	53.8757	-1	-1	-1	11.7361	-1	-1	-1	-1	86.8051	55.3674	55.4852	55.3674	56.1783	55.3674	44.9531	118.636	147.722	12.7169	119.041	13.1224	400	285.521	400	320.059	52.2663	53.4703	46.0517	46.0517
FGSG_07079	GzZC231	-1	-1	-1	-1	-1	59.8672	65.6764	58.7686	66.0818	72.2964	69.5884	69.5884	70.2815	58.0755	71.3801	50.6569	62.1698	50.6569	50.6569	308.546	56.8715	57.5646	58.0755	69.9938	75.2922	86.1119	89.9062	85.1956	66.0818	61.0712	62.2752	62.1698	59.8672	63.0861	62.1698	352.296	60.5604	76.342	65.1655	117.655	400	400	400	400	58.2578	59.8672	58.4809	58.2578
FGSG_01378	GzZC234	-1	-1	-1	-1	-1	400	39.6548	64.9832	62.5265	66.9981	57.9213	57.9213	57.7878	58.4809	62.1698	49.0474	62.3929	35.2319	44.6654	42.3628	31.543	32.2362	34.5388	32.2362	55.262	56.466	35.7427	51.35	400	43.8545	44.1058	49.2706	49.5583	56.8715	49.2706	400	50.88	37.5345	51.8608	101.67	400	400	400	112.827	49.5583	40.3479	40.3479	40.0602
FGSG_01318	GzZC235	-1	-1	-1	-1	-1	400	33.4402	384.532	400	386.834	400	400	366.111	377.624	363.808	199.226	343.085	313.152	310.849	400	24.6353	28.835	26.9379	30.2903	38.0453	23.1312	25.3284	21.0799	400	184.563	290.126	356.901	347.69	356.901	356.901	303.941	400	32.2362	400	125.033	400	400	400	400	285.521	333.875	214.497	290.126
FGSG_06915	GzZC237	-1	-1	-1	-1	-1	41.4465	12.0238	89.8008	89.8008	95.0991	37.7577	88.7022	92.2088	91.0048	89.1077	93.7128	88.1914	85.4188	86.1119	35.0496	14.5087	14.5087	14.5087	-1	23.719	37.5345	21.9272	26.5324	24.2298	86.3996	86.3996	86.3996	86.3996	86.8051	86.8051	37.7577	43.056	26.9379	28.3242	13.8155	400	322.362	241.771	310.849	90.024	87.8549	90.7171	90.494
FGSG_03159	GzZC238	-1	-1	-1	-1	-1	93.7128	37.7577	219.439	244.074	303.941	373.019	373.019	278.613	354.598	356.901	373.019	303.941	41.4465	40.7534	94.406	30.4444	31.543	31.543	43.056	43.056	65.1655	31.1376	46.7448	160.082	74.1935	74.3759	74.1935	74.3759	74.3759	73.6827	338.48	57.5646	65.6764	52.2663	17.7275	400	400	400	400	43.9723	59.9726	55.3674	59.8672
FGSG_03138	GzZC239	-1	-1	-1	-1	-1	56.8715	26.9379	114.436	113.05	115.822	102.23	102.23	132.451	178.908	168.089	155.477	192.319	46.1571	57.5646	57.67	46.0517	44.9531	33.8456	32.2362	39.1439	35.0496	123.646	31.543	114.031	64.5777	64.6955	64.5777	64.4724	63.7792	63.7792	363.808	62.1698	116.739	101.419	210.452	400	400	163.589	400	60.2239	59.8672	59.1741	59.8672
FGSG_03102	GzZC240	-1	-1	-1	-1	-1	20.0301	35.2319	32.3416	27.7364	106.835	37.7577	32.2362	36.1482	26.9379	31.543	51.5732	99.1165	31.1376	31.543	20.7233	26.2447	26.0216	24.2298	25.5516	26.9379	27.631	29.2405	25.4338	27.631	110.881	111.035	110.881	111.035	109.831	109.831	23.1312	17.7275	29.2405	23.719	246.377	400	400	400	400	23.249	30.8499	19.6247	30.8499
FGSG_04459	GzZC241	-1	-1	-1	-1	-1	13.1224	-1	14.0387	11.5129	12.7169	23.5367	23.0259	11.6183	24.6353	41.9574	12.7169	34.5388	13.8155	12.7169	12.0238	-1	13.1224	-1	11.7361	12.7169	15.4249	-1	11.6183	-1	13.8155	11.7361	14.5087	13.1224	13.8155	12.4292	12.7169	-1	13.1224	216.954	128.252	400	400	375.321	400	12.0238	11.8696	12.0238	11.8696
FGSG_06593	GzZC242	-1	-1	-1	-1	-1	200.682	-1	33.8456	22.3327	25.5516	38.4508	38.4508	23.0259	31.543	31.543	25.6851	34.5388	29.2405	13.8155	35.0496	-1	-1	-1	-1	25.4338	-1	-1	-1	38.0453	21.2341	21.4164	21.4164	14.0387	21.6396	21.6396	183.514	41.6697	-1	44.9531	384.532	400	400	400	400	28.5473	27.631	26.9379	29.9336
FGSG_03702	GzZC243	-1	-1	-1	-1	-1	201.018	-1	136.546	128.945	136.209	122.037	122.037	127.846	131.94	132.164	128.945	109.425	57.67	57.67	102.923	72.5841	74.3759	44.6654	-1	94.6291	77.1893	77.5947	78.2879	69.0776	-1	-1	-1	-1	-1	-1	213.042	119.958	84.5025	89.1077	36.1482	400	209.641	379.927	234.864	74.599	75.2922	-1	85.1956
FGSG_02167	GzZC245	-1	-1	-1	-1	-1	16.8112	12.0238	41.6697	54.1634	55.262	25.6851	25.6851	49.0474	72.0733	38.4508	18.4207	62.6806	19.337	20.0301	18.9315	16.1181	16.1181	14.1722	-1	13.1224	13.1224	14.3263	15.4249	22.3327	62.1698	62.2752	66.0818	62.6806	66.0818	66.775	23.0259	19.1138	-1	26.5324	-1	396.045	283.218	226.857	280.915	20.7233	20.7233	20.8286	20.7233
FGSG_01172	GzZC249	-1	-1	-1	-1	-1	67.9789	12.0238	44.6654	18.4207	32.4593	25.3284	22.3327	44.9531	49.9637	49.9637	47.2557	13.8155	12.0238	12.0238	37.7577	-1	12.0238	-1	-1	12.2061	13.1224	-1	-1	23.0259	-1	-1	-1	-1	-1	-1	70.687	54.1634	-1	246.377	400	400	400	389.137	400	56.466	64.8291	23.0259	64.5777
FGSG_02435	GzZC251	-1	-1	-1	-1	-1	94.9168	-1	195.027	40.3479	165.093	48.4596	50.6569	161.181	113.743	116.739	79.8973	155.883	-1	-1	14.3263	-1	-1	-1	-1	13.1224	-1	13.1224	-1	141.662	68.3844	59.8672	71.6033	56.8715	71.3801	56.8715	80.8136	257.89	-1	12.2061	234.864	400	400	400	400	-1	11.7361	11.8696	11.7361
FGSG_05370	GzZC252	-1	-1	-1	-1	-1	253.284	13.9209	29.2405	23.0259	30.6268	32.9293	30.8499	23.3825	27.631	24.6353	22.3327	20.7233	30.8499	36.1482	14.5087	21.9272	26.5324	14.7318	-1	15.0195	15.4249	17.3221	17.7275	176.606	19.337	19.337	19.337	12.2061	19.337	19.337	183.514	177.404	-1	15.4249	211.145	400	246.377	400	145.756	17.3221	17.7275	17.7275	17.3221
FGSG_05350	GzZC253	-1	-1	-1	-1	-1	262.495	-1	220.355	234.864	234.864	234.864	234.864	216.548	216.548	221.405	234.864	239.469	81.1013	81.2836	222.658	16.1181	15.4249	16.1181	20.7233	27.631	23.9421	18.4207	17.0344	370.716	148.059	219.102	218.969	134.466	217.136	217.136	269.402	373.019	15.4249	386.834	115.129	400	400	400	400	216.954	216.954	198.245	216.8
FGSG_05332	GzZC254	-1	-1	-1	-1	-1	60.5604	16.8112	75.9853	63.3738	85.8888	72.5841	62.1698	49.5583	76.4961	77.1893	116.333	58.2578	65.1655	62.2752	46.0517	19.337	19.1138	19.1138	21.6396	20.7233	21.9272	18.7774	17.3221	44.9531	69.7707	69.9938	69.7707	44.9531	52.2663	69.9938	48.8651	59.8672	20.0301	39.1439	34.7619	373.019	109.425	222.252	285.521	42.6505	65.6764	66.0818	66.0818
FGSG_05279	GzZC255	-1	-1	-1	-1	-1	134.466	-1	118.636	105.226	145.063	109.425	109.425	188.812	91.0048	112.827	72.2964	52.2663	109.138	107.528	18.4207	-1	-1	-1	-1	11.7361	-1	-1	-1	180.806	17.7275	17.7275	17.7275	17.7275	18.6438	24.6353	183.514	168.194	-1	400	303.941	400	400	400	400	85.1956	65.3887	52.2663	51.8608
FGSG_02799	GzZC256	-1	-1	-1	-1	-1	162.385	40.0602	66.0818	144.37	141.662	144.37	144.37	139.359	73.6827	152.481	63.0861	125.949	134.754	134.754	400	23.719	25.3284	24.6353	40.7534	65.3887	41.9574	25.8393	43.7491	400	142.76	130.554	153.58	153.58	117.943	153.58	161.874	400	45.3586	400	39.6548	400	326.967	400	400	140.814	142.067	140.969	140.814
FGSG_02696	GzZC257	-1	-1	-1	-1	-1	207.233	18.9315	165.093	178.908	173.898	181.904	180.806	188.812	167.396	176.606	173.898	195.72	85.8888	85.1956	138.155	18.4207	18.4207	16.8112	13.8155	33.1525	14.7318	19.1138	16.8112	209.758	145.979	175.913	175.913	107.528	176.606	175.913	192.724	209.535	21.6396	178.503	82.1999	400	400	400	400	174.996	175.913	160.082	175.507
FGSG_02554	GzZC259	-1	-1	-1	-1	-1	250.982	16.1181	46.7448	42.3628	71.7368	46.0517	46.0517	250.982	47.2557	47.2557	71.7368	51.0135	47.6611	47.6611	37.198	18.9315	12.2061	19.6247	13.8155	17.3221	15.4249	13.1224	12.4292	78.2879	48.3543	13.1224	48.3543	48.3543	47.6611	65.3887	315.454	182.415	14.7318	202.851	290.126	400	400	400	400	47.2557	48.3543	47.2557	48.3543
FGSG_02874	GzZC260	-1	-1	-1	-1	-1	151.971	-1	-1	206.54	145.574	303.941	303.941	205.846	-1	-1	173.61	375.321	-1	-1	-1	-1	-1	-1	-1	-1	-1	-1	-1	-1	-1	-1	-1	-1	-1	-1	216.443	203.831	-1	-1	222.658	400	400	400	400	-1	-1	-1	-1
FGSG_02854	GzZC261	-1	-1	-1	-1	-1	23.0259	17.7275	20.7233	23.9421	20.8286	18.6438	18.6438	23.719	20.9464	22.3327	18.7774	137.056	17.7275	21.4164	19.1138	19.6247	19.6247	20.0301	16.1181	18.6438	17.7275	19.6247	20.0301	19.337	22.3327	22.3327	22.3327	18.4207	21.6396	21.9272	23.0259	21.4164	19.337	23.0259	23.3825	400	65.6764	239.469	67.6913	18.9315	19.1138	19.1138	19.1138
FGSG_03551	GzZC262	-1	-1	-1	-1	-1	232.561	-1	196.924	210.046	206.134	208.149	207.743	234.864	200.325	208.842	206.54	218.969	87.4982	87.7214	400	19.1138	18.9315	22.3327	15.0195	26.5324	15.0195	21.9272	24.6353	317.757	145.063	201.934	201.934	114.436	201.934	202.627	230.259	400	29.2405	274.008	276.31	400	400	400	400	198.533	201.934	190.421	201.934
FGSG_03508	GzZC263	-1	-1	-1	-1	-1	54.5689	-1	30.4444	20.0301	28.5473	43.7491	16.1181	17.7275	178.908	59.1741	35.7427	24.6353	113.743	113.52	20.0301	13.8155	14.1722	12.7169	-1	16.1181	16.1181	12.7169	-1	58.2578	35.4551	35.7427	26.9379	18.4207	17.7275	32.3416	88.7022	18.7774	14.1722	20.8286	-1	400	186.509	33.8456	168.782	111.035	111.035	43.7491	110.747
FGSG_01760	GzZC265	-1	-1	-1	-1	-1	24.6353	23.5367	80.5905	34.5388	44.6654	84.097	84.097	31.543	83.5862	78.981	75.2922	33.1525	42.1397	42.1397	27.631	18.526	18.526	18.7774	14.0387	23.0259	15.4249	16.3412	18.4207	26.5324	60.7835	61.0712	61.0712	61.0712	59.1741	59.1741	69.0776	23.9421	17.7275	23.719	13.1224	400	65.6764	123.646	27.9877	20.0301	40.7534	40.7534	40.7534
FGSG_01669	GzZC267	-1	-1	-1	-1	-1	13.8155	13.1224	18.4207	24.2298	14.3263	16.3412	16.3412	23.9421	17.7275	17.7275	16.1181	17.7275	15.0195	15.0195	15.4249	13.1224	14.1722	12.2061	-1	13.1224	13.9209	-1	12.4292	14.3263	13.1224	20.0301	19.6247	20.0301	19.6247	17.7275	-1	25.3284	12.4292	-1	11.8696	285.521	219.662	187.02	216.954	15.4249	15.4249	16.1181	15.4249
FGSG_04311	GzZC268	-1	-1	-1	-1	-1	38.0453	17.3221	34.5388	50.6569	71.3801	49.9637	44.9531	59.1741	39.8371	45.3586	33.4402	49.5583	48.5774	39.8371	122.037	26.0216	25.4338	26.9379	20.7233	20.7233	21.9272	24.2298	20.9464	214.651	46.5625	47.2557	47.2557	35.2319	47.2557	47.2557	43.056	253.284	28.835	216.443	400	400	400	400	400	48.8651	50.7622	49.9637	49.9637
FGSG_05157	GzZC269	-1	-1	-1	-1	-1	48.3543	12.2061	39.1439	28.835	96.8139	23.5367	25.3284	51.8608	52.9595	58.7686	24.2298	78.981	16.6289	16.6289	95.3223	23.3825	25.5516	21.9272	17.0344	14.1722	16.1181	17.7275	24.6353	354.598	22.3327	21.9272	26.0216	22.3327	26.9379	25.8393	51.0135	386.834	15.4249	21.2341	13.8155	400	400	400	400	31.543	16.2235	12.4292	46.0517
FGSG_04974	GzZC270	-1	-1	11.7361	-1	13.8155	215.057	25.3284	287.823	35.4551	234.864	230.259	230.259	217.647	274.008	181.211	232.561	239.469	34.5388	35.4551	99.9274	20.9464	21.0799	20.9464	24.2298	22.3327	23.0259	22.3327	20.9464	45.3586	29.2405	21.0799	29.2405	29.9336	30.6268	30.8499	255.587	179.825	21.0799	23.1312	78.2879	400	400	400	400	31.543	30.039	30.8499	30.8499
FGSG_04888	GzZC272	-1	-1	-1	-1	-1	244.074	41.4465	57.9213	56.1783	55.9552	53.4703	53.4703	53.4703	61.4767	61.4767	55.4852	53.6526	48.5774	46.7448	400	24.6353	24.6353	26.5324	33.1525	30.039	25.6851	40.3479	20.7233	400	48.3543	46.0517	48.3543	48.4596	47.6611	45.3586	237.166	361.506	38.4508	400	156.576	400	400	400	400	62.3929	62.6806	53.4703	53.3161
FGSG_05120	GzZC273	-1	-1	-1	-1	-1	400	32.2362	400	400	400	400	400	400	400	400	400	400	400	400	400	145.42	145.168	145.063	133.773	97.4017	99.9274	136.076	98.318	400	400	400	400	400	400	400	400	400	173.898	400	400	400	400	400	400	68.3844	66.8803	52.2663	57.7878
FGSG_01638	GzZC275	-1	-1	-1	-1	-1	343.085	14.5087	382.229	366.111	320.059	389.137	389.137	386.834	373.019	393.742	391.439	400	359.203	363.808	257.89	26.5324	27.631	22.3327	12.7169	31.543	34.5388	35.7427	31.543	400	331.572	329.27	343.085	306.244	343.085	345.388	400	400	26.0216	322.362	22.3327	400	400	400	400	33.8456	32.747	32.2362	32.4593
FGSG_01562	GzZC277	-1	-1	-1	-1	-1	226.346	144.37	274.008	262.495	234.864	257.89	257.89	287.823	280.915	248.679	257.89	299.336	290.126	290.126	274.008	196.231	196.924	190.421	175.69	209.535	191.115	193.64	198.379	336.177	308.546	308.546	292.428	223.707	308.546	308.546	297.033	389.137	200.682	400	17.7275	400	400	400	400	276.31	283.218	34.5388	25.6851
FGSG_06503	GzZC278	-1	-1	-1	-1	-1	98.318	-1	67.1316	67.9789	84.5025	65.3887	44.4423	69.1829	69.7707	83.2497	74.8867	75.2922	100.215	100.215	246.377	13.1224	13.8155	13.1224	11.8696	14.3263	14.0387	15.4249	12.4292	250.982	62.5265	75.9853	75.9853	29.9336	75.9853	75.9853	100.621	366.111	17.7275	359.203	82.1999	400	400	400	400	58.2578	57.5646	56.466	56.466
FGSG_06442	GzZC279	-1	-1	-1	-1	-1	81.7945	-1	-1	76.0907	20.7233	36.8414	36.8414	11.8696	-1	-1	-1	91.4103	13.8155	-1	-1	-1	-1	-1	-1	-1	-1	-1	-1	197.329	-1	-1	-1	-1	-1	-1	102.923	-1	-1	-1	12.4292	400	11.8696	297.033	12.0238	-1	-1	-1	-1
FGSG_06436	GzZC280	-1	-1	-1	-1	-1	70.687	-1	60.2239	59.1741	60.378	61.4767	61.4767	64.4724	61.0712	60.7835	60.5604	57.5646	60.7835	61.0712	12.2061	15.4249	15.4249	13.8155	-1	14.3263	12.7169	15.0195	14.3263	48.711	63.3738	63.7792	63.3738	26.9379	63.0861	63.0861	140.969	41.5519	-1	35.0496	14.5087	400	400	260.192	400	59.1741	59.8672	59.9726	59.8672
FGSG_00725	GzZC281	-1	-1	-1	-1	-1	59.8672	13.1224	58.0755	43.056	59.8672	62.3929	54.1634	69.7707	49.2706	56.1783	60.2239	51.1677	33.8456	32.9293	67.9789	17.3221	17.3221	18.7774	12.0238	-1	15.0195	13.1224	17.3221	40.7534	64.9832	65.1655	67.4681	67.6913	67.4681	67.4681	35.2319	21.9272	-1	19.1138	11.6183	400	35.4551	176.2	32.2362	56.1783	58.4809	55.7729	57.5646
FGSG_00713	GzZC283	-1	-1	-1	-1	-1	24.6353	80.5905	43.7491	60.7835	199.632	57.7878	57.7878	47.6611	46.4084	50.6569	185.816	57.5646	39.1439	39.1439	30.2903	93.7128	92.1034	93.3074	69.3007	113.743	28.835	83.5862	99.3678	28.5473	41.8032	39.1439	41.9574	39.1439	41.4465	41.4465	40.7534	30.4444	30.8499	33.4402	41.6697	400	386.834	400	389.137	42.1397	42.3628	36.1482	37.7577
FGSG_02410	GzZC284	-1	-1	-1	-1	-1	31.543	13.1224	15.0195	23.0259	123.646	20.0301	13.1224	118.125	15.0195	12.7169	124.34	148.975	11.5129	13.1224	187.02	16.1181	16.1181	14.7318	18.4207	-1	15.0195	15.0195	13.8155	109.425	-1	-1	-1	-1	-1	-1	30.6268	-1	-1	60.378	-1	400	257.89	400	232.561	-1	-1	12.2061	-1
FGSG_02384	GzZC285	-1	-1	-1	-1	-1	17.7275	-1	35.4551	34.5388	29.2405	29.2405	29.2405	34.5388	40.7534	39.1439	29.9336	36.1482	26.9379	26.9379	23.719	12.4292	12.4292	12.4292	-1	11.7361	-1	12.0238	20.0301	21.9272	30.6268	30.8499	23.0259	30.8499	23.0259	29.2405	25.3284	21.0799	-1	25.5516	359.203	400	25.3284	338.48	25.3284	17.3221	31.543	31.543	31.543
FGSG_02368	GzZC286	-1	-1	-1	-1	-1	99.7043	-1	170.391	163.484	216.8	157.492	157.492	168.782	168.194	168.089	171.595	164.688	13.8155	13.8155	47.2557	28.3242	29.9336	32.9293	-1	14.0387	23.9421	32.2362	28.5473	66.775	73.6827	61.4767	59.1741	18.6438	60.5604	60.7835	173.898	87.6036	27.8542	201.934	127.335	400	223.456	201.934	237.166	12.2061	-1	-1	-1
FGSG_02323	GzZC287	-1	-1	-1	-1	-1	140.458	-1	161.181	191.115	165.786	145.063	143.453	152.481	154.63	137.462	177.522	143.117	58.2578	58.2578	138.848	12.7169	-1	13.8155	21.2341	17.3221	-1	-1	-1	189.323	207.233	207.589	207.456	183.514	208.437	143.453	166.702	185.411	14.5087	140.969	111.217	400	162.79	183.514	164.177	170.614	195.72	138.666	155.477
FGSG_06324	GzZC290	-1	-1	-1	-1	-1	46.968	23.249	110.524	59.1741	110.524	110.881	108.732	92.1034	109.425	109.138	115.129	88.7022	48.8651	61.4767	69.5884	27.9877	29.2405	31.543	21.4164	31.1376	25.6851	23.5367	28.3242	182.821	69.9938	90.1575	90.024	32.4593	40.7534	86.3996	87.7214	52.9595	20.9464	53.3161	36.8414	400	400	400	400	52.2663	69.9938	70.687	70.687
FGSG_04830	GzZC292	-1	-1	-1	-1	-1	271.705	19.6247	177.404	178.908	143.964	170.748	170.748	175.69	177.656	177.992	177.404	182.415	38.4508	39.5006	92.1034	49.9637	51.8608	40.0602	25.3284	20.9464	31.543	43.056	51.8608	356.901	99.9274	99.0112	83.8094	42.3628	83.8094	84.097	269.402	400	40.0602	115.129	126.999	400	400	400	400	33.8456	33.8456	33.8456	33.8456
FGSG_04786	GzZC294	-1	-1	-1	-1	-1	49.5583	27.8542	86.8051	81.7945	59.1741	47.2557	89.1077	60.378	85.5523	86.1119	59.8672	95.3223	65.1655	64.6955	90.494	35.0496	35.4551	40.0602	26.5324	43.9723	54.1634	44.6654	44.9531	73.6827	94.406	73.9059	98.318	97.4017	95.3223	95.61	55.4852	86.8051	50.6569	41.4465	36.9467	400	400	82.8931	363.808	87.6036	88.4145	76.9016	91.4103
FGSG_04747	GzZC295	-1	-1	-1	-1	-1	17.0344	18.4207	36.8414	58.2578	24.2298	44.6654	44.6654	26.2447	43.056	41.9574	51.8608	26.5324	17.7275	17.7275	104.309	22.3327	23.719	21.9272	16.6289	20.7233	19.6247	24.6353	23.719	162.79	28.835	15.4249	28.835	15.4249	29.9336	29.9336	17.3221	139.765	23.0259	131.247	-1	400	143.453	191.808	145.979	19.1138	19.1138	-1	19.1138
FGSG_03786	GzZC296	-1	-1	-1	-1	-1	121.344	12.4292	389.137	172.694	139.359	133.907	135.159	126.999	382.229	221.048	155.883	139.765	43.056	43.056	166.297	11.6183	13.8155	-1	-1	-1	18.6438	12.4292	-1	149.891	183.514	181.211	180.806	142.76	180.518	128.252	146.672	156.576	11.6183	122.037	29.9336	400	400	400	400	137.056	185.411	102.923	116.333
FGSG_03727	GzZC297	-1	-1	-1	-1	-1	42.6505	30.8499	173.051	46.0517	184.9	43.7491	44.4423	181.211	189.035	172.799	180.112	42.3628	36.8414	36.8414	40.7534	37.3522	39.5006	34.8955	21.6396	52.2663	49.5583	37.0645	46.4084	41.8032	40.3479	40.7534	40.7534	40.7534	40.7534	40.7534	283.218	44.6654	42.6505	39.6548	31.543	400	400	400	400	38.4508	40.0602	40.7534	40.7534
FGSG_00774	GzZC299	-1	-1	-1	-1	-1	23.0259	24.6353	72.9896	71.6033	37.7577	99.0112	99.0112	40.7534	73.7881	73.9059	73.6827	40.7534	23.0259	23.0259	179.602	20.7233	21.9272	21.6396	25.3284	19.6247	19.337	18.7774	20.7233	274.008	23.5367	23.0259	23.719	19.6247	25.3284	25.3284	23.9421	224.555	21.0799	400	-1	400	400	400	400	23.0259	23.0259	13.1224	23.0259
FGSG_00625	GzZC300	-1	-1	-1	-1	-1	81.7945	-1	267.1	176.606	171.595	359.203	359.203	297.033	262.495	280.915	152.887	167.396	200.836	201.241	143.117	33.1525	32.4593	34.8955	25.3284	34.5388	24.6353	19.337	32.2362	147.471	84.5025	56.466	82.8931	83.1162	89.9062	88.4145	150.872	239.469	27.631	83.4039	41.5519	400	400	400	180.518	184.207	183.514	190.421	191.625
FGSG_00313	GzZC304	-1	-1	-1	-1	-1	30.8499	19.337	29.2405	58.2578	30.039	87.4982	87.4982	84.5025	32.2362	33.8456	35.4551	54.5689	40.0602	32.9293	29.9336	25.8393	25.8393	23.719	18.4207	20.0301	22.3327	20.8286	23.249	208.437	28.5473	25.4338	28.5473	28.835	28.5473	28.5473	83.4039	28.3242	21.0799	35.7427	17.7275	400	400	400	400	79.4919	78.2879	35.4551	78.2879
FGSG_00011	GzZC307	12.4292	16.8112	-1	-1	-1	79.4919	-1	133.55	80.5905	120.245	92.1034	92.1034	115.129	89.9062	100.621	142.067	119.84	82.1999	82.1999	69.1829	-1	-1	-1	-1	29.2405	-1	-1	-1	59.1741	82.8931	83.4039	82.8931	82.8931	82.8931	82.8931	86.1119	56.8715	12.4292	19.337	223.351	400	227.956	301.639	179.602	85.1956	85.1956	81.2836	80.8136
FGSG_00235	GzZC308	-1	-1	-1	-1	-1	49.5583	14.5087	33.1525	48.4596	158.878	66.9981	40.3479	44.9531	34.8955	58.2578	35.4551	59.9726	39.3671	40.7534	26.5324	15.4249	14.3263	14.7318	16.1181	18.4207	16.1181	15.4249	15.4249	18.6438	44.2599	54.1634	44.4423	39.6548	40.0602	44.1058	50.7622	27.631	17.7275	19.6247	17.3221	400	379.927	47.2557	44.6654	43.7491	49.9637	52.9595	53.3161
FGSG_00227	GzZC309	-1	-1	-1	-1	-1	168.445	-1	97.4017	139.765	237.166	104.82	104.82	126.999	109.831	102.518	96.8139	129.456	157.78	158.185	113.183	69.7707	69.0776	74.8867	-1	85.1956	86.3996	82.1999	87.4982	100.621	140.458	130.554	142.067	121.344	139.071	120.428	129.05	147.365	72.5841	158.185	215.75	400	149.668	400	400	158.185	157.492	156.932	158.878
FGSG_00196	GzZC310	-1	-1	-1	-1	-1	12.4292	-1	145.168	150.584	116.333	24.2298	24.2298	162.79	162.097	126.865	135.853	154.273	-1	-1	-1	14.7318	14.7318	14.0387	13.1224	-1	-1	13.1224	20.9464	17.7275	111.728	111.728	113.05	112.827	113.05	113.337	14.5087	61.0712	11.8696	14.5087	-1	400	400	384.532	393.742	-1	-1	-1	-1
FGSG_00217	GzZC311	-1	-1	-1	-1	-1	124.563	-1	391.439	375.321	391.439	393.742	396.045	347.69	368.414	354.598	177.299	278.613	59.1741	59.9726	310.849	18.4207	19.6247	12.0238	-1	32.2362	17.3221	15.0195	17.0344	285.521	171.084	172.001	171.595	130.554	170.614	136.546	343.085	267.1	26.5324	134.061	39.5006	400	400	400	400	130.554	170.614	111.217	119.041
FGSG_00102	GzZC312	-1	-1	-1	-1	-1	20.7233	-1	55.262	46.0517	43.7491	168.782	167.396	13.1224	62.3929	61.4767	82.1999	16.1181	15.0195	14.3263	93.7128	13.1224	13.1224	-1	-1	-1	18.4207	13.1224	-1	83.8094	14.7318	14.7318	14.7318	14.7318	12.7169	12.7169	22.3327	70.687	-1	65.6764	-1	400	84.5025	139.765	262.495	13.1224	13.1224	-1	13.1224
FGSG_00052	GzZC313	-1	-1	-1	-1	-1	13.8155	12.4292	53.4703	90.7171	42.1397	31.543	69.0776	45.3586	79.2042	80.5905	41.6697	44.9531	-1	14.5087	89.9062	-1	-1	-1	-1	13.1224	13.8155	15.0195	11.8696	18.7774	-1	-1	-1	-1	-1	-1	26.9379	60.7835	-1	14.1722	-1	400	47.6611	160.082	51.0135	12.7169	13.1224	12.4292	12.4292
FGSG_00081	GzZC314	-1	-1	-1	-1	-1	52.2663	19.6247	63.3738	74.599	175.913	152.887	151.277	91.4103	253.284	333.875	400	118.636	62.1698	62.1698	58.2578	29.9336	30.1567	29.9336	37.5345	40.7534	20.0301	62.1698	24.6353	61.0712	57.5646	57.5646	57.5646	56.8715	57.5646	48.3543	108.221	161.181	79.4919	57.67	278.613	400	400	124.85	400	50.6569	53.0648	48.3543	48.3543
FGSG_00069	GzZC315	-1	-1	-1	-1	-1	66.775	-1	202.627	198.128	198.715	198.939	198.022	192.724	201.529	201.018	201.934	200.836	143.271	143.271	107.123	35.4551	38.0453	33.1525	14.1722	49.9637	29.2405	41.8032	40.7534	66.8803	-1	-1	-1	-1	21.2341	21.2341	85.4188	67.4681	41.5519	78.2879	20.0301	400	79.2042	400	400	170.614	179.602	-1	187.203
FGSG_00125	GzZC316	-1	-1	-1	-1	-1	17.3221	13.1224	20.0301	20.7233	62.2752	21.9272	17.7275	68.3844	16.8112	17.0344	62.1698	79.2042	12.0238	12.0238	89.9062	13.1224	13.1224	13.1224	17.0344	19.1138	15.4249	15.0195	16.8112	55.262	17.0344	17.3221	13.8155	17.3221	13.1224	17.3221	25.3284	15.0195	13.8155	26.5324	-1	400	150.179	94.406	144.37	-1	13.8155	12.7169	13.8155
FGSG_05567	GzbHLH010	-1	-1	-1	-1	-1	137.462	74.8867	81.7945	83.8094	64.4724	72.2964	72.2964	89.1077	71.4855	77.5947	81.2836	66.0818	83.1162	83.1162	151.971	88.7022	88.7022	89.8008	46.2748	93.0197	95.0991	89.8008	-1	185.411	80.8136	87.4982	86.8051	11.8696	86.8051	86.8051	134.754	179.958	100.621	224.96	-1	400	373.019	347.69	370.716	82.8931	82.8931	11.7361	82.8931
FGSG_07504	GzC2H052	-1	16.1181	15.4249	16.8112	19.6247	54.1634	24.2298	400	400	400	400	400	246.377	400	400	248.679	368.414	262.495	262.495	57.5646	26.2447	26.2447	21.4164	24.2298	31.543	25.3284	23.0259	26.9379	96.0154	276.31	297.033	297.033	297.033	294.731	294.731	363.808	180.806	25.8393	44.9531	23.5367	400	400	400	400	248.679	218.746	239.469	218.746
FGSG_07909	GzC2H057	13.1224	15.4249	15.4249	15.4249	15.4249	221.405	17.3221	86.8051	74.8867	85.5523	72.9896	72.9896	81.1013	88.7022	88.7022	85.5523	84.097	84.5025	84.5025	129.168	15.4249	15.4249	14.7318	28.1418	-1	16.3412	17.3221	16.1181	146.267	91.4103	91.4103	91.4103	91.4103	91.4103	91.4103	297.033	221.048	13.8155	42.6505	-1	400	264.797	400	400	82.8931	81.1013	82.1999	82.1999
FGSG_08845	GzC2H070	12.4292	70.2815	86.1119	102.007	101.537	400	205.846	400	400	400	400	400	400	400	379.927	400	400	52.9595	400	400	195.027	193.417	204.93	181.904	227.263	237.166	183.514	211.838	400	400	194.333	400	400	389.137	391.439	400	400	241.771	400	-1	400	400	400	400	400	400	61.0712	400
FGSG_08914	GzC2H071	-1	106.835	101.314	109.425	19.337	400	127.335	400	393.742	398.347	400	400	400	398.347	398.347	396.045	400	363.808	363.808	400	161.286	162.097	164.177	124.85	145.42	148.569	178.503	-1	400	269.402	257.89	382.229	36.1482	379.927	379.927	400	391.439	147.471	400	343.085	400	400	400	36.8414	37.3522	29.9336	32.5929	32.5929
FGSG_09629	GzC2H078	11.6183	43.056	36.1482	36.8414	48.3543	70.2815	20.0301	108.915	109.831	102.518	112.134	112.134	102.007	113.183	113.05	66.9981	26.5324	112.827	111.44	166.702	23.0259	20.7233	23.5367	11.8696	42.6505	35.7427	25.4338	33.8456	192.319	108.221	108.221	108.221	108.221	99.3678	99.3678	13.8155	182.821	32.9293	12.0238	13.1224	315.454	269.402	274.008	267.1	110.524	110.524	110.629	111.035
FGSG_10360	GzC2H085	-1	14.3263	-1	-1	-1	94.406	-1	91.4103	88.7022	91.0048	92.1034	92.1034	87.7214	94.406	67.4681	91.0048	91.0048	83.5862	83.5862	152.887	-1	-1	-1	-1	-1	-1	-1	11.8696	168.782	88.4145	87.4982	88.4145	88.7022	89.8008	89.8008	100.621	142.76	-1	297.033	-1	400	352.296	345.388	349.993	26.5324	94.5113	93.7128	93.7128
FGSG_10508	GzC2H089	-1	-1	-1	-1	-1	35.7427	-1	37.5345	39.3671	33.4402	34.5388	34.5388	85.8888	39.6548	75.2922	42.3628	91.0048	118.636	116.333	86.1119	-1	-1	-1	-1	-1	-1	-1	-1	56.1783	62.1698	62.1698	62.1698	62.1698	65.1655	62.1698	36.1482	34.5388	-1	22.3327	191.338	400	57.5646	315.454	184.207	111.44	114.031	110.524	110.524
FGSG_08474	GzNot001	-1	187.203	349.993	343.085	241.771	400	219.662	400	400	400	400	400	400	400	400	400	400	400	400	400	370.716	373.019	375.321	398.347	377.624	193.774	370.716	384.532	400	400	400	400	224.044	400	400	400	400	400	400	384.532	400	400	400	400	400	400	400	400
FGSG_05073	GzGATA008	-1	12.2061	-1	12.7169	14.1722	49.5583	-1	52.2663	54.5689	53.0648	54.5689	54.5689	44.1058	55.7729	55.6187	53.1826	57.67	53.6526	53.6526	72.0733	-1	-1	-1	-1	-1	12.4292	-1	14.7318	104.82	53.3161	53.4703	53.4703	53.6526	53.1826	53.1826	44.4423	82.8931	-1	133.55	14.1722	400	250.982	217.647	246.377	49.9637	51.5732	51.5732	51.5732
FGSG_00374	GzAra001	12.4292	-1	-1	12.0238	-1	274.008	73.9059	303.941	297.033	299.336	310.849	310.849	303.941	303.941	303.941	299.336	310.849	297.033	297.033	264.797	76.6785	77.5947	75.2922	97.6249	82.8931	74.3759	45.3586	79.2042	400	294.731	271.705	294.731	285.521	292.428	294.731	267.1	347.69	36.1482	377.624	-1	400	400	400	400	276.31	280.915	280.915	278.613
FGSG_07214	GzHMG023	294.731	352.296	389.137	384.532	393.742	389.137	168.194	400	400	400	400	400	400	400	400	400	356.901	400	400	400	239.469	234.864	248.679	95.61	260.192	212.754	246.377	250.982	400	400	400	400	400	400	400	400	400	368.414	400	25.6851	400	400	400	400	400	400	400	400
FGSG_10762	GzHMG030	35.0496	37.3522	55.7729	35.4551	43.7491	41.9574	38.0453	32.2362	38.4508	59.8672	34.8955	34.8955	39.3671	39.1439	38.4508	53.1826	45.3586	47.2557	47.6611	54.5689	36.8414	39.6548	37.7577	26.5324	26.5324	24.6353	31.543	41.4465	46.7448	39.3671	37.3522	36.1482	37.3522	39.3671	39.3671	36.8414	120.651	32.747	132.164	329.27	400	400	400	400	48.3543	47.6611	47.6611	47.6611
FGSG_13150	GzHMG036	-1	16.1181	14.0387	13.1224	13.9209	14.0387	-1	16.6289	18.4207	18.6438	16.1181	16.1181	20.7233	14.7318	16.8112	17.3221	15.0195	13.8155	13.8155	17.7275	-1	-1	13.9209	15.0195	13.1224	12.2061	16.8112	19.6247	16.1181	13.1224	13.8155	13.1224	13.8155	13.9209	13.9209	-1	11.8696	-1	12.0238	12.4292	303.941	97.2194	58.2578	92.1034	14.3263	12.7169	13.8155	11.7361
FGSG_05264	GzHOMEL012	16.2235	12.0238	19.337	20.7233	17.0344	12.0238	-1	13.1224	-1	28.5473	-1	30.8499	71.3801	13.1224	-1	27.631	-1	-1	-1	41.4465	-1	-1	-1	-1	-1	-1	-1	-1	267.1	35.4551	-1	-1	-1	35.7427	31.1376	-1	215.75	-1	375.321	-1	400	400	400	400	-1	-1	-1	-1
FGSG_06123	GzHOMEL013	-1	-1	55.262	-1	-1	336.177	51.1677	400	400	400	400	400	400	400	400	255.587	400	400	400	118.125	41.6697	40.3479	43.056	-1	54.5689	51.5732	48.3543	41.9574	400	11.7361	400	215.344	-1	349.993	384.532	393.742	400	40.7534	400	-1	400	400	400	400	400	400	108.221	400
FGSG_08954	GzHOMEL025	-1	-1	-1	-1	22.3327	-1	-1	166.99	-1	-1	-1	164.688	25.3284	-1	166.99	163.484	164.177	23.9421	-1	158.185	-1	-1	-1	-1	-1	-1	-1	14.3263	97.6249	40.0602	46.0517	40.3479	-1	40.3479	31.543	-1	-1	-1	-1	-1	400	-1	-1	-1	25.3284	39.8371	-1	-1
FGSG_08962	GzHOMEL026	-1	23.1312	20.9464	27.631	44.4423	-1	-1	234.864	13.1224	-1	-1	232.561	27.8542	-1	248.679	239.469	221.741	48.5774	21.4164	241.771	-1	-1	-1	-1	-1	29.2405	20.0301	18.526	93.3074	42.6505	64.5777	42.6505	25.3284	51.5732	51.5732	-1	-1	-1	-1	-1	400	-1	-1	-1	19.6247	41.6697	19.1138	23.5367
FGSG_13431	GzHOMEL040	19.6247	32.3416	23.249	-1	38.4508	58.7686	-1	-1	-1	26.5324	-1	82.8931	-1	-1	80.9472	49.9637	64.8291	-1	-1	104.533	88.7022	76.342	26.9379	-1	-1	-1	-1	57.5646	176.606	60.5604	12.4292	-1	-1	-1	-1	54.1634	30.1567	-1	-1	-1	400	400	-1	-1	-1	-1	-1	-1
FGSG_04513	GzMyb009	11.8696	14.3263	15.4249	18.4207	20.0301	16.1181	-1	13.1224	14.0387	17.0344	-1	-1	11.7361	12.4292	-1	12.7169	-1	13.8155	14.7318	11.8696	21.0799	18.4207	17.7275	16.1181	15.0195	14.0387	15.4249	18.6438	17.3221	13.1224	13.1224	13.1224	13.1224	-1	12.4292	-1	19.6247	15.0195	13.1224	262.495	400	193.417	136.076	264.797	12.4292	11.7361	13.9209	13.8155
FGSG_05512	GzMyb010	30.2903	32.5929	38.0453	32.2362	31.1376	363.808	63.7792	400	400	400	400	400	400	400	400	400	400	368.414	393.742	400	42.1397	43.056	43.7491	40.0602	72.5841	82.1999	74.8867	87.4982	400	377.624	361.506	379.927	349.993	336.177	354.598	356.901	400	106.142	400	400	400	400	400	400	377.624	366.111	352.296	382.229
FGSG_00504	GzOB002	400	400	400	400	400	400	400	400	400	400	232.561	400	400	400	400	400	400	400	400	400	400	400	400	400	400	400	400	400	223.862	241.771	400	400	241.771	400	400	400	400	400	400	400	400	400	400	400	400	400	400	400
FGSG_01198	GzOB006	195.72	287.823	384.532	386.834	386.834	400	366.111	400	400	400	400	400	400	400	400	400	400	400	400	400	396.045	396.045	396.045	370.716	393.742	389.137	400	398.347	400	400	400	400	201.934	400	400	400	400	396.045	400	226.57	400	400	400	400	400	400	400	400
FGSG_01290	GzOB009	-1	34.7619	36.1482	36.8414	35.2319	128.252	211.145	283.218	294.731	292.428	294.731	294.731	280.915	292.428	267.1	267.1	290.126	278.613	278.613	329.27	154.273	154.496	153.58	218.052	160.082	158.185	155.883	154.496	177.656	280.915	147.471	280.915	153.58	283.218	283.218	292.428	331.572	151.277	398.347	-1	400	400	400	400	278.613	280.915	280.915	280.915
FGSG_02470	GzOB013	195.027	396.045	400	400	400	400	400	400	400	400	400	400	400	400	400	400	400	400	400	400	400	400	400	400	370.716	400	400	400	400	400	400	400	308.546	400	400	400	400	400	400	400	400	400	400	400	400	400	400	400
FGSG_02622	GzOB014	192.724	400	400	400	400	400	400	400	400	400	400	400	400	400	400	400	400	400	400	400	400	400	400	400	400	400	400	400	400	400	400	400	400	400	400	400	400	400	400	308.546	400	400	400	400	400	400	400	400
FGSG_07269	GzOB028	-1	22.3327	-1	-1	-1	64.6955	24.6353	75.2922	81.5068	69.9938	78.981	71.891	67.2858	70.2815	69.9938	71.3801	81.1013	77.5947	77.5947	67.2858	-1	-1	-1	-1	22.3327	16.1181	-1	15.4249	85.8888	40.7534	40.7534	40.7534	40.3479	40.7534	30.6268	59.1741	89.9062	17.3221	105.226	-1	168.312	137.056	129.456	138.155	76.6785	77.1893	76.0907	75.9853
FGSG_08655	GzOB030	115.352	113.337	113.05	109.831	66.9981	150.584	119.734	130.149	142.76	141.151	131.247	131.247	143.271	131.247	141.662	141.151	140.458	142.983	142.983	160.082	128.945	128.945	128.945	121.344	128.945	125.544	124.85	129.861	117.655	142.067	142.067	142.067	112.134	142.067	142.067	-1	157.269	126.748	-1	-1	202.627	196.924	184.207	198.245	142.983	142.983	93.7128	142.983
FGSG_04254	GzWing009	21.6396	174.996	178.908	163.484	180.295	359.203	313.152	349.993	343.085	338.48	331.572	331.572	345.388	340.783	345.388	347.69	336.177	306.244	306.244	400	292.428	292.428	290.126	308.546	290.126	303.941	285.521	234.864	400	347.69	347.69	347.69	274.008	340.783	345.388	354.598	400	294.731	400	-1	400	400	400	400	343.085	343.085	250.982	343.085
FGSG_10017	GzWing022	15.4249	23.249	31.543	20.0301	21.9272	91.4103	27.7364	111.217	102.923	107.528	110.881	110.881	112.134	119.041	119.041	108.221	93.0197	81.5068	81.5068	110.881	26.5324	33.8456	26.5324	30.8499	19.6247	26.2447	25.3284	21.9272	278.613	44.4423	83.4039	57.5646	72.2964	106.024	103.839	94.9168	22.3327	26.9379	400	27.7364	400	400	400	400	100.215	99.0112	97.2194	96.0154
FGSG_02520	GzYL	17.7275	25.8393	34.6441	30.8499	31.543	52.9595	54.5689	200.325	219.662	211.145	215.344	215.344	212.061	211.145	211.145	126.642	230.259	160.488	213.447	294.731	46.968	49.2706	49.2706	44.4423	47.2557	44.9531	49.0474	50.7622	338.48	218.969	53.3161	165.786	141.662	214.246	213.447	136.076	241.771	47.2557	400	31.1376	400	241.771	400	400	212.754	182.821	40.7534	212.061
FGSG_04221	GzRad001	-1	14.0387	15.0195	14.3263	13.8155	23.1312	128.945	400	400	373.019	400	400	400	400	400	400	384.532	400	400	400	82.1999	83.8094	76.9016	120.651	109.425	93.0197	79.4919	78.2879	400	400	400	400	400	400	400	400	400	102.007	400	260.192	400	400	400	400	389.137	208.842	396.045	181.904
FGSG_06448	GzZC029	-1	-1	-1	-1	-1	179.602	-1	171.084	163.589	161.181	167.396	167.396	162.79	165.786	166.702	161.181	156.576	158.185	158.878	-1	-1	-1	-1	-1	14.3263	-1	-1	-1	129.168	167.396	168.089	167.396	122.142	168.089	168.089	175.353	131.247	-1	142.067	61.4767	400	148.569	400	202.627	168.6	162.79	162.097	162.097
FGSG_12584	GzZC062	-1	-1	-1	-1	-1	42.1397	17.0344	62.2752	58.7686	67.2858	101.67	71.891	65.3887	74.1935	102.007	48.711	47.2557	52.2663	53.8757	84.097	21.6396	21.6396	20.7233	16.2235	20.9464	18.4207	22.3327	22.3327	58.7686	39.5006	53.0648	52.9595	53.0648	52.9595	52.2663	42.1397	44.6654	19.337	37.0645	25.3284	400	377.624	52.9595	354.598	51.1677	54.1634	63.7792	64.4724
FGSG_10458	GzZC081	-1	-1	-1	-1	-1	16.2235	-1	14.7318	15.4249	13.9209	16.4748	63.0861	18.7774	59.8672	20.0301	14.3263	20.7233	16.1181	15.0195	14.0387	14.7318	13.1224	-1	-1	-1	16.2235	-1	-1	16.3412	-1	-1	-1	-1	-1	-1	12.0238	16.1181	-1	18.526	-1	400	19.6247	14.1722	16.6289	16.1181	21.4164	15.0195	15.0195
FGSG_11551	GzZC089	-1	-1	-1	-1	-1	62.1698	-1	33.8456	70.687	306.244	69.7707	69.7707	329.27	40.7534	40.0602	329.27	320.059	226.57	225.653	41.5519	28.835	28.835	28.3242	-1	43.9723	50.6569	28.1418	26.9379	40.7534	108.915	89.8008	108.915	56.8715	92.2088	107.528	59.8672	55.9552	35.4551	49.5583	20.7233	400	48.711	400	400	219.95	234.864	246.377	246.377
FGSG_11356	GzZC097	-1	-1	-1	-1	-1	15.4249	-1	39.5006	31.1376	32.747	20.0301	18.526	30.8499	29.9336	39.8371	32.9293	15.4249	-1	-1	38.4508	12.7169	-1	-1	-1	-1	-1	12.4292	14.1722	35.2319	14.3263	14.5087	14.5087	-1	-1	14.5087	15.4249	43.056	-1	20.0301	21.6396	400	106.276	31.543	400	-1	-1	13.9209	13.9209
FGSG_08380	GzZC105	-1	-1	-1	-1	-1	299.336	23.719	306.244	310.849	283.218	260.192	260.192	260.192	246.377	250.982	283.218	241.771	315.454	315.454	21.4164	26.9379	25.3284	23.3825	23.0259	28.5473	12.7169	21.2341	17.0344	361.506	310.849	308.546	310.849	264.797	310.849	310.849	290.126	400	14.7318	400	361.506	400	111.728	400	400	241.771	297.033	297.033	297.033
FGSG_07924	GzZC122	11.6183	-1	-1	-1	-1	220.355	-1	253.284	209.892	237.166	150.361	150.361	250.982	262.495	116.333	237.166	135.159	28.835	28.835	23.5367	16.8112	17.3221	21.6396	12.4292	17.0344	17.3221	17.7275	14.5087	389.137	17.7275	19.337	13.8155	13.8155	18.4207	13.8155	179.958	308.546	16.1181	400	336.177	400	400	400	400	25.6851	30.6268	30.1567	30.6268
FGSG_02215	GzZC124	-1	-1	-1	-1	-1	67.9789	-1	216.443	35.0496	185.411	41.9574	45.3586	203.321	194.621	142.866	109.425	167.396	-1	-1	12.4292	-1	-1	-1	-1	-1	-1	-1	-1	171.595	41.5519	21.0799	46.4084	43.056	49.2706	41.4465	55.3674	180.806	-1	15.4249	400	400	400	398.347	400	-1	-1	-1	-1
FGSG_08064	GzZC129	-1	-1	-1	-1	-1	56.8715	14.5087	52.9595	63.3738	82.9984	54.1634	54.1634	108.445	52.9595	63.3738	71.6033	117.432	161.538	98.318	31.1376	24.6353	24.6353	24.2298	-1	37.7577	50.6569	28.5473	25.3284	66.0818	145.063	134.243	149.668	130.149	152.481	152.664	64.4724	138.155	35.7427	66.9981	214.14	400	400	400	297.033	61.4767	66.9981	69.0776	64.4724
FGSG_10627	GzZC144	322.362	400	400	400	400	400	24.2298	400	400	400	400	400	400	400	400	400	400	400	400	400	37.0645	36.8414	34.8955	20.0301	37.7577	37.198	41.5519	36.8414	377.624	400	400	400	400	400	400	400	400	37.3522	400	30.4444	400	400	400	400	400	400	255.587	382.229
FGSG_09064	FFC	-1	-1	-1	-1	-1	96.9317	11.6183	173.387	108.445	136.769	202.627	195.72	193.417	171.595	185.816	110.881	147.365	27.631	27.631	161.181	39.1439	40.7534	25.3284	-1	20.7233	17.7275	30.8499	36.8414	62.8629	244.074	209.535	208.842	67.9789	207.926	206.54	86.8051	150.179	32.9293	359.203	62.3929	400	248.679	400	121.344	11.7361	16.1181	-1	17.3221
FGSG_07638	GzZC186	-1	-1	-1	-1	-1	68.3844	12.0238	69.0776	63.0861	69.3007	65.6764	65.3887	59.8672	58.7686	71.3801	56.1783	49.9637	58.7686	59.1741	14.7318	16.2235	15.4249	19.6247	16.8112	16.1181	14.7318	19.1138	17.3221	35.2319	53.8757	51.5732	53.8757	42.1397	53.8757	53.8757	194.621	43.7491	18.6438	41.5519	16.1181	400	400	400	400	43.056	58.0755	58.2578	58.0755
FGSG_07609	GzZC187	-1	-1	-1	-1	-1	32.2362	19.337	101.67	23.5367	26.5324	85.1956	85.1956	27.631	90.1575	39.6548	35.7427	24.6353	23.719	23.1312	23.249	19.1138	19.1138	20.7233	14.1722	18.4207	16.1181	17.0344	18.4207	23.3825	64.4724	64.9832	64.5777	64.6955	33.4402	65.6764	26.2447	23.5367	16.4748	47.2557	13.8155	400	299.336	257.89	299.336	20.0301	20.0301	20.0301	20.0301
FGSG_03683	GzZC244	-1	-1	-1	-1	-1	87.7214	12.7169	75.2922	66.9981	38.4508	64.9832	64.9832	72.9896	66.775	37.0645	21.9272	74.599	77.5947	75.9853	62.1698	22.3327	20.7233	20.9464	12.2061	20.0301	19.337	21.4164	17.7275	101.825	81.7945	56.466	81.7945	81.7945	81.7945	81.7945	86.1119	20.0301	18.7774	105.226	11.5129	400	202.733	105.919	165.786	76.0907	72.5841	72.9896	75.9853
FGSG_03485	GzZC264	-1	-1	-1	-1	-1	18.526	15.4249	34.5388	13.8155	12.7169	13.8155	13.8155	13.8155	39.2493	29.2405	43.056	-1	-1	-1	24.2298	13.9209	16.6289	16.1181	-1	-1	-1	15.4249	-1	68.3844	12.7169	13.1224	12.7169	-1	12.7169	12.7169	-1	73.6827	-1	16.8112	13.9209	400	250.982	224.555	278.613	60.7835	64.4724	18.526	63.7792
FGSG_01724	GzZC266	-1	-1	-1	-1	-1	82.8931	-1	164.177	167.396	218.052	161.692	161.692	168.6	162.097	161.181	166.99	165.891	26.5324	16.8112	54.5689	16.8112	18.4207	23.249	12.2061	-1	12.4292	29.2405	22.3327	62.5265	67.2858	56.1783	51.5732	18.9315	51.5732	51.5732	165.786	82.8931	13.8155	197.329	125.544	400	225.876	204.93	255.587	13.8155	18.4207	18.4207	18.4207
FGSG_04862	GzZC291	-1	-1	-1	-1	-1	23.719	17.7275	50.6569	46.4084	48.3543	33.4402	33.1525	42.6505	50.7622	49.9637	43.7491	27.631	23.0259	23.0259	44.6654	17.3221	17.3221	20.7233	12.2061	16.8112	17.3221	18.526	21.9272	28.5473	23.0259	18.6438	18.526	17.7275	23.0259	18.4207	35.4551	47.2557	19.337	33.4402	193.928	400	287.823	215.344	52.9595	23.0259	23.0259	23.1312	23.0259
FGSG_04803	GzZC293	-1	-1	-1	-1	-1	23.0259	-1	18.4207	18.4207	69.7707	82.1999	82.9984	63.7792	80.5905	79.8973	13.8155	62.1698	17.3221	17.3221	-1	14.3263	13.1224	14.5087	-1	-1	-1	-1	12.4292	58.4809	-1	-1	-1	-1	-1	-1	20.0301	14.5087	13.1224	-1	400	400	400	12.4292	43.8545	16.6289	14.5087	16.1181	15.4249
FGSG_00800	GzZC298	-1	-1	-1	-1	-1	292.428	13.1224	253.284	280.915	271.705	285.521	285.521	271.705	255.587	264.797	271.705	267.1	86.3996	87.4982	260.192	17.7275	17.7275	19.1138	13.8155	18.4207	16.8112	37.0645	26.9379	400	155.189	246.377	246.377	107.528	246.377	246.377	276.31	400	24.6353	400	400	400	400	400	400	253.284	253.284	234.864	253.284
FGSG_00144	GzZC306	-1	-1	-1	-1	-1	20.7233	39.8371	161.874	20.0301	145.979	115.129	115.129	126.642	133.773	129.638	175.913	71.6033	21.0799	18.6438	17.0344	29.9336	31.543	29.9336	25.5516	31.543	60.2239	30.6268	33.4402	20.0301	23.0259	23.0259	23.0259	23.0259	23.0259	23.0259	20.0301	19.6247	26.5324	19.337	16.1181	400	400	400	400	17.3221	17.7275	18.4207	18.4207
a TF blast search scores were obtained from BLASTMatrix in the Comparative Fungal Genomics Platform (CFGP) [26].
[truncated: 117 more columns]

## Sheet: Sheet2
Locus number	Sum
FGSG_06291	39022.6
FGSG_01665	28495.3
FGSG_00385	11655.4
FGSG_10716	55523.6
FGSG_08572	55084.1
FGSG_04134	13742.1
FGSG_13711	6517.7
FGSG_09992	1460.69
FGSG_05171	9013.72
FGSG_10129	18423.5
FGSG_12781	39153.1
FGSG_08481	41819.5
FGSG_00324	18202.9
FGSG_08719	61908.3
FGSG_10517	12806
FGSG_13120	12992.6
FGSG_13746	39405.2
FGSG_05304	7386.03
FGSG_06948	47228.9
FGSG_00477	14777.2
FGSG_01182	7977.2
FGSG_01555	14633.4
FGSG_02527	32248.8
FGSG_06651	4992.99
FGSG_04220	34994.9
FGSG_10384	26491.4
FGSG_06071	27460.6
FGSG_08769	24556.9
FGSG_00574	24443.3
FGSG_10069	17078.5
FGSG_01022	14175
FGSG_09019	23583.3
FGSG_09654	5482.94
FGSG_07133	20667.9
FGSG_09868	8894.2
FGSG_10269	63994.8
FGSG_00930	25075.7
FGSG_07420	24260.5
FGSG_06871	17889.1
FGSG_01350	17136.9
FGSG_09339	21301.1
FGSG_06228	26916.4
FGSG_01176	11343.2
FGSG_09832	7578.03
FGSG_08617	20905.6
FGSG_01173	11189.7
FGSG_00573	19752.9
FGSG_05520	38715.6
FGSG_01915	9227.99
FGSG_08634	25413.6
FGSG_07546	5998.78
FGSG_08924	10009.1
FGSG_07067	24449.9
FGSG_07052	11206.5
FGSG_01341	27023.2
FGSG_06944	20678.2
FGSG_00515	15261
FGSG_07928	18894.6
FGSG_01106	27307.1
FGSG_10470	9044.77
FGSG_12970	21166.8
FGSG_02083	11661.7
FGSG_00902	20855.6
FGSG_00729	8751.8
FGSG_01307	16842.4
FGSG_04083	4304.02
FGSG_06542	39333.4
FGSG_01877	20991.3
FGSG_05475	8592.81
FGSG_06160	18110.3
FGSG_02814	8947.63
FGSG_00545	14325.9
FGSG_07433	44149.8
FGSG_07157	13886.6
FGSG_00750	4462.51
FGSG_02531	38246.9
FGSG_02803	7374.98
FGSG_08981	9915.66
FGSG_06427	27668
FGSG_10142	20451.9
FGSG_10179	12857.8
FGSG_00147	4352.49
FGSG_08696	17489.2
FGSG_00318	8831.46
FGSG_02719	8719.86
FGSG_02445	8139.33
FGSG_02743	29257.5
FGSG_07116	7413.19
FGSG_09410	11478.7
FGSG_06359	24178.2
FGSG_07075	63566.5
FGSG_11799	18235.2
FGSG_00584	17700.4
FGSG_03536	1435.54
FGSG_05399	27524.7
FGSG_01327	2105.56
FGSG_02718	6821.86
FGSG_09524	33439.4
FGSG_09349	7550.44
FGSG_02068	14215.9
FGSG_00352	14536.9
FGSG_07368	11744.7
FGSG_02320	2065.86
FGSG_11416	14709.5
FGSG_08737	10927
FGSG_08182	2154.35
FGSG_08028	1681.96
FGSG_01293	26491
FGSG_00719	27977.9
FGSG_11792	14069.8
FGSG_09709	7452.79
FGSG_04480	4859.82
FGSG_09318	23676.4
FGSG_00404	9609.13
FGSG_01576	6001.3
FGSG_07310	35888.7
FGSG_13314	9969.43
FGSG_01366	7122.66
FGSG_08892	2082.27
FGSG_08893	5020.55
FGSG_11826	4330.14
FGSG_06701	10035.2
FGSG_12837	2618.48
FGSG_02608	20807
FGSG_00696	9397.53
FGSG_05604	7879.08
FGSG_08890	4051.63
FGSG_06966	1372.28
FGSG_09000	4702.92
FGSG_05855	45651.5
FGSG_01030	27800.2
FGSG_05949	6047.98
FGSG_10286	14069.3
FGSG_08626	26062.7
FGSG_05503	28203.3
FGSG_05789	4932.99
FGSG_01564	21641.4
FGSG_06382	11649.4
FGSG_09308	8080.33
FGSG_06356	22664.5
FGSG_07789	1013.89
FGSG_04901	11784.2
FGSG_10868	22354.4
FGSG_09565	18423.2
FGSG_07591	7528.06
FGSG_05958	8190.7
FGSG_03929	18163.4
FGSG_02398	1056.01
FGSG_11623	7626.08
FGSG_00653	4188.61
FGSG_04084	3750.91
FGSG_05381	10078.8
FGSG_05857	37693.6
FGSG_12809	38798.8
FGSG_09904	60254.3
FGSG_03874	1647.83
FGSG_05896	23316
FGSG_10429	5388.59
FGSG_00568	7813.62
FGSG_07265	6083.06
FGSG_07177	10763.9
FGSG_07927	5864.11
FGSG_06810	29600.1
FGSG_09464	6423.77
FGSG_11364	15813.7
FGSG_07097	5123.29
FGSG_13625	12121
FGSG_11561	7729.21
FGSG_04109	27051.6
FGSG_05068	16766.7
FGSG_05283	11379.6
FGSG_09407	309.009
FGSG_09495	22241.1
FGSG_01139	10139.5
FGSG_02516	3605.99
FGSG_03313	696.97
FGSG_04035	2578.08
FGSG_06262	8235.61
FGSG_07790	651.802
FGSG_08403	14088.4
FGSG_10440	621.385
FGSG_11658	1766.57
FGSG_01096	8107.49
FGSG_09871	7511.22
FGSG_02750	3131.31
FGSG_02939	843.275
FGSG_03040	3852.25
FGSG_05930	14431.2
FGSG_06421	6423.74
FGSG_07863	3175.22
FGSG_08800	17697.8
FGSG_09001	4356.27
FGSG_09286	7339.16
FGSG_12345	2701.2
FGSG_13313	11150.6
FGSG_13759	2214.73
FGSG_10546	237
FGSG_00240	814.228
FGSG_00342	4209.44
FGSG_00764	1759.92
FGSG_01214	822.967
FGSG_01298	8400.43
FGSG_01310	13391.7
FGSG_01319	14354.4
FGSG_02635	10998.9
FGSG_02788	5501.86
FGSG_03234	6340.02
FGSG_03881	7160.78
FGSG_04288	15161.2
FGSG_04293	8596.51
FGSG_04889	12845.6
FGSG_04932	362.653
FGSG_05041	5356.02
FGSG_05359	8214.37
FGSG_06002	41874.9
FGSG_06168	17620.7
FGSG_06311	17253.7
FGSG_06684	17679.7
FGSG_06934	8424.58
FGSG_07187	3528.33
FGSG_07392	22328.3
FGSG_07735	2089.79
FGSG_07737	5326.41
FGSG_07751	10144.6
FGSG_07753	9784.47
FGSG_07914	13091.6
FGSG_07952	8206.37
FGSG_08128	31936.4
FGSG_08138	4103.38
FGSG_08246	618.362
FGSG_08434	18291.5
FGSG_08582	12877.2
FGSG_08646	7776.16
FGSG_08798	8020.63
FGSG_09015	20563.6
FGSG_09368	23353.6
FGSG_09715	20673
FGSG_09770	31338
FGSG_09857	32495.5
FGSG_10006	5332.25
FGSG_10162	4883.13
FGSG_10350	2982.55
FGSG_10369	19162.4
FGSG_11061	6354.85
FGSG_11383	5477.02
FGSG_12057	991.723
FGSG_12973	11583.2
FGSG_13123	18667.9
FGSG_13492	1859.32
FGSG_13896	237
FGSG_13964	3703.39
FGSG_02676	6916.37
FGSG_00710	14333.6
FGSG_03281	3066.83
FGSG_04626	226.131
FGSG_07830	1292.13
FGSG_07941	25643.6
FGSG_01295	22489.1
FGSG_04516	3211.21
FGSG_05373	16666.9
FGSG_06805	21053.8
FGSG_06849	52313.3
FGSG_09389	3393.53
FGSG_10948	8025.84
FGSG_05498	9596.85
FGSG_07087	16042.6
FGSG_09217	12722
FGSG_11627	21513.9
FGSG_00307	8541.02
FGSG_00678	4869.24
FGSG_00799	10645.8
FGSG_00829	12484.6
FGSG_01201	5227.07
FGSG_01488	15966.9
FGSG_01512	299.939
FGSG_01934	9558.94
FGSG_04379	3427.98
FGSG_04557	-92.313
FGSG_05151	13574.7
FGSG_05233	19756.9
FGSG_06231	25553.7
FGSG_07020	15875.1
FGSG_07144	2331.13
FGSG_07409	36604.8
FGSG_07947	13757
FGSG_10826	1859.23
FGSG_10944	60040.7
FGSG_11834	10282.6
FGSG_12323	7869.29
FGSG_13004	26812.2
FGSG_13929	2791.98
FGSG_01100	10245.2
FGSG_05477	8041.25
FGSG_06812	9036.15
FGSG_09043	15313
FGSG_09047	18295.2
FGSG_09566	20545.1
FGSG_07243	11255.1
FGSG_08753	1768.59
FGSG_09228	718.485
FGSG_09791	8357.99
FGSG_10068	24504.6
FGSG_10221	42201.4
FGSG_13911	11274.1
FGSG_08722	36392.5
FGSG_07458	8945.79
FGSG_09002	21130.5
FGSG_01274	4521.12
FGSG_01457	13787.2
FGSG_01925	41581.7
FGSG_02538	9577.4
FGSG_06768	14214.9
FGSG_07448	3699.11
FGSG_08713	9301.26
FGSG_09807	46633.8
FGSG_01167	37144.1
FGSG_01662	45236.8
FGSG_01040	3667.72
FGSG_05588	6131.16
FGSG_04209	10147.8
FGSG_07583	9935.35
FGSG_00276	16995.5
FGSG_00671	23251
FGSG_00717	7819.74
FGSG_00875	33578.7
FGSG_01220	17113.5
FGSG_01251	16202.2
FGSG_01920	62091.6
FGSG_01955	21638.9
FGSG_01976	48385.1
FGSG_03695	7392.71
FGSG_04169	7324
FGSG_04273	10291.4
FGSG_04554	41908.8
FGSG_05002	64886.7
FGSG_05012	28247.4
FGSG_06110	8536.57
FGSG_06220	41775.8
FGSG_06777	63650.9
FGSG_06931	41121.2
FGSG_06951	30539.1
FGSG_07082	348.492
FGSG_07105	63662.5
FGSG_08645	15433.8
FGSG_08750	6835.84
FGSG_08756	5861.44
FGSG_08761	63241.5
FGSG_08865	57211.8
FGSG_09406	48877
FGSG_09662	15808
FGSG_09852	5839.3
FGSG_09991	54106
FGSG_10122	48612.1
FGSG_10733	24023
FGSG_10797	35901.8
FGSG_13818	80.4651
FGSG_00350	28658.5
FGSG_08397	12925.8
FGSG_10985	2569.78
FGSG_06279	30494.3
FGSG_09837	23741.7
FGSG_01929	44962.9
FGSG_10186	4723.37
FGSG_00420	30016.2
FGSG_00934	7454.96
FGSG_01558	40034.2
FGSG_06840	26468.6
FGSG_13613	12319.8
FGSG_13928	22753.7
FGSG_08551	10090.1
FGSG_00502	61473.1
FGSG_00778	15427.7
FGSG_00946	21718.5
FGSG_01116	14829.4
FGSG_01689	5851.08
FGSG_02615	6981.61
FGSG_03597	18028.6
FGSG_05388	25198.1
FGSG_09724	15495.3
FGSG_10331	9626.76
FGSG_10800	11958.2
FGSG_10886	5219
FGSG_13640	43287.7
FGSG_02288	26900.8
FGSG_06860	21807.8
FGSG_10829	33884.2
FGSG_11696	24236.3
FGSG_01984	3651.61
FGSG_02080	44262.6
FGSG_02646	17832.6
FGSG_05280	9194.12
FGSG_06910	3161.56
FGSG_08897	31563.3
FGSG_09892	36452.6
FGSG_10143	13829.8
FGSG_10277	143.621
FGSG_12977	410.589
FGSG_01411	16780.5
FGSG_08531	28368.9
FGSG_08915	8248.98
FGSG_05110	18614.6
FGSG_08455	8653.92
FGSG_10015	10745.1
FGSG_02130	29332
FGSG_07076	44042.7
FGSG_04258	7745.52
FGSG_12264	45977.3
FGSG_12006	5518.91
FGSG_12002	11170.4
FGSG_08831	9385.51
FGSG_10030	15494
FGSG_11624	9056.55
FGSG_09945	1998.4
FGSG_11520	6942.03
FGSG_10977	6901.21
FGSG_11051	13455.6
FGSG_11462	8097.22
FGSG_10891	4809.96
FGSG_04680	13977.4
FGSG_04666	16209.2
FGSG_04496	4043.92
FGSG_07575	3026.91
FGSG_07568	2820.68
FGSG_05926	6049.83
FGSG_03924	7181.04
FGSG_03873	5610.58
FGSG_04170	13388.7
FGSG_05827	6505.87
FGSG_06516	10678.9
FGSG_03606	7943.4
FGSG_02150	10126.1
FGSG_05309	13698.1
FGSG_02825	11953.5
FGSG_06380	4568.31
FGSG_04782	7633.29
FGSG_00153	8108.36
FGSG_13652	2504.37
FGSG_13386	10992.7
FGSG_13344	6097.07
FGSG_13098	5410.04
FGSG_13008	14720.1
FGSG_13830	11680
FGSG_13828	9012.89
FGSG_13457	6119.9
FGSG_12173	2665.47
FGSG_12134	3682.3
FGSG_12094	5341.35
FGSG_12398	12579.1
FGSG_11996	4563.07
FGSG_12385	8579.12
FGSG_12660	2256.07
FGSG_12611	2983.86
FGSG_12597	6150.94
FGSG_11720	3807.87
FGSG_11709	8585.8
FGSG_11686	4096.18
FGSG_12742	18170.9
FGSG_12714	13327.8
FGSG_12703	13541.2
FGSG_12798	11942.6
FGSG_13172	4661.89
FGSG_08861	2247.41
FGSG_08808	6776.32
FGSG_08791	10328.6
FGSG_12528	3584.21
FGSG_11672	3451.94
FGSG_11654	7337.86
FGSG_09726	9287.33
FGSG_09921	28209.6
FGSG_09884	22968
FGSG_10536	6914.96
FGSG_10505	10754.2
FGSG_11821	1887.77
FGSG_09594	17015.8
FGSG_09178	11271.7
FGSG_09147	9059.53
FGSG_09123	7738.53
FGSG_09111	11366.6
FGSG_09065	12688.3
FGSG_09014	15191
FGSG_09333	14951.8
FGSG_09331	3316.01
FGSG_08972	4715.35
FGSG_08930	7980.97
FGSG_12244	6542.57
FGSG_10364	4393.5
FGSG_11093	6697
FGSG_11218	4743.53
FGSG_11186	3726.97
FGSG_11271	6135.27
FGSG_11262	6682.26
FGSG_10914	23205.4
FGSG_10895	7026.59
FGSG_10812	11065.9
FGSG_10674	4645.06
FGSG_10660	7808.51
FGSG_10639	8788.84
FGSG_08392	13023.8
FGSG_08321	7252.93
FGSG_08369	15238
FGSG_07198	16204.5
FGSG_07192	27085.4
FGSG_00967	15374.1
FGSG_01936	30745.7
FGSG_08179	5825.51
FGSG_08038	7875.57
FGSG_08034	12952.1
FGSG_02277	7972.61
FGSG_07884	7374.71
FGSG_07827	2786.5
FGSG_08135	7958.43
FGSG_08080	1589.21
FGSG_04643	4916.31
FGSG_04581	3489.77
FGSG_12927	6304.7
FGSG_12813	9706.23
FGSG_13135	3430.75
FGSG_08828	6883.81
FGSG_10533	5997.33
FGSG_09075	4322.63
FGSG_09371	7978.34
FGSG_09328	2171.1
FGSG_10980	8607.84
FGSG_11124	6965.22
FGSG_11216	11911.3
FGSG_07889	4268.52
FGSG_03353	10078.4
FGSG_03068	9763.25
FGSG_04203	9290.37
FGSG_05772	6767.35
FGSG_03649	14724.1
FGSG_02431	4986.21
FGSG_02787	12222.1
FGSG_01731	8093.58
FGSG_06460	8593.49
FGSG_03783	16284.4
FGSG_00813	19751.1
FGSG_11891	19908.7
FGSG_12631	1420.15
FGSG_11683	3683.29
FGSG_12729	3636.96
FGSG_09177	3110.29
FGSG_10266	3222.1
FGSG_09080	8336.48
FGSG_10468	3448.4
FGSG_09225	8313.92
FGSG_10070	13457.7
FGSG_12282	4808.36
FGSG_11247	6308.72
FGSG_11358	4572.29
FGSG_11355	3864.86
FGSG_08349	6170.58
FGSG_08010	5167.18
FGSG_04683	11867.4
FGSG_04671	1255.06
FGSG_14003	9419.36
FGSG_13455	6403.28
FGSG_12115	3868.5
FGSG_04576	4608.28
FGSG_01853	17962.2
FGSG_01795	14524.6
FGSG_07604	1933.88
FGSG_07589	4514.82
FGSG_01515	12273.3
FGSG_05925	10558.3
FGSG_03919	8458.56
FGSG_03912	4985.81
FGSG_03892	9066.71
FGSG_03878	7588.44
FGSG_03861	4116.11
FGSG_03857	4878.67
FGSG_07693	3555.29
FGSG_03415	10727
FGSG_03399	3125.3
FGSG_03390	1813.75
FGSG_07482	6933.31
FGSG_06750	16327.9
FGSG_06699	6863.45
FGSG_05725	5816.84
FGSG_05716	4763.06
FGSG_05682	7329.09
FGSG_05646	11744.3
FGSG_03044	4660.14
FGSG_03037	3002.28
FGSG_02969	3895.88
FGSG_04191	13378.7
FGSG_03327	3897.02
FGSG_03322	5940.05
FGSG_03294	6686.08
FGSG_03292	12791.1
FGSG_03246	21772.8
FGSG_03226	9462.68
FGSG_03219	4355.34
FGSG_03214	8132.99
FGSG_03207	5955.45
FGSG_03201	6043.31
FGSG_07079	12595.6
FGSG_01378	11992.1
FGSG_01318	25233.5
FGSG_06915	5444.61
FGSG_03159	15664.1
FGSG_03138	11133.8
FGSG_03102	6076.03
FGSG_04459	3088.12
FGSG_06593	4760.57
FGSG_03702	9710.66
FGSG_02167	3568.56
FGSG_01172	4925.08
FGSG_02435	6437.44
FGSG_05370	7334.62
FGSG_05350	17761
FGSG_05332	5987.87
FGSG_05279	8906.4
FGSG_02799	16306.7
FGSG_02696	13275.2
FGSG_02554	9173.11
FGSG_02874	6444.97
FGSG_02854	3451.79
FGSG_03551	17237.7
FGSG_03508	4515.5
FGSG_01760	4812.42
FGSG_01669	2954.53
FGSG_04311	8574.04
FGSG_05157	9809.84
FGSG_04974	11877.8
FGSG_04888	13453.6
FGSG_05120	31645.1
FGSG_01638	23265.6
FGSG_01562	31715
FGSG_06503	11506.2
FGSG_06442	2506.9
FGSG_06436	5704.55
FGSG_00725	3810.42
FGSG_00713	11020.2
FGSG_02410	4588.2
FGSG_02384	2936.22
FGSG_02368	6502.67
FGSG_02323	11679
FGSG_06324	8231.23
FGSG_04830	13957.8
FGSG_04786	8619.46
FGSG_04747	5412.98
FGSG_03786	11704.7
FGSG_03727	8709.48
FGSG_00774	9825.72
FGSG_00625	13584.2
FGSG_00313	8552.2
FGSG_00011	6253.73
FGSG_00235	4453.37
FGSG_00227	11105.3
FGSG_00196	5876.02
FGSG_00217	15421.9
FGSG_00102	4465.64
FGSG_00052	2875.52
FGSG_00081	9828.92
FGSG_00069	10689.3
FGSG_00125	3550.62
FGSG_05567	13978.5
FGSG_07504	18584.6
FGSG_07909	10290.4
FGSG_08845	39555.9
FGSG_08914	33421.8
FGSG_09629	11648.2
FGSG_10360	8219.74
FGSG_10508	5037.98
FGSG_08474	60163
FGSG_05073	5092.25
FGSG_00374	26247.3
FGSG_07214	46355.1
FGSG_10762	9201.5
FGSG_13150	1861.41
FGSG_05264	6514.75
FGSG_06123	26293.4
FGSG_08954	2409.88
FGSG_08962	3750.22
FGSG_13431	3188.32
FGSG_04513	3215.85
FGSG_05512	29245.9
FGSG_00504	63675.8
FGSG_01198	61490
FGSG_01290	36274.6
FGSG_02470	63891.3
FGSG_02622	64083.4
FGSG_07269	6273.54
FGSG_08655	20209.9
FGSG_04254	50191.2
FGSG_10017	12060.1
FGSG_02520	17853.8
FGSG_04221	33242.9
FGSG_06448	11194.8
FGSG_12584	5814.03
FGSG_10458	1372.58
FGSG_11551	10348.8
FGSG_11356	3620.12
FGSG_08380	20517.9
FGSG_07924	14620.1
FGSG_02215	7242.59
FGSG_08064	7996.46
FGSG_10627	38652.9
FGSG_09064	8871.58
FGSG_07638	6094.18
FGSG_07609	4971.16
FGSG_03683	6070.27
FGSG_03485	3008.49
FGSG_01724	7082.32
FGSG_04862	4956.25
FGSG_04803	4676.34
FGSG_00800	19753.9
FGSG_00144	6513.13
