# Supplementary material for: A Phenome-Based Functional Analysis of Transcription Factors in the Cereal Head Blight Fungus, Fusarium graminearum
Source: PLoS Pathog. 2011 Oct 20;7(10):e1002310. doi: 10.1371/journal.ppat.1002310 (PMC3197617; doi:10.1371/journal.ppat.1002310)
Supplement: Table S10 — Relationships between phenotypes, total blast scores, and gene expression in 657 TFs. (XLS) [file ppat.1002310.s018.xls]

## Sheet: total pheno_blast_Express
Table S10. Relationships between phenotypes, total blast scores, and gene expression in 657 TFs
A. Number of observed phenotypes with blast scores and gene expression							B. Comparision of total blast scores and gene expression among phenotypic categoires observed in mutants
Locus ID	Gene name	Sum_phenoa	Sumb	Expressionc			Phenoypes	numbersa	total blast scoresb	Expression averagec
FGSG_06291	GzBrom002	17	15.252	7.9646			Mycelia growth phenotype with no perithecia phenotype	36	14.2873	9.002
FGSG_08719	GzWing020	16	15.9178	7.83001			Mycelia growth phenotype without no perithecia phenotype	37	13.7076	8.54
FGSG_05171	GzbZIP007	14	13.1379	10.2815			Sexual phenotype with no perithecia phenotype	44	14.2044	8.929
FGSG_08481	GzWing018	14	15.3519	8.19449			Sexual phenotype without no perithecia phenotype	61	13.5303	8.721
FGSG_00385	GzHMG002	12	13.5087	12.1542			Tox phenotype with no perithecia phenotype	39	14.3165	9.019
FGSG_00574	GzZC302	12	14.5772	9.39406			Tox phenotype without no perithecia phenotype	50	13.64	8.63
FGSG_01555	ZIF1	12	13.837	11.9446			Conidia phenotype with no perithecia phenotype	22	14.3166	9.137
FGSG_01665	FgFSR1	12	14.7984	8.50341			Conidia phenotype without no perithecia phenotype	19	13.5664	8.366
FGSG_06228	FgFlbA	12	14.7162	8.86019			Virulence phenotype with no perithecia phenotype	31	14.3059	9.006
FGSG_00324	GzMyb002	11	14.1519	8.84203			Virulence phenotype without no perithecia phenotype	31	13.6055	8.731
FGSG_04134	GzCON7	11	13.7463	9.08845			Stress phenotype with no perithecia phenotype	13	14.4701	8.976
FGSG_08572	GzWing019	11	15.7493	9.54605			Stress phenotype without no perithecia phenotype	35	13.64	9.047
FGSG_09992	GzNH001	11	10.5124	9.15657			No phenotype	479	12.9895	7.621
FGSG_10129	FgStuA	11	14.1693	9.82343			aNumbers of phenotypes observed in each mutant
FGSG_10716	GzCCHC011	11	15.7608	9.16802			b Log2 (total blast scores from Table S9 )
FGSG_12781	GzMyb017	11	15.2568	7.42171			c Average of normalized intensity from Table S11
FGSG_13711	GzC2H105	11	12.6701	10.0638
FGSG_00477	GzC2H003	10	13.8511	8.01141			C. Number of observed phenotypes with blast scores and gene expression from unique F. graminearum TFs
FGSG_00573	GzZC303	10	14.2698	8.93537			Locus ID	Gene name	Sum_phenoa	Sumb	Expressionc
FGSG_01182	GzCCAAT002	10	12.9617	8.47537			FGSG_00125	GzZC316	0	11.7939	7.60854
FGSG_05304	GzCCAAT004	10	12.8506	8.57052			FGSG_02320	GIP2	2	11.0125	8.4615
FGSG_06948	Gzscp	10	15.5274	8.59601			FGSG_02398	ZEB2	1	10.0444	6.89666
FGSG_10517	GzC2H090	10	13.6445	8.55332			FGSG_02431	GzZC152	0	12.2837	6.60235
FGSG_13120	GzOB047	10	13.6654	9.37909			FGSG_02939	GzbZIP005	0	9.71986	7.60388
FGSG_13746	GzNot002	10	15.2661	8.71961			FGSG_03037	GzZC213	0	11.5518	6.41793
FGSG_01022	GzC2H007	9	13.7911	7.6394			FGSG_03390	GzZC204	0	10.8248	6.68909
FGSG_04220	GzAPSES001	9	15.0949	7.99779			FGSG_04516	GzAra003	0	11.6489	5.62323
FGSG_05520	GzWing011	9	15.2406	8.98248			FGSG_04626	GzGATA003	0	7.82101	9.91249
FGSG_06071	GzAT001	9	14.7451	9.6193			FGSG_04671	GzZC178	0	10.2935	7.11798
FGSG_07420	GzRFX1	9	14.5663	7.43356			FGSG_05373	GzAra004	0	14.0247	8.59374
FGSG_08769	GzZC108	9	14.5838	10.91			FGSG_06380	GzZC030	0	12.1574	4.77566
FGSG_09654	GzOB038	9	12.4207	7.19609			FGSG_07568	GzZC018	0	11.4618	5.32838
FGSG_09832	GzbZIP016	9	12.8876	7.85099			FGSG_07789	GzbZIP011	1	9.98569	4.83407
FGSG_10069	GzZC087	9	14.0599	9.10658			FGSG_07790	GzbHLH012	0	9.34829	4.88575
FGSG_10269	GzMyb016	9	15.9657	9.75434			FGSG_07827	GzZC126	0	11.4442	5.2594
FGSG_10384	GzAPSES004	9	14.6932	7.58101			FGSG_07830	GzGATA004	0	10.3355	11.1305
FGSG_00930	GzSsu72	8	14.614	9.57322			FGSG_09002	GzMADS002	0	14.367	9.06129
FGSG_01173	GzbHLH004	8	13.4499	8.50008			FGSG_09407	GzAT002	0	8.2715	7.59175
FGSG_01176	GzZC248	8	13.4695	8.74852			FGSG_10277	GzCCHC009	0	7.16612	4.5348
FGSG_01350	GzC2H014	8	14.0648	9.72844			FGSG_10948	GzAra008	0	12.9704	7.62504
FGSG_01915	GzFlbD	8	13.1718	10.2958			FGSG_11186	GzZC094	0	11.8638	5.83066
FGSG_06871	GzC2H045	8	14.1268	10.5016			FGSG_11658	GzbHLH016	0	10.7867	4.26287
FGSG_07133	GzZC230	8	14.3351	9.39618			FGSG_11821	GzZC071	0	10.8825	8.41939
FGSG_08617	GzC2H066	8	14.3516	8.34166			FGSG_12115	GzZC181	0	11.9176	7.10826
FGSG_08634	GzGATA006	8	14.6333	9.43285			FGSG_12345	GzbZIP019	0	11.3994	6.96498
FGSG_09339	GzMADS003	8	14.3786	8.43594			FGSG_12528	GzZC063	0	11.8074	8.11681
FGSG_09868	GzHMG029	8	13.1186	7.52943			FGSG_12611	GzZC049	0	11.543	5.25518
FGSG_01341	GzC2H013	7	14.7219	10.3032			FGSG_12631	GzZC159	0	10.4718	4.955
FGSG_02527	GzDDT	7	14.977	7.31558			FGSG_12977	GzCCHC012	0	8.68155	5.20536
FGSG_06651	GzbZIP010	7	12.2857	7.25644			FGSG_13818	GzOB048	0	6.33029	n.t
FGSG_06944	GzWing015	7	14.3358	9.03505			a Numbers of phenotypes observed in each mutant
FGSG_07067	GzZC232	7	14.5775	8.41882			b Log2 (total blast scores from Table S9 )
FGSG_09019	GzHOME009	7	14.5255	9.3235			c Average of normalized intensity from Table S11
FGSG_10470	GzC2H088	7	13.1429	6.85631
FGSG_01877	GzC2H016	6	14.3575	9.80856
FGSG_02083	GzZC246	6	13.5095	10.2658
FGSG_06542	GzDHHC003	6	15.2635	9.4006
FGSG_08696	GzMADS001	6	14.0942	12.0724
FGSG_00318	MYT1	5	13.1084	7.67851
FGSG_01106	GzC2H008	5	14.737	9.08473
FGSG_01307	GzbHLH005	5	14.0398	9.95164
FGSG_02445	GzZC151	5	12.9907	9.71056
FGSG_06160	GzZC229	5	14.1445	8.47382
FGSG_07546	MYT2	5	12.5505	6.62955
FGSG_08924	GzZC086	5	13.289	7.37415
FGSG_12970	FgPac1	5	14.3695	10.2243
FGSG_00404	GzZC301	4	13.2302	7.98193
FGSG_00515	GzbZIP001	4	13.8976	10.0566
FGSG_00729	GzHMG005	4	13.0954	9.6669
FGSG_00902	GzTF2S001	4	14.3481	9.50672
FGSG_01366	GzHMG010	4	12.7982	6.28952
FGSG_02719	GzMyb008	4	13.0901	8.60297
FGSG_04480	GzZC183	4	12.2467	6.74787
FGSG_05475	GzHOME002	4	13.0689	8.07237
FGSG_07052	GzC2H047	4	13.452	10.8869
FGSG_07310	GzBrlA	4	15.1312	11.0379
FGSG_07433	GzWing017	4	15.4301	9.44588
FGSG_07928	GzC2H059	4	14.2057	8.58261
FGSG_08892	MAT1-1-1	4	11.0239	7.46096
FGSG_08893	MAT1-2-1	4	12.2936	7.72793
FGSG_09318	GzZC258	4	14.5312	8.92419
FGSG_09709	GzP53L005	4	12.8636	7.70181
FGSG_11792	GzC2H094	4	13.7803	9.76622
FGSG_11826	GzWing027	4	12.0802	n.t
FGSG_13314	GzC2H103	4	13.2833	5.62297
FGSG_00545	GzbHLH001	3	13.8063	8.11965
FGSG_00750	GzbHLH002	3	12.1236	8.67297
FGSG_02531	GzZC250	3	15.2231	10.0906
FGSG_02803	GzC2H020	3	12.8484	8.63724
FGSG_02814	GzbHLH007	3	13.1273	11.5061
FGSG_04083	GzC2H024	3	12.0715	8.65394
FGSG_05855	GzRUM1	3	15.4784	n.t
FGSG_06427	GzC2H042	3	14.7559	10.132
FGSG_07075	GzC2H048	3	15.956	12.044
FGSG_07157	GzP53L003	3	13.7614	7.61084
FGSG_08626	GzZC109	3	14.6697	8.14287
FGSG_08890	MAT1-1-3	3	11.9843	5.37432
FGSG_08981	GzOpi	3	13.2755	9.77128
FGSG_09464	GzZC162	3	12.6492	7.09388
FGSG_00147	GzZC305	2	12.0876	6.48294
FGSG_00352	GzCCAAT001	2	13.8274	8.33631
FGSG_00584	GzC2H004	2	14.1115	9.91091
FGSG_01030	GzWing004	2	14.7628	8.05616
FGSG_01327	GzHMG009	2	11.04	8.10605
FGSG_01576	GzC2H015	2	12.5511	6.37653
FGSG_02068	GzZC247	2	13.7952	6.6038
FGSG_02320	GIP2	2	11.0125	8.4615
FGSG_02718	GzHOMEL009	2	12.7359	7.07914
FGSG_02743	GzC2H018	2	14.8365	9.80862
TRI6	GzC2H022	2	10.4874	6.95514
FGSG_03874	GzP53L002	2	10.6864	7.59629
FGSG_05399	GzC2H037	2	14.7484	10.0172
FGSG_05503	GzZC215	2	14.7836	9.08171
FGSG_06359	GzWing014	2	14.5614	9.4131
FGSG_07116	GzHMG021	2	12.8559	8.10325
FGSG_07368	GzZC233	2	13.5197	8.70023
FGSG_07927	GzZC121	2	12.5177	7.37692
FGSG_09349	GzZC008	2	12.8823	6.3587
FGSG_09410	GzC2H076	2	13.4867	8.36001
FGSG_09524	GzZC007	2	15.0293	8.74766
FGSG_10142	GzbZIP017	2	14.3199	10.8263
FGSG_11799	GzC2H095	2	14.1544	9.17214
FGSG_12837	GzC2H098	2	11.3545	n.t
FGSG_00568	GzZC083	1	12.9318	8.81605
FGSG_00653	GzC2H005	1	12.0323	8.06234
FGSG_00696	GzHMG004	1	13.1981	7.10226
FGSG_00719	GzZC282	1	14.772	8.71044
FGSG_01293	GzZC236	1	14.6932	8.80659
FGSG_01564	GzZC276	1	14.4015	8.11964
FGSG_02398	ZEB2	1	10.0444	6.89666
FGSG_02608	GzCCAAT003	1	14.3448	10.1693
FGSG_03929	GzZC194	1	14.1487	6.11342
FGSG_04084	GzC2H025	1	11.873	9.44788
FGSG_04109	GzZC217	1	14.7234	8.67134
FGSG_04901	GzZC271	1	13.5246	7.52472
FGSG_05381	GzC2H036	1	13.299	8.84295
FGSG_05604	GzHMG018	1	12.9438	8.39203
FGSG_05789	GzZC228	1	12.2682	6.44839
FGSG_05857	GzC2H038	1	15.202	8.4733
FGSG_05896	GzDHHC002	1	14.509	8.71349
FGSG_05949	GzWing012	1	12.5622	6.31896
FGSG_05958	GzZC192	1	12.9998	7.93529
FGSG_06356	GzGH	1	14.4681	8.8048
FGSG_06382	GzZC289	1	13.508	9.81235
FGSG_06701	GzC2H044	1	13.2928	8.24048
FGSG_06810	GzZC131	1	14.8533	9.2882
FGSG_06966	GzHOMEL016	1	10.4224	7.34099
FGSG_07097	GzHOME005	1	12.3229	8.32064
FGSG_07177	GzZC113	1	13.3939	8.17545
FGSG_07265	GzZC110	1	12.5706	8.16228
FGSG_07591	GzZC189	1	12.8781	7.27825
FGSG_07789	GzbZIP011	1	9.98569	4.83407
FGSG_08028	GzZC120	1	10.7159	4.04702
FGSG_08182	GzZC116	1	11.073	3.27862
FGSG_08737	GzOB031	1	13.4156	13.2422
FGSG_09000	GzOB036	1	12.1993	9.63159
FGSG_09308	GzbHLH014	1	12.9802	9.61378
FGSG_09565	GzGATA007	1	14.1692	9.32939
FGSG_09904	GzOB042	1	15.8788	6.3984
FGSG_10179	GzLam002	1	13.6504	12.9394
FGSG_10286	GzCCHC010	1	13.7803	10.1192
FGSG_10429	GzZC082	1	12.3957	7.09015
FGSG_10868	GzHSF003	1	14.4483	8.39673
FGSG_11364	GzZC172	1	13.9489	6.25856
FGSG_11416	GzC2H093	1	13.8445	5.37172
FGSG_11561	GzZC088	1	12.9161	8.25695
FGSG_11623	GzbZIP018	1	12.8967	11.0697
FGSG_12809	GzC2H097	1	15.2437	9.03234
FGSG_13625	GzZC034	1	13.5652	3.77017
FGSG_00011	GzZC307	0	12.6105	7.43021
FGSG_00052	GzZC313	0	11.4896	5.64872
FGSG_00069	GzZC315	0	13.3839	7.46893
FGSG_00081	GzZC314	0	13.2628	8.0562
FGSG_00102	GzZC312	0	12.1247	6.12276
FGSG_00125	GzZC316	0	11.7939	7.60854
FGSG_00153	GzZC032	0	12.9852	6.01999
FGSG_00196	GzZC310	0	12.5206	8.54138
FGSG_00217	GzZC311	0	13.9127	8.60293
FGSG_00227	GzZC309	0	13.439	7.33774
FGSG_00235	GzZC308	0	12.1207	6.63319
FGSG_00240	GzC2H001	0	9.66929	7.47193
FGSG_00276	GzOB001	0	14.0529	9.01055
FGSG_00307	GzHMG001	0	13.0602	8.43274
FGSG_00313	GzZC304	0	13.0621	7.88197
FGSG_00342	GzC2H002	0	12.0394	8.83687
FGSG_00350	GzP53L001	0	14.8067	9.31941
FGSG_00420	GzFET5	0	14.8735	8.43716
FGSG_00502	GzWing001	0	15.9077	9.56184
FGSG_00625	GzZC300	0	13.7296	5.55891
FGSG_00671	GzOB003	0	14.505	12.6992
FGSG_00678	GzHMG003	0	12.2495	8.07714
FGSG_00710	GzGATA001	0	13.8071	9.42337
FGSG_00713	GzZC283	0	13.4279	7.93028
FGSG_00717	GzOB004	0	12.9329	10.3747
FGSG_00725	GzZC281	0	11.8957	7.29119
FGSG_00764	GzC2H006	0	10.7813	6.52269
FGSG_00774	GzZC299	0	13.2623	7.61017
FGSG_00778	GzWing002	0	13.9132	n.t
FGSG_00799	GzHMG006	0	13.378	7.49871
FGSG_00813	GzZC157	0	14.2696	8.70757
FGSG_00829	GzHMG007	0	13.6079	6.85184
FGSG_00875	GzOB005	0	15.0353	8.80378
FGSG_00934	GzJUM001	0	12.864	9.33776
FGSG_00946	GzWing003	0	14.4066	8.47853
FGSG_00967	GzZC114	0	13.9082	9.39851
FGSG_01040	GzNH002	0	11.8407	7.77882
FGSG_01096	GzBrom001	0	12.985	7.42803
FGSG_01100	GzHOME001	0	13.3227	9.73435
FGSG_01116	GzWing005	0	13.8562	9.14103
FGSG_01139	GzbHLH003	0	13.3077	6.07942
FGSG_01167	GzMyb018	0	15.1808	7.39057
FGSG_01172	GzZC249	0	12.2659	8.36836
FGSG_01201	GzHMG008	0	12.3518	9.513
FGSG_01214	GzC2H009	0	9.68469	8.31093
FGSG_01220	GzOB007	0	14.0628	10.0175
FGSG_01251	GzOB008	0	13.9839	7.41616
FGSG_01274	GzMyb003	0	12.1425	8.49609
FGSG_01295	GzAra002	0	14.4569	7.49202
FGSG_01298	GzC2H010	0	13.0362	9.22058
FGSG_01310	GzC2H011	0	13.7091	8.70457
FGSG_01318	GzZC235	0	14.6231	8.83793
FGSG_01319	GzC2H012	0	13.8092	7.07064
FGSG_01378	GzZC234	0	13.5498	8.0699
FGSG_01411	GzDHHC001	0	14.0345	8.4196
FGSG_01457	GzMyb004	0	13.751	7.72425
FGSG_01488	GzHMG011	0	13.9628	7.9738
FGSG_01512	GzHMG012	0	8.22853	6.07997
FGSG_01515	GzZC191	0	13.5832	7.59192
FGSG_01558	GzJUM002	0	15.2889	7.88991
FGSG_01562	GzZC277	0	14.9529	9.33369
FGSG_01638	GzZC275	0	14.5059	7.99109
FGSG_01662	GzMyb019	0	15.4652	6.30626
FGSG_01669	GzZC267	0	11.5287	4.95414
FGSG_01689	GzWing006	0	12.5145	7.58072
FGSG_01731	GzZC154	0	12.9826	7.46759
FGSG_01760	GzZC265	0	12.2325	7.30646
FGSG_01795	GzZC185	0	13.8262	8.00456
FGSG_01853	GzZC184	0	14.1327	9.77428
FGSG_01920	GzOB010	0	15.9221	8.73168
FGSG_01925	GzMyb006	0	15.3437	8.48738
FGSG_01929	GzssDB001	0	15.4564	7.05706
FGSG_01934	GzHMG013	0	13.2226	7.53726
FGSG_01936	GzZC115	0	14.9081	9.52974
FGSG_01955	GzOB011	0	14.4013	12.9041
FGSG_01976	GzOB012	0	15.5623	11.2043
FGSG_01984	GzCCHC001	0	11.8343	3.5186
FGSG_02080	GzCCHC002	0	15.4338	8.9519
FGSG_02130	GzNF001	0	14.8402	6.48635
FGSG_02150	GzZC026	0	13.3058	8.09487
FGSG_02167	GzZC245	0	11.8011	6.89375
FGSG_02277	GzZC123	0	12.9608	7.68161
FGSG_02288	GzCCCH001	0	14.7154	7.46767
FGSG_02323	GzZC287	0	13.5116	9.28865
FGSG_02368	GzZC286	0	12.6668	5.45886
FGSG_02384	GzZC285	0	11.5197	5.85289
FGSG_02410	GzZC284	0	12.1637	8.10921
FGSG_02431	GzZC152	0	12.2837	6.60235
FGSG_02435	GzZC251	0	12.6523	6.87069
FGSG_02516	GzbHLH006	0	11.8162	8.8969
FGSG_02538	GzMyb007	0	13.2254	6.32385
FGSG_02554	GzZC259	0	13.1632	7.18652
FGSG_02615	GzWing007	0	12.7693	7.92892
FGSG_02635	GzC2H017	0	13.4251	9.18056
FGSG_02646	GzCCHC003	0	14.1222	8.33847
FGSG_02676	GzDNL	0	12.7558	8.61348
FGSG_02696	GzZC257	0	13.6964	8.29281
FGSG_02750	GzbZIP004	0	11.6126	6.894
FGSG_02787	GzZC153	0	13.5772	8.59727
FGSG_02788	GzC2H019	0	12.4257	5.45603
FGSG_02799	GzZC256	0	13.9932	8.72424
FGSG_02825	GzZC028	0	13.5451	7.08747
FGSG_02854	GzZC261	0	11.7531	6.46784
FGSG_02874	GzZC260	0	12.654	6.28424
FGSG_02939	GzbZIP005	0	9.71986	7.60388
FGSG_02969	GzZC214	0	11.9277	8.57467
FGSG_03037	GzZC213	0	11.5518	6.41793
FGSG_03040	GzbZIP006	0	11.9115	5.45223
FGSG_03044	GzZC212	0	12.1862	6.86592
FGSG_03068	GzZC147	0	13.2531	7.48414
FGSG_03102	GzZC240	0	12.5689	6.73718
FGSG_03138	GzZC239	0	13.4427	4.43988
FGSG_03159	GzZC238	0	13.9352	6.95209
FGSG_03201	GzZC227	0	12.5611	7.91347
FGSG_03207	GzZC226	0	12.54	6.62976
FGSG_03214	GzZC225	0	12.9896	6.74631
FGSG_03219	GzZC224	0	12.0886	6.75863
FGSG_03226	GzZC223	0	13.208	5.6346
FGSG_03234	GzC2H021	0	12.6303	7.76364
FGSG_03246	GzZC222	0	14.4102	7.86714
FGSG_03281	GzGATA002	0	11.5825	8.83434
FGSG_03292	GzZC221	0	13.6429	7.72751
FGSG_03294	GzZC220	0	12.7069	6.81822
FGSG_03313	GzbHLH008	0	9.44495	8.07078
FGSG_03322	GzZC219	0	12.5363	6.46643
FGSG_03327	GzZC218	0	11.9282	7.53886
FGSG_03353	GzZC146	0	13.299	7.34873
FGSG_03390	GzZC204	0	10.8248	6.68909
FGSG_03399	GzZC203	0	11.6098	7.9246
FGSG_03415	GzZC202	0	13.389	8.25529
FGSG_03508	GzZC263	0	12.1407	6.12821
FGSG_03551	GzZC262	0	14.0733	7.12966
FGSG_03597	FgFlbB	0	14.138	7.86897
FGSG_03606	GzZC025	0	12.9555	5.8509
FGSG_03649	GzZC150	0	13.8459	7.37592
FGSG_03695	GzOB015	0	12.8519	8.04466
FGSG_03702	GzZC243	0	13.2454	6.87576
FGSG_03727	GzZC297	0	13.0884	7.00166
FGSG_03783	GzZC156	0	13.9912	7.61267
FGSG_03786	GzZC296	0	13.5148	7.31941
FGSG_03857	GzZC200	0	12.2523	7.3467
FGSG_03861	GzZC199	0	12.0071	8.03096
FGSG_03873	GzZC021	0	12.4539	6.96974
FGSG_03878	GzZC198	0	12.8896	4.28064
FGSG_03881	TRI15	0	12.8059	7.89228
FGSG_03892	GzZC197	0	13.1464	7.64476
FGSG_03912	GzZC196	0	12.2836	8.53992
FGSG_03919	GzZC195	0	13.0462	7.21375
FGSG_03924	GzZC020	0	12.81	6.44265
FGSG_04035	GzbHLH009	0	11.3321	7.35788
FGSG_04169	GzOB016	0	12.8384	6.38423
FGSG_04170	GzZC022	0	13.7087	7.2981
FGSG_04191	GzZC216	0	13.7076	7.13762
FGSG_04203	GzZC148	0	13.1815	9.23532
FGSG_04209	GzNEG001	0	13.3089	6.85966
FGSG_04258	GzRad002	0	12.9191	6.81904
FGSG_04273	GzOB017	0	13.3291	9.90883
FGSG_04288	GzC2H028	0	13.8881	10.4392
FGSG_04293	GzC2H029	0	13.0695	7.65254
FGSG_04311	GzZC268	0	13.0658	8.79554
FGSG_04379	GzHMG014	0	11.7431	5.53548
FGSG_04459	GzZC241	0	11.5925	5.25879
FGSG_04496	GzZC016	0	11.9815	7.46786
FGSG_04516	GzAra003	0	11.6489	5.62323
FGSG_04554	GzOB018	0	15.355	9.91587
FGSG_04557	GzHMG015	0	0	8.92719
FGSG_04576	GzZC182	0	12.17	8.42795
FGSG_04581	ZEAR	0	11.7689	5.94392
FGSG_04626	GzGATA003	0	7.82101	9.91249
FGSG_04643	GzZC130	0	12.2634	6.92432
FGSG_04666	GzZC015	0	13.9845	5.94186
FGSG_04671	GzZC178	0	10.2935	7.11798
FGSG_04680	GzZC014	0	13.7708	5.63992
FGSG_04683	GzZC177	0	13.5347	6.81185
FGSG_04747	GzZC295	0	12.4022	8.3046
FGSG_04782	GzZC031	0	12.8981	6.23516
FGSG_04786	GzZC294	0	13.0734	5.91282
FGSG_04830	GzZC292	0	13.7688	6.79637
FGSG_04888	GzZC272	0	13.7157	8.90722
FGSG_04889	GzC2H031	0	13.649	9.89047
FGSG_04932	GzC2H032	0	8.50245	7.30529
FGSG_04974	GzZC270	0	13.536	6.97682
FGSG_05002	GzOB019	0	15.9856	8.77543
FGSG_05012	GzOB020	0	14.7858	9.92985
FGSG_05041	GzC2H034	0	12.3869	4.84202
FGSG_05068	GzZC274	0	14.0333	8.24545
FGSG_05110	GzGRF	0	14.1841	6.5521
FGSG_05120	GzZC273	0	14.9497	8.50858
FGSG_05151	GzHMG016	0	13.7286	5.77468
FGSG_05157	GzZC269	0	13.26	7.2815
FGSG_05233	GzHMG017	0	14.2701	8.31178
FGSG_05279	GzZC255	0	13.1206	8.93578
FGSG_05280	GzCCHC004	0	13.1665	7.64998
FGSG_05283	GzAPSES002	0	13.4742	9.05789
FGSG_05309	GzZC027	0	13.7417	10.1189
FGSG_05332	GzZC254	0	12.5478	8.10333
FGSG_05350	GzZC253	0	14.1164	7.32986
FGSG_05359	GzC2H035	0	13.0039	7.48349
FGSG_05370	GzZC252	0	12.8405	8.1895
FGSG_05373	GzAra004	0	14.0247	8.59374
FGSG_05388	GzWing010	0	14.621	7.62712
FGSG_05477	GzHOME003	0	12.9732	7.49447
FGSG_05498	GzCCAAT005	0	13.2283	7.53376
FGSG_05588	GzNH003	0	12.5819	6.0661
FGSG_05646	GzZC211	0	13.5197	6.45938
FGSG_05682	GzZC210	0	12.8394	8.27465
FGSG_05716	GzZC209	0	12.2177	6.21306
FGSG_05725	GzZC208	0	12.506	7.1046
FGSG_05772	GzZC149	0	12.7244	6.35031
FGSG_05827	GzZC023	0	12.6675	6.85942
FGSG_05925	GzZC193	0	13.3661	7.84202
FGSG_05926	GzZC019	0	12.5627	6.89102
FGSG_05930	GzbZIP008	0	13.8169	8.84938
FGSG_06002	GzC2H039	0	15.3538	8.6625
FGSG_06110	GzOB021	0	13.0594	8.64084
FGSG_06168	GzC2H040	0	14.105	10.4232
FGSG_06220	GzOB022	0	15.3504	10.8391
FGSG_06231	GzHMG019	0	14.6412	6.79639
FGSG_06262	GzbHLH011	0	13.0077	8.66817
FGSG_06279	GzSART1	0	14.8963	8.80145
FGSG_06311	GzC2H041	0	14.0746	8.53144
FGSG_06324	GzZC290	0	13.0069	8.17574
FGSG_06380	GzZC030	0	12.1574	4.77566
FGSG_06421	GzbZIP009	0	12.6492	8.43538
FGSG_06436	GzZC280	0	12.4779	6.7706
FGSG_06442	GzZC279	0	11.2917	6.82542
FGSG_06460	GzZC155	0	13.069	6.2193
FGSG_06503	GzZC278	0	13.4901	8.84459
FGSG_06516	GzZC024	0	13.3825	5.0689
FGSG_06593	GzZC242	0	12.2169	4.42656
FGSG_06684	GzC2H043	0	14.1098	8.60133
FGSG_06699	GzZC207	0	12.7447	6.24792
FGSG_06750	GzZC206	0	13.9951	8.16674
FGSG_06768	GzMyb011	0	13.7951	8.46708
FGSG_06777	GzOB023	0	15.9579	8.81231
FGSG_06805	GzAra005	0	14.3618	10.633
FGSG_06812	GzHOME004	0	13.1415	6.33456
FGSG_06840	GzJUM004	0	14.692	8.65406
FGSG_06849	GzAra006	0	15.6749	8.93363
FGSG_06860	GzCCCH002	0	14.4126	9.1159
FGSG_06910	GzCCHC005	0	11.6264	8.40716
FGSG_06915	GzZC237	0	12.4106	7.59903
FGSG_06931	GzOB024	0	15.3276	13.0048
FGSG_06934	GzC2H046	0	13.0404	9.01599
FGSG_06951	GzOB025	0	14.8984	9.22621
FGSG_07020	GzHMG020	0	13.9545	8.3232
FGSG_07076	GzNF002	0	15.4266	8.42108
FGSG_07079	GzZC231	0	13.6206	8.14198
FGSG_07082	GzOB026	0	8.44498	7.82147
FGSG_07087	GzCCAAT006	0	13.9696	9.38874
FGSG_07105	GzOB027	0	15.9582	8.85815
FGSG_07144	GzHMG022	0	11.1868	8.25597
FGSG_07187	GzC2H049	0	11.7848	5.69459
FGSG_07192	GzZC112	0	14.7252	8.08152
FGSG_07198	GzZC111	0	13.9841	6.16931
FGSG_07243	GzHOMEL018	0	13.4583	7.7413
FGSG_07392	GzC2H051	0	14.4466	7.91005
FGSG_07409	GzHMG024	0	15.1597	8.34302
FGSG_07448	GzMyb012	0	11.853	6.08147
FGSG_07458	GzLam001	0	13.127	10.2692
FGSG_07482	GzZC205	0	12.7593	8.42162
FGSG_07568	GzZC018	0	11.4618	5.32838
FGSG_07575	GzZC017	0	11.5636	6.20474
FGSG_07583	GzNEG002	0	13.2784	7.06948
FGSG_07589	GzZC190	0	12.1405	6.29262
FGSG_07604	GzZC188	0	10.9173	4.73588
FGSG_07693	GzZC201	0	11.7958	6.2702
FGSG_07735	GzC2H053	0	11.0291	6.76236
FGSG_07737	GzC2H054	0	12.3789	5.87809
FGSG_07751	GzC2H055	0	13.3084	7.12059
FGSG_07753	GzC2H056	0	13.2563	7.37271
FGSG_07790	GzbHLH012	0	9.34829	4.88575
FGSG_07827	GzZC126	0	11.4442	5.2594
FGSG_07830	GzGATA004	0	10.3355	11.1305
FGSG_07863	GzbZIP012	0	11.6326	13.185
FGSG_07884	GzZC125	0	12.8484	7.03339
FGSG_07889	GzZC145	0	12.0595	7.8915
FGSG_07914	GzC2H058	0	13.6763	5.71856
FGSG_07941	GzGATA005	0	14.6463	9.41765
FGSG_07947	GzHMG025	0	13.7479	6.97479
FGSG_07952	GzC2H060	0	13.0025	n.t
FGSG_08010	GzZC176	0	12.3352	5.81357
FGSG_08034	GzZC119	0	13.6609	5.85295
FGSG_08038	GzZC118	0	12.9432	5.27607
FGSG_08080	GzZC128	0	10.6341	6.17658
FGSG_08128	GzC2H061	0	14.9629	9.1124
FGSG_08135	GzZC127	0	12.9583	6.19989
FGSG_08138	GzC2H062	0	12.0026	8.24238
FGSG_08179	GzZC117	0	12.5082	6.87566
FGSG_08246	GzC2H063	0	9.27231	6.73156
FGSG_08321	GzZC106	0	12.8243	8.63601
FGSG_08349	GzZC175	0	12.5912	7.87227
FGSG_08369	GzZC107	0	13.8954	6.93174
FGSG_08392	GzZC104	0	13.6689	8.1435
FGSG_08397	GzP53L004	0	13.658	9.45426
FGSG_08403	GzbHLH013	0	13.7822	10.6135
FGSG_08434	GzC2H064	0	14.1589	9.3183
FGSG_08455	GzMIZ001	0	13.0791	8.29621
FGSG_08531	GzDHHC004	0	14.792	9.18589
FGSG_08551	GzTF2S002	0	13.3007	8.85115
FGSG_08582	GzC2H065	0	13.6525	7.94603
FGSG_08645	GzOB029	0	13.9138	9.40574
FGSG_08646	GzC2H067	0	12.9248	9.1048
FGSG_08713	GzMyb014	0	13.1832	8.59039
FGSG_08722	Gzsnd	0	15.1514	10.0036
FGSG_08750	GzOB032	0	12.7389	7.60653
FGSG_08753	GzHOMEL024	0	10.7884	6.37076
FGSG_08756	GzOB033	0	12.517	6.26491
FGSG_08761	GzOB034	0	15.9486	11.0636
FGSG_08791	GzZC061	0	13.3344	8.05569
FGSG_08798	GzC2H069	0	12.9695	6.22931
FGSG_08800	GzbZIP013	0	14.1113	9.93806
FGSG_08808	GzZC060	0	12.7263	8.59594
FGSG_08828	GzZC136	0	12.749	6.84053
FGSG_08831	GzZC003	0	13.1962	8.42783
FGSG_08861	GzZC059	0	11.134	5.59969
FGSG_08865	GzOB035	0	15.804	10.4128
FGSG_08897	GzCCHC006	0	14.946	8.46205
FGSG_08915	GzDHHC005	0	13.01	9.03063
FGSG_08930	GzZC085	0	12.9623	9.26869
FGSG_08972	GzZC084	0	12.2032	9.00579
FGSG_09001	GzbZIP014	0	12.0889	7.82375
FGSG_09002	GzMADS002	0	14.367	9.06129
FGSG_09014	GzZC078	0	13.8909	9.32169
FGSG_09015	GzC2H072	0	14.3278	7.8419
FGSG_09043	GzHOME010	0	13.9025	7.07476
FGSG_09047	GzHOME011	0	14.1592	7.94517
FGSG_09065	GzZC077	0	13.6312	6.30481
FGSG_09075	GzZC138	0	12.0777	5.99646
FGSG_09080	GzZC165	0	13.0252	6.37816
FGSG_09111	GzZC076	0	13.4725	6.14021
FGSG_09123	GzZC075	0	12.9178	6.38127
FGSG_09147	GzZC074	0	13.1452	7.96463
FGSG_09177	GzZC163	0	11.6028	6.93479
FGSG_09178	GzZC073	0	13.4604	8.66379
FGSG_09217	GzCCAAT007	0	13.635	9.70364
FGSG_09225	GzZC168	0	13.0213	6.79839
FGSG_09228	GzHOMEL030	0	9.48881	6.48827
FGSG_09286	GzbZIP015	0	12.8414	12.0192
FGSG_09328	GzZC140	0	11.0842	7.92207
FGSG_09331	GzZC080	0	11.6952	6.84365
FGSG_09333	GzZC079	0	13.868	7.92562
FGSG_09368	GzC2H075	0	14.5114	7.58443
FGSG_09371	GzZC139	0	12.9619	8.24204
FGSG_09389	GzAra007	0	11.7286	5.27877
FGSG_09406	GzOB037	0	15.5769	8.55163
FGSG_09407	GzAT002	0	8.2715	7.59175
FGSG_09495	GzAT003	0	14.4409	8.12554
FGSG_09566	GzHOME012	0	14.3265	8.63178
FGSG_09594	GzZC072	0	14.0546	8.89421
FGSG_09662	GzOB039	0	13.9484	9.99647
FGSG_09715	GzC2H079	0	14.3355	11.1175
FGSG_09724	GzWing021	0	13.9195	9.21156
FGSG_09726	GzZC066	0	13.181	6.97054
FGSG_09770	GzC2H080	0	14.9356	9.04813
FGSG_09791	GzHOMEL033	0	13.0289	8.49198
FGSG_09807	GzMyb015	0	15.5091	9.41906
FGSG_09837	GzSGT1	0	14.5351	7.64384
FGSG_09852	GzOB041	0	12.5116	9.37751
FGSG_09857	GzC2H081	0	14.988	7.10369
FGSG_09871	GzBrom003	0	12.8748	8.1449
FGSG_09884	GzZC068	0	14.4873	8.0822
FGSG_09892	GzCCHC007	0	15.1537	8.4343
FGSG_09921	GzZC067	0	14.7839	9.71194
FGSG_09945	GzZC006	0	10.9646	7.28536
FGSG_09991	GzOB043	0	15.7235	7.80286
FGSG_10006	GzC2H082	0	12.3805	8.00895
FGSG_10015	GzMIZ002	0	13.3914	8.3965
FGSG_10030	GzZC004	0	13.9194	6.51117
FGSG_10068	GzHOMEL035	0	14.5808	8.58279
FGSG_10070	GzZC169	0	13.7161	7.06219
FGSG_10122	GzOB044	0	15.569	9.84403
FGSG_10143	GzCCHC008	0	13.7555	6.98158
FGSG_10162	GzC2H083	0	12.2536	8.52661
FGSG_10186	GzssDB002	0	12.2056	8.75324
FGSG_10221	GzHOMEL036	0	15.365	6.95353
FGSG_10266	GzZC164	0	11.6538	6.62316
FGSG_10277	GzCCHC009	0	7.16612	4.5348
FGSG_10331	GzWing023	0	13.2328	4.93731
FGSG_10350	GzC2H084	0	11.5423	6.32442
FGSG_10364	GzZC091	0	12.1012	7.26861
FGSG_10369	GzC2H086	0	14.226	n.t
FGSG_10440	GzbHLH015	0	9.27934	8.05881
FGSG_10468	GzZC167	0	11.7517	6.91025
FGSG_10505	GzZC070	0	13.3926	7.24754
FGSG_10533	GzZC137	0	12.5501	5.77962
FGSG_10536	GzZC069	0	12.7555	7.88414
FGSG_10546	GzbZIP022	0	7.88874	5.20594
FGSG_10639	GzZC103	0	13.1015	6.34843
FGSG_10660	GzZC102	0	12.9308	7.85394
FGSG_10674	GzZC101	0	12.1815	7.40604
FGSG_10733	GzOB045	0	14.5521	13.834
FGSG_10797	GzOB046	0	15.1318	7.54227
FGSG_10800	GzWing024	0	13.5457	10.706
FGSG_10812	GzZC100	0	13.4338	9.4331
FGSG_10826	GzHMG031	0	10.8605	7.08753
FGSG_10829	GzCCCH003	0	15.0483	10.078
FGSG_10886	GzWing026	0	12.3496	7.64548
FGSG_10891	GzZC013	0	12.2318	7.35174
FGSG_10895	GzZC099	0	12.7786	8.17233
FGSG_10914	GzZC098	0	14.5022	6.59961
FGSG_10944	GzHMG032	0	15.8737	9.40282
FGSG_10948	GzAra008	0	12.9704	7.62504
FGSG_10977	GzZC010	0	12.7526	6.39889
FGSG_10980	GzZC141	0	13.0714	6.18512
FGSG_10985	GzP53L006	0	11.3274	5.56646
FGSG_11051	GzZC011	0	13.7159	4.96197
FGSG_11061	GzC2H091	0	12.6336	6.39922
FGSG_11093	GzZC092	0	12.7093	6.62579
FGSG_11124	GzZC142	0	12.766	6.01871
FGSG_11186	GzZC094	0	11.8638	5.83066
FGSG_11216	GzZC143	0	13.54	7.16774
FGSG_11218	GzZC093	0	12.2117	4.17201
FGSG_11247	GzZC171	0	12.6231	7.30207
FGSG_11262	GzZC096	0	12.7061	6.84936
FGSG_11271	GzZC095	0	12.5829	7.57026
FGSG_11355	GzZC174	0	11.9162	4.38434
FGSG_11358	GzZC173	0	12.1587	6.18234
FGSG_11383	GzC2H092	0	12.4192	7.1028
FGSG_11462	GzZC012	0	12.9832	6.58108
FGSG_11520	GzZC009	0	12.7611	7.42419
FGSG_11624	GzZC005	0	13.1447	5.93895
FGSG_11627	GzCCAAT008	0	14.393	13.0069
FGSG_11654	GzZC065	0	12.8411	4.73678
FGSG_11658	GzbHLH016	0	10.7867	4.26287
FGSG_11672	GzZC064	0	11.7532	n.t
FGSG_11683	GzZC160	0	11.8468	3.21212
FGSG_11686	GzZC053	0	12.0001	3.09825
FGSG_11696	GzCCCH004	0	14.5649	6.67247
FGSG_11709	GzZC052	0	13.0677	n.t
FGSG_11720	GzZC051	0	11.8948	5.3404
FGSG_11821	GzZC071	0	10.8825	8.41939
FGSG_11834	GzHMG033	0	13.3279	8.31295
FGSG_11891	GzZC158	0	14.2811	7.83632
FGSG_11996	GzZC046	0	12.1558	n.t
FGSG_12002	GzZC002	0	13.4474	8.72166
FGSG_12006	GzZC001	0	12.4302	n.t
FGSG_12057	GzC2H096	0	9.95379	3.69309
FGSG_12094	GzZC044	0	12.383	n.t
FGSG_12115	GzZC181	0	11.9176	7.10826
FGSG_12134	GzZC043	0	11.8464	9.24728
FGSG_12173	GzZC042	0	11.3802	n.t
FGSG_12244	GzZC090	0	12.6756	5.30103
FGSG_12264	GzRad003	0	15.4886	7.14139
FGSG_12282	GzZC170	0	12.2313	n.t
FGSG_12323	GzHMG034	0	12.942	7.09542
FGSG_12345	GzbZIP019	0	11.3994	6.96498
FGSG_12385	GzZC047	0	13.0666	4.27537
FGSG_12398	GzZC045	0	13.6187	7.10665
FGSG_12528	GzZC063	0	11.8074	8.11681
FGSG_12597	GzZC050	0	12.5866	6.80141
FGSG_12611	GzZC049	0	11.543	5.25518
FGSG_12631	GzZC159	0	10.4718	4.955
FGSG_12660	GzZC048	0	11.1396	6.43906
FGSG_12703	GzZC056	0	13.7251	8.06724
FGSG_12714	GzZC055	0	13.7022	6.77996
FGSG_12729	GzZC161	0	11.8285	8.82526
FGSG_12742	GzZC054	0	14.1493	8.99213
FGSG_12798	GzZC057	0	13.5438	5.07301
FGSG_12813	GzZC134	0	13.2447	8.22698
FGSG_12927	GzZC133	0	12.6222	n.t
FGSG_12973	GzC2H100	0	13.4997	8.99194
FGSG_12977	GzCCHC012	0	8.68155	5.20536
FGSG_13004	GzHMG035	0	14.7106	7.82004
FGSG_13008	GzZC038	0	13.8455	7.6158
FGSG_13098	GzZC037	0	12.4014	7.36288
FGSG_13123	GzC2H102	0	14.1883	7.28119
FGSG_13135	GzZC135	0	11.7443	6.79933
FGSG_13172	GzZC058	0	12.1867	7.11168
FGSG_13313	GzbZIP020	0	13.4448	9.71257
FGSG_13344	GzZC036	0	12.5739	6.92849
FGSG_13386	GzZC035	0	13.4243	7.39934
FGSG_13455	GzZC180	0	12.6446	5.57461
FGSG_13457	GzZC041	0	12.5793	6.20287
FGSG_13492	GzC2H104	0	10.8606	6.84385
FGSG_13613	GzJUM005	0	13.5887	6.58549
FGSG_13640	GzWing028	0	15.4017	8.65439
FGSG_13652	GzZC033	0	11.2902	6.00051
FGSG_13759	GzbZIP021	0	11.1129	6.36178
FGSG_13818	GzOB048	0	6.33029	n.t
FGSG_13828	GzZC040	0	13.1378	6.0602
FGSG_13830	GzZC039	0	13.5118	8.76357
FGSG_13896	GzC2H106	0	7.88874	5.69804
FGSG_13911	GzHOMEL041	0	13.4607	n.t
FGSG_13928	GzJUM006	0	14.4738	n.t
FGSG_13929	GzHMG037	0	11.4471	n.t
FGSG_13964	GzC2H107	0	11.8546	8.95658
FGSG_14003	GzZC179	0	13.2014	8.2973
a Number of phenotypes observed in each mutant
b Log2 (total blast scores from Table S9 )
c Average of normalized intensity from Table S11
