# Supplementary material for: A Phenome-Based Functional Analysis of Transcription Factors in the Cereal Head Blight Fungus, Fusarium graminearum
Source: PLoS Pathog. 2011 Oct 20;7(10):e1002310. doi: 10.1371/journal.ppat.1002310 (PMC3197617; doi:10.1371/journal.ppat.1002310)
Supplement: Table S11 — Average of normalized intensity of each TF. (XLS) [file ppat.1002310.s019.xls]

## Sheet: FG_TF_Affy_log
Table S11. Average of normalized intensity of each TF
A. Lists of Fusarium arrays from PLexDB
Accession No	Name	Array Design	# of slides
FG1	Fusarium transcript detection on Morex barley spikes using Fusarium Affy GeneChips	Fusarium	18
FG2	Expression Profiles in Carbon and Nitrogen Starvation Conditions	Fusarium	9
FG5	Fusarium transcript detection during in vitro sexual development using Fusarium Affy GeneChips	Fusarium	23
FG6	Transcript detection during in vitro sexual development of Fusarium Cch1 calcium channel deletion mutant using Fusariuma Affy GeneChips	Fusarium	9
FG7	Fusarium gene expression profiles during conidia germination stages	Fusarium	12
FG10	Response to trichodiene treatment in Fusarium graminearum	Fusarium	6
FG11	Gene Regulation by Fusarium Transcription Factors Tri6 and Tri10	Fusarium	9
FG12	Fusarium graminearum gene expression during crown rot of wheat	Fusarium	15
FG14	DON induction media	Fusarium	8
FG16	Fusarium graminearum gene expression in wheat stems during infection	Fusarium	12
B. Normalized intensity of each TF from Fusarium arrays from PLexDB
Family	Locus ID	Gene name	ProbeSetID	FG1_H14	FG1_H11	FG1_H1	FG1_H2	FG1_H15	FG1_H17	FG1_H5	FG1_H8	FG1_H3	FG1_H6	FG1_H12	FG1_H13	FG1_H7	FG1_H16	FG1_H9	FG1_H4	FG1_H18	FG1_H10	FG2_H5	FG2_H6	FG2_H2	FG2_H4	FG2_H7	FG2_H1	FG2_H8	FG2_H9	FG2_H3	FG5_H13	FG5_H22	FG5_H25	FG5_H14	FG5_H28	FG5_H5	FG5_H11	FG5_H1	FG5_H2	FG5_H24	FG5_H8	FG5_H23	FG5_H21	FG5_H17	FG5_H7	FG5_H27	FG5_H12	FG5_H18	FG5_H6
APSES	FGSG_04220	GzAPSES001	fgd185-490_at	7.4431	5.1831	6.6129	9.6275	8.2544	7.2771	7.3123	9.8987	7.5464	9.3618	7.339	8.2265	9.1617	7.9623	8.8431	9.398	7.6715	5.0299	8.9524	8.585	7.8466	8.5003	8.4718	7.4607	8.7922	8.4014	7.5266	8.2978	7.8713	7.6047	8.6619	8.2469	7.3137	8.175	7.0748	6.5717	7.1248	7.0719	7.7647	8.2848	8.5065	7.9057	8.6385	8.5774	7.7669	8.1251
APSES	FGSG_05283	GzAPSES002	fgd212-820_at	8.3031	9.4231	9.5532	9.9816	9.3605	9.1354	11.2431	8.7808	10.1043	8.0856	6.4947	9.4285	9.2152	9.0405	9.7527	8.0935	9.4081	9.5556	10.581	10.2689	8.9249	10.3772	10.4063	8.9534	10.1881	10.2152	8.5641	9.9824	9.4228	9.4265	9.6028	10.2322	9.7781	9.8333	8.6382	8.5534	9.2263	9.3695	9.6201	10.0509	9.3358	9.6463	9.8048	9.695	8.8245	10.3224
APSES	FGSG_10129	FgStuA	fgd420-60_at	10.16	10.2583	10.377	8.8978	9.9549	10.4695	10.662	9.5247	8.4179	10.2108	10.029	10.4709	9.2426	10.144	10.1497	8.7797	10.6541	10.2657	9.534	9.5858	8.9576	9.3883	11.4473	9.0267	11.2649	11.2613	8.9938	10.5046	9.4729	10.0498	10.1631	9.8713	9.8925	10.3314	10.0526	10.2538	7.9069	9.2026	8.9969	9.934	9.4231	9.8338	10.4733	10.6023	8.3531	10.1631
APSES	FGSG_10384	GzAPSES004	fgd433-260_at	5.6792	7.4332	5.6282	6.8638	6.3642	7.1207	5.8204	6.1739	6.3208	6.2462	5.5832	6.5854	5.9279	7.0181	6.8268	7.293	7.2011	4.925	9.3431	9.0088	8.3099	9.3696	8.8293	8.2005	8.7143	8.9772	8.1794	7.9224	7.7342	8.2091	7.9518	8.6744	7.7875	7.3937	7.3915	7.1007	9.6113	8.4876	7.6938	8.8008	7.9051	8.1238	8.7964	7.5507	7.6824	8.1967
AT-rich interaction region	FGSG_06071	GzAT001	fgd241-160_at	9.0865	9.2952	8.3445	9.1585	8.816	9.3158	7.1521	10.0526	7.5603	8.8041	8.3563	9.0594	5.7554	8.7756	8.6274	6.151	9.1008	7.9548	11.219	11.0622	10.9792	11.0171	10.7523	11.1294	10.5235	10.6093	11.0133	10.667	10.5652	10.4168	10.977	9.5614	10.0912	10.4197	9.3242	9.5605	9.439	9.9214	10.7273	9.9697	10.4027	10.1605	10.5616	11.182	10.6605	10.3548
AT-rich interaction region	FGSG_09407	GzAT002	fgd384-240_at	7.502	6.363	10.1038	8.3493	8.9183	7.7801	6.8454	7.024	8.2521	7.0281	6.5166	7.9082	7.2105	7.4235	6.9138	7.5666	7.3689	8.1003	8.5079	8.1823	7.5105	8.4743	8.519	7.6436	8.1737	8.1472	7.3513	7.7292	7.9565	8.4208	8.2688	8.4266	7.0279	7.9352	6.875	6.9233	8.6428	7.4289	7.972	8.3411	8.1252	7.8213	8.5536	7.6183	7.742	7.7652
AT-rich interaction region	FGSG_09495	GzAT003	fgd391-60_at	8.0134	8.5319	5.8679	6.5911	8.6114	8.6987	8.0799	6.3356	7.2021	8.6458	8.936	9.0856	9.5804	8.297	6.4901	7.2824	8.2489	8.0048	9.4479	9.3531	8.5359	9.479	9.2715	8.2129	8.7605	9.0574	8.1223	8.2504	7.5588	8.2545	8.4885	8.575	7.7825	7.7115	7.7515	7.5922	7.4667	8.729	7.4603	8.5653	7.8356	8.6474	8.4739	8.3524	7.9551	8.593
bHLH	FGSG_00545	GzbHLH001	fgd22-220_at	7.8269	7.898	6.8475	7.547	6.2642	7.3874	7.7897	7.0645	8.0665	6.9654	5.7282	6.1938	5.9672	7.9452	7.1351	8.4854	7.9705	5.4383	8.7051	8.691	7.9516	8.5217	9.2337	7.985	9.0049	8.8708	7.8544	8.6526	8.0728	8.5934	8.6828	8.7045	8.4267	8.3277	7.7045	7.6204	6.3897	8.7292	8.239	8.5863	8.7052	8.7686	8.5766	8.4299	8.0234	9.0397
bHLH	FGSG_00750	GzbHLH002	fg00750_s_at	8.7961	7.7564	7.0741	8.46	7.6514	8.4752	7.9264	7.3422	6.0405	9.6087	8.1139	8.6509	7.5357	8.7848	8.7891	6.6323	8.7148	8.5269	10.4721	9.5334	7.9911	9.7289	9.1906	8.3343	8.844	9.1374	8.3788	9.2961	9.2792	10.5025	9.7066	12.9447	8.5053	8.8833	8.3422	7.1678	9.1078	9.4039	8.994	9.6883	8.7708	9.8164	12.1852	9.3096	9.5015	9.955
bHLH	FGSG_01139	GzbHLH003	fg01139_s_at	6.0691	7.944	7.6318	6.5592	6.3789	6.7331	6.4661	7.2881	8.3432	6.5201	6.3382	5.4731	7.0928	6.6318	8.1637	7.239	5.3551	5.0206	5.3614	4.8156	3.5046	5.4538	5.3111	3.2675	5.3554	3.1859	2.275	6.7863	7.3418	8.0921	6.5851	8.4481	5.2407	7.5354	7.4121	7.4118	8.1594	6.3544	7.5308	8.8278	6.7723	9.1938	8.1003	8.2432	7.1969	9.7008
bHLH	FGSG_01173	GzbHLH004	fgd58-130_at	7.641	8.0411	9.8516	7.9074	8.0905	8.0281	8.2516	9.9622	7.3102	10.0008	6.7702	8.3344	8.4358	7.3763	6.8265	7.1969	6.9507	8.0631	11.2361	10.7521	8.4442	10.6916	10.9852	7.9426	10.6779	10.7057	8.0103	10.688	9.9354	9.2382	10.7108	8.6117	8.2599	10.7229	7.2197	7.762	7.6214	9.0248	10.0325	9.4024	9.766	10.141	9.6519	11.1046	9.9997	10.0225
bHLH	FGSG_01307	GzbHLH005	fgd65-660_at	9.8205	9.4513	7.8798	10.6809	10.001	10.3567	10.3249	10.6525	7.7683	8.0869	10.062	9.9966	9.881	9.8777	9.639	8.7172	10.065	10.2074	12.2888	11.7314	9.7579	11.7033	11.3597	9.7524	11.012	11.0875	9.6025	10.1957	11.1213	10.509	10.8265	10.0429	8.9247	10.3955	10.24	10.1741	8.5834	10.0897	10.5925	10.1563	10.2783	10.0869	10.6373	10.1438	10.2206	10.4149
bHLH	FGSG_02516	GzbHLH006	fgd126-150_s_at	8.2206	8.1801	7.1891	6.7659	9.4938	8.131	7.3034	4.4476	7.6859	8.6857	6.9529	7.6485	4.2884	7.9288	6.3802	8.7367	8.3926	8.4114	11.194	13.1228	12.9013	13.0069	9.9714	12.9238	12.5917	11.8817	13.3006	6.9346	6.2472	8.9253	6.7867	6.9023	8.4759	8.3377	8.2661	8.7727	8.059	7.9955	8.2428	5.9533	9.7532	8.4716	7.086	8.2069	6.0845	8.224
bHLH	FGSG_02814	GzbHLH007	fgd141-270_at	10.2689	10.3617	9.7912	10.4631	10.6359	10.4681	10.4066	10.6431	8.1124	8.1571	11.0067	10.7578	7.6137	9.8624	9.8161	9.9112	10.4741	10.7491	13.0844	14.4281	14.0961	14.2843	10.5505	14.1926	13.248	12.4076	14.1773	13.4619	13.0756	14.1574	13.1591	9.9274	11.522	14.059	11.0004	11.1978	12.9819	12.6691	14.8401	10.7272	14.2199	13.1419	10.9772	14.6531	14.5715	13.0341
bHLH	FGSG_03313	GzbHLH008	fgd151-100_at	9.5352	7.8265	5.9444	5.0099	8.0708	8.5327	5.2434	6.7354	5.739	4.5286	7.3148	9.0476	8.7066	8.7056	5.585	5.7129	8.7098	8.4966	7.8584	7.6434	9.1496	7.8534	7.1178	9.5921	8.0823	7.6401	9.6558	10.1349	9.9059	9.2049	10.1836	7.4044	7.7436	10.1404	9.0447	6.9537	8.2118	9.9583	10.1462	9.4749	9.1525	10.8351	9.8149	10.6963	10.002	10.9367
bHLH	FGSG_04035	GzbHLH009	fgd168-1850_at	7.4397	7.8042	7.7511	7.7727	5.8232	8.0787	7.1623	7.5443	8.8749	7.3877	5.7159	8.3991	6.6042	8.8292	9.0911	7.8942	8.1911	5.5726	8.8886	9.6369	8.4876	9.7043	7.3404	7.9737	5.9229	5.2304	8.3992	7.2173	9.0076	8.3354	8.6385	7.1715	8.8202	7.6332	8.831	7.2857	8.6065	4.9189	7.7936	7.7741	8.673	7.1727	8.2365	8.1539	8.0412	2.8699
bHLH	FGSG_05567	GzbHLH010	fgd228-360_at	9.3393	8.4553	9.7387	9.9387	9.2337	9.0688	9.9225	6.5839	10.5471	10.6699	9.6159	8.8769	9.927	8.8876	8.8894	8.3003	9.0343	9.5573	11.1189	10.4412	9.9532	10.5193	10.5184	9.9201	10.4544	10.4956	9.8309	9.8968	10.2866	10.3092	10.4892	10.6082	8.97	9.4791	8.6948	9.0008	9.2053	8.8118	9.7914	10.0887	9.6509	9.0697	10.6536	10.098	9.4519	9.4357
bHLH	FGSG_06262	GzbHLH011	fgd250-60_at	7.9017	7.4117	6.5627	8.3686	6.3243	8.1609	9.801	7.3639	7.4215	6.7909	6.7966	7.612	7.5638	7.7089	6.9992	7.0587	6.8001	7.4439	10.3151	9.9777	9.9665	10.0814	10.3861	9.2103	10.067	10.055	9.6863	9.0533	8.9646	9.0075	9.922	9.8325	7.6833	8.2914	8.2553	7.7863	7.6567	8.9945	8.8323	7.9703	10.0889	9.6919	9.6967	9.463	9.1306	9.7902
bHLH	FGSG_07790	GzbHLH012	fgd320-220_s_at	3.437	5.6505	5.9709	6.0624	6.3951	5.0268	7.4945	7.1743	6.8664	8.9354	6.6094	4.5416	8.3492	2.488	5.1643	5.5708	2.856	4.1779	11.8074	12.8715	3.5033	12.6137	6.3815	4.2188	7.5713	7.2666	3.9709	1.9222	4.6427	2.6392	2.2016	5.5053	1.4222	4.1731	2.7677	1.7004	3.479	1.8758	4.8258	2.9317	3.3813	4.0054	5.2821	1.384	1.8914	0.3334
bHLH	FGSG_08403	GzbHLH013	fgd337-10_at	9.8211	9.5295	7.6679	10.4705	10.4351	9.6825	10.5748	9.3738	8.5105	9.3815	9.6979	9.7365	9.3609	9.4005	10.1195	9.6593	9.5542	9.5552	11.3975	11.6823	12.029	11.4819	10.7797	12.1872	11.6226	11.4206	11.9417	10.6321	10.3095	10.7901	11.3673	10.2954	9.7122	11.1387	9.4551	9.5509	9.6197	10.8424	10.8427	10.1763	11.8634	11.0711	10.5757	10.9874	11.3304	10.896
bHLH	FGSG_09308	GzbHLH014	fgd378-10_at	9.3009	9.0333	9.4641	9.4944	8.6792	9.22	9.7459	4.8074	5.7552	9.4247	9.1269	9.4424	9.959	9.1114	8.6382	9.3462	8.9573	9.2045	9.626	10.6747	10.7861	10.4451	10.0185	10.8739	10.1792	10.0452	10.7276	9.4124	9.1711	9.6636	9.6975	8.3627	9.6208	9.5365	9.6446	9.3489	8.7808	9.5986	9.5173	8.7154	10.6604	10.4207	8.3001	10.1064	9.2168	10.4898
bHLH	FGSG_10440	GzbHLH015	fgd435-120_at	7.5191	4.3778	9.736	8.645	8.1952	7.421	6.6389	7.4931	8.0801	9.0825	9.266	7.177	9.1653	7.0177	5.8982	9.5038	5.3565	8.9968	9.5571	10.3867	9.9969	10.1536	9.4146	9.8825	9.1976	9.7174	10.0007	7.2114	6.6824	7.4682	7.3992	6.643	7.3557	7.5216	9.376	8.0385	7.8083	9.1372	7.997	6.4315	7.7091	10.2492	6.347	7.502	8.403	10.4101
bHLH	FGSG_11658	GzbHLH016	fg12025_s_at	4.0099	5.2672	6.3462	7.672	5.9825	3.6415	7.3707	7.6899	6.8551	9.4849	5.43	4.6865	6.3642	2.1985	5.4809	8.3273	3.5729	7.8957	2.1144	1.0215	1.0356	4.6247	6.2344	2.742	7.2668	7.4443	0.2869	2.9088	1.257	1.2388	1.1699	2.5311	1.7866	2.854	4.2479	2.7929	6.257	1.0841	3.2869	1.0286	3.9383	1.3277	4.6826	1.4542	1.546	2.5656
Bromodomain transcription factor	FGSG_01096	GzBrom001	fgd53-230_at	4.6882	8.8921	6.3658	6.3695	8.0389	7.3223	9.2959	8.0113	6.354	7.4264	6.1311	8.0479	9.5345	6.4492	7.8573	9.0368	6.3016	6.9154	8.1328	8.0667	7.8618	7.6626	7.6975	6.8833	7.578	7.5146	7.3884	7.5046	7.7865	8.0498	7.549	8.4529	7.0215	7.4803	6.9142	6.8522	8.114	7.3806	7.4862	7.9004	7.7317	7.5878	8.8032	8.2009	7.4218	7.7438
Bromodomain transcription factor	FGSG_06291	GzBrom002	fgd253-50_at	8.6523	7.7078	9.8421	9.0959	8.8683	7.6866	8.846	8.1827	6.4072	9.7946	8.052	7.4422	6.0624	7.8145	6.9259	7.8567	7.8807	4.4764	9.2072	9.0428	8.7411	8.7426	9.6612	8.571	8.8959	9.3445	8.4515	8.6368	7.9861	7.5192	9.3361	6.996	6.7783	8.5795	7.7481	7.2096	7.9577	7.7651	7.8818	7.4727	7.7106	8.9129	8.4499	8.7981	7.8996	9.0321
Bromodomain transcription factor	FGSG_09871	GzBrom003	fgd409-130_at	8.5724	6.7576	6.2564	7.7006	7.9201	7.8443	9.5845	6.8818	4.9288	8.4836	8.3104	8.5364	7.3462	8.2989	6.9027	6.0942	7.878	8.9782	8.9339	8.3898	8.5998	8.7468	8.8176	8.1938	8.3637	8.6211	8.531	8.1027	8.3212	8.4853	7.8911	9.1284	8.0477	8.4307	7.5928	7.5393	8.8108	8.4722	8.4815	9.06	8.5549	8.8856	9.5178	8.712	7.9376	8.9837
bZIP	FGSG_00515	GzbZIP001	fgd20-290_at	11.1796	11.4314	8.6355	6.8522	10.8524	11.4027	8.9518	10.6648	10.7099	9.0573	10.9428	11.3937	10.655	10.9908	10.2257	9.0994	11.0397	11.0812	10.1316	9.7329	9.6859	9.7365	10.593	9.5904	10.1862	9.97	9.9367	10.896	9.5933	9.9656	10.3976	8.8049	10.822	10.488	11.343	11.7127	8.3382	9.1799	9.9148	9.6984	9.8257	9.425	9.3705	9.7736	9.7756	9.9344
bZIP	FGSG_01555	ZIF1	fgd79-100_at	10.756	11.1036	11.127	8.0661	11.2525	11.0735	10.721	10.3112	9.4085	10.8008	11.1121	10.6641	10.9999	10.6449	11.3127	10.6991	11.0719	10.9698	12.2731	12.8041	13.367	12.7027	12.6037	13.562	13.0971	13.0002	13.2798	12.0703	12.6896	12.3834	12.6455	11.8981	12.6988	12.3984	12.5402	12.9239	12.1767	11.9687	12.9572	12.272	12.9954	12.5437	12.6328	12.7172	12.8068	12.1872
bZIP	FGSG_02398	ZEB2	fgd120-20_at	6.7921	7.9593	7.7832	7.2469	8.1972	6.6566	9.7054	9.2135	9.5695	9.959	8.674	7.3855	7.5395	6.7413	9.2391	7.4549	6.9723	6.5402	4.9639	5.1239	5.6029	5.4366	5.6135	5.157	4.7645	5.4155	5.2411	7.7421	7.5914	8.1093	5.7509	7.3903	6.6418	8.0138	5.7735	4.8384	7.512	6.5934	8.4356	7.9584	7.5228	5.3999	6.7325	5.5059	8.4254	5.4522
bZIP	FGSG_02750	GzbZIP004	fgd136-390_at	7.603	8.2267	10.1707	10.9758	9.8959	6.4848	9.9074	8.7888	9.808	10.6805	7.5565	8.0483	10.0386	7.1441	9.4304	9.1517	7.1551	8.747	10.8278	9.9574	5.2346	9.7678	10.0895	4.729	9.1889	9.7797	5.3234	5.6317	5.7112	6.8903	6.0633	2.1827	5.4857	6.3445	3.1094	4.6837	7.0033	5.4634	5.1424	4.986	6.6571	2.1506	4.6724	5.7244	5.4915	5.4581
bZIP	FGSG_02939	GzbZIP005	fgd144-30_at	8.3617	8.1466	11.7914	12.2146	8.3676	6.9138	10.303	8.8445	11.9681	9.7559	8.7658	7.6218	11.1164	6.7786	9.9267	11.2971	7.6668	8.7362	6.1663	6.2843	7.5431	5.8602	5.9975	6.9915	6.3656	7.0524	7.7691	6.69	5.9069	8.1008	5.5049	8.0632	7.3932	7.8054	6.7268	5.7978	8.6743	6.4476	7.3612	6.527	6.8598	6.1967	7.9269	6.0007	6.6184	4.4383
bZIP	FGSG_03040	GzbZIP006	fgd146-330_at	4.4848	4.1342	7.3266	7.0966	6.3311	3.6404	7.4468	8.4034	9.2255	5.8092	4.2449	3.8699	6.583	4.4019	6.8027	6.1916	3.5753	4.4803	6.321	7.8252	4.3212	7.258	4.8649	2.3248	1.926	3.3992	2.3757	9.8171	7.2119	6.4062	9.651	3.5957	2.8379	9.1318	3.3646	4.3903	8.7197	8.4943	7.864	7.2237	9.0473	9.3733	6.2726	9.0742	8.796	9.7109
bZIP	FGSG_05171	GzbZIP007	fgd207-470_at	9.6846	9.9364	10.3288	7.4451	9.8778	9.9653	10.4156	10.5175	8.6392	10.73	10.3908	9.2317	9.7631	10.0121	8.7756	11.1734	9.9791	10.3243	9.5643	9.8822	10.6602	9.4727	10.061	10.7127	10.3134	10.5394	10.6323	11.6593	10.6201	10.8829	10.8488	9.8934	10.4659	11.4641	11.2798	10.6246	9.3743	10.9447	10.696	9.8958	10.9344	10.9211	10.3735	11.1349	10.5591	10.972
bZIP	FGSG_05930	GzbZIP008	fgd237-370_at	8.6396	8.4685	8.0803	7.4521	9.0933	8.1447	9.4851	6.9239	8.878	7.7919	7.3186	8.1155	8.317	8.8851	6.3675	7.7932	8.2871	7.8316	9.1522	8.6807	9.4521	8.7523	8.9242	9.2844	8.9973	9.0394	9.2827	9.372	9.0146	8.6601	9.3344	10.0853	8.7302	8.6287	9.9211	8.7226	7.7004	10.0015	8.6072	8.7563	8.4246	9.3974	9.7651	8.8467	8.3678	9.7102
bZIP	FGSG_06421	GzbZIP009	fgd257-470_at	7.4476	8.1071	7.0925	10.1104	7.9415	7.6631	5.9141	10.3997	8.9726	8.8087	7.6892	7.9886	8.1194	7.11	7.141	9.7001	8.1047	8.2125	9.0342	9.6137	9.6051	9.491	8.6898	9.4456	8.6892	8.7031	9.3344	8.8589	8.7206	8.1427	8.7128	7.9981	8.7287	9.1613	9.0681	9.131	7.7592	8.731	8.7639	8.0816	9.3923	8.8521	8.5478	8.9391	8.936	8.7017
bZIP	FGSG_06651	GzbZIP010	fgd266-180_at	9.3517	9.9063	8.6191	8.1712	9.1514	8.8946	6.882	8.0706	7.603	7.8676	6.9442	9.1212	7.5972	9.1945	7.5384	7.9449	8.9341	7.1439	5.0312	2.2203	5.8547	5.6927	8.3425	7.2794	7.9648	8.5774	6.4133	7.2475	3.6017	4.3937	4.8415	4.8585	10.5854	4.189	10.6179	11.1169	3.6041	7.3136	4.2133	3.3978	4.7323	6.641	2.7866	4.435	5.1579	7.6181
bZIP	FGSG_07789	GzbZIP011	fg07789_at	4.6363	8.1223	6.7581	7.6231	6.3828	4.1077	7.4083	6.8811	10.3251	6.4754	6.989	5.4525	6.8282	4.0453	6.6819	8.5304	5.2743	6.2042	5.8326	6.643	5.9841	6.5401	2.4957	4.7677	4.7159	4.2001	2.6206	1.585	0.8156	3.6415	3.3505	4.7745	1.844	5.1663	2.1243	0.84	6.8989	1.7225	3.9269	3.2172	4.9891	2.4542	4.8232	2.8992	5.4874	2.7203
bZIP	FGSG_07863	GzbZIP012	fgd320-1060_at	13.4819	13.5879	7.7407	7.2132	12.7157	13.9214	11.3377	12.3532	7.749	9.4438	13.1952	13.4848	12.5678	13.8826	12.3766	7.1217	14.0278	14.0962	14.3078	14.3708	14.2893	14.3276	14.1522	14.0535	14.3816	14.3528	14.0576	13.5319	13.7761	13.4147	13.2359	12.5432	14.1596	13.4337	13.6844	14.5214	13.5469	14.3468	13.8886	13.0642	13.4649	13.7991	13.434	13.9761	13.772	14.1121
bZIP	FGSG_08800	GzbZIP013	fg08800_s_at	8.9564	9.4639	5.2961	7.0546	8.8918	9.5156	7.3009	9.1101	7.2169	7.3374	9.0437	8.7935	9.0568	9.4288	6.3854	6.7282	9.9057	8.3907	10.5794	10.9998	10.78	10.61	11.1498	10.7665	11.4013	11.1459	10.5742	11.1967	11.4069	11.2502	11.3313	10.5872	10.834	11.3524	10.8752	11.2545	9.9691	10.7233	11.489	10.2081	11.6637	10.6729	10.9082	11.252	11.066	10.6515
bZIP	FGSG_09001	GzbZIP014	fgd367-610_at	5.0644	5.682	7.1815	6.098	6.0862	8.0205	6.6178	8.3524	7.466	9.3242	5.4809	5.5438	5.7698	8.1927	7.9746	7.4807	8.7653	5.7576	8.3369	8.9332	10.1818	8.9766	8.1883	10.3917	8.435	8.2017	10.5761	7.6976	8.1952	8.0888	8.4917	7.5178	9.4318	7.2766	9.8141	9.3001	6.2012	7.6257	8.2532	7.7174	10.079	8.828	8.3844	8.3852	6.7396	9.6449
bZIP	FGSG_09286	GzbZIP015	fgd373-540_at	12.0704	12.3242	6.7766	6.8426	11.1372	11.8415	10.3525	11.5133	8.2264	8.4977	11.9067	11.7581	10.8506	11.8173	11.543	5.6636	11.96	11.5594	12.3886	13.2499	14.1264	13.1871	12.0091	13.8329	12.4083	12.5981	13.6164	12.563	12.6296	12.13	12.13	11.8696	12.54	12.8515	12.708	13.3129	12.1244	12.7744	12.3277	11.9614	12.6757	12.3798	12.1411	12.8509	12.7034	11.9072
bZIP	FGSG_09832	GzbZIP016	fgd406-720_at	8.7268	7.1399	7.0017	7.1179	7.9717	7.2166	5.649	9.0753	6.0409	5.5438	6.1661	7.1657	5.3255	8.2028	8.1078	6.3693	8.2883	4.3356	8.9812	8.8203	7.4084	8.7284	8.7324	7.3576	8.4912	8.8118	7.501	8.4124	7.8739	8.5862	8.7151	8.491	8.0557	8.3069	8.5472	7.7211	5.9869	9.0253	8.0883	8.3113	8.9989	8.9826	8.7704	9.2238	7.3093	9.1812
bZIP	FGSG_10142	GzbZIP017	fgd421-90_at	9.8266	9.7151	6.1129	7.2407	9.8535	11.6438	7.5646	9.9796	6.3605	6.2824	9.8006	10.1805	8.4754	11.6038	8.9466	6.0641	11.9588	9.3551	10.4076	10.5691	10.4907	10.679	11.0929	11.7015	10.9893	10.5749	11.8989	11.4908	11.6451	11.7982	11.9052	11.7342	12.6341	11.8806	12.6586	13.1703	9.3332	10.5692	12.0918	11.274	12.38	11.5966	11.7041	12.1031	11.8713	11.6663
bZIP	FGSG_11623	GzbZIP018	fgd497-20_at	11.9801	11.6072	9.2681	6.2874	11.4486	11.7054	10.0507	9.9328	9.8814	6.6516	11.48	11.4604	10.3207	11.6444	11.165	6.6908	11.5647	11.9568	12.4417	12.1241	12.691	12.1624	12.0911	12.1703	12.3452	12.05	12.1522	12.121	11.5553	11.1784	12.0572	10.8239	12.0432	11.8512	11.2067	11.844	10.3773	11.1055	11.3786	10.9844	10.1311	12.1903	11.4389	12.0299	11.256	12.4279
bZIP	FGSG_12345	GzbZIP019	fgd168-910_at	8.404	9.1281	7.6505	8.0539	6.7047	7.9728	7.6921	10.7844	10.0795	10.0455	9.3647	8.9657	9.7257	7.7405	9.4425	8.4397	8.0467	9.176	6.1581	5.8037	6.0923	6.101	7.0849	5.1538	7.4925	7.5854	5.2976	6.7725	5.647	5.4496	5.9458	5.7729	5.8846	5.9605	5.8334	6.0241	5.9042	5.8255	5.8362	4.6798	5.1851	6.0828	5.9181	6.2636	2.1922	6.71
bZIP	FGSG_13313	GzbZIP020	fgd353-10_at	9.5669	9.4625	9.8324	9.9904	9.5326	9.7151	5.8792	9.022	8.4283	10.0425	9.7177	9.3975	9.875	9.25	9.9826	9.3779	9.8452	9.142	10.1355	9.6851	9.51	9.8742	10.5897	9.3483	10.3377	10.3697	9.32	10.8622	10.5748	10.7116	10.8372	9.7017	9.6301	10.5482	10.0796	10.5415	9.7933	9.7693	10.5352	10.1988	10.3952	9.9737	10.6303	10.9919	10.2779	10.0182
bZIP	FGSG_13759	GzbZIP021	fg12172_at	5.9891	7.6414	7.278	10.0598	6.718	5.2153	7.0596	6.5376	7.8631	9.216	8.6818	8.1074	9.487	6.6726	6.6402	10.3828	6.257	6.1373	5.4803	4.701	5.1831	4.5141	4.6599	4.6041	4.3847	4.6736	4.7581	5.5823	6.822	5.8768	6.1045	4.5601	5.738	5.8089	6.0704	5.5856	8.2012	6.0303	6.982	6.1359	7.1719	6.9772	6.7478	6.399	6.9277	6.7491
bZIP	FGSG_10546	GzbZIP022	fgd441-560_at	4.7071	4.6893	6.0047	9.7657	7.8069	3.511	9.6582	5.3219	7.6217	7.3284	5.3129	4.6764	4.7393	6.2553	8.7919	6.0052	6.3461	3.1043	5.4637	6.3245	8.2952	5.7737	6.5254	10.197	6.898	6.6604	10.1672	4.8948	3.3909	4.7549	3.9269	2.3785	5.6302	2.342	5.306	4.1243	6.5275	6.5942	3.7004	2.9373	7.1469	6.2957	2.5874	3.7981	4.1514	6.3957
C2H2 zinc finger	FGSG_00240	GzC2H001	fgd10-10_at	8.103	5.7415	10.488	9.3323	7.6028	5.7423	9.7816	9.3739	7.3689	10.3256	8.3291	7.444	6.4486	7.7745	9.1955	9.0444	7.6518	8.0225	5.7071	5.6775	7.6008	6.1144	8.2145	7.1471	8.2497	8.5808	7.2536	6.3445	6.999	7.2826	7.4368	7.6896	7.5616	6.847	6.2994	6.6968	8.9456	6.8102	6.9584	7.1699	7.3129	6.6174	7.3827	6.7785	7.0932	6.5627
C2H2 zinc finger	FGSG_00342	GzC2H002	fg00342_s_at	9.6956	9.6817	9.6437	7.8592	10.2206	9.7434	8.2374	10.1403	7.0413	8.0201	9.486	9.9874	9.864	9.7865	9.5443	7.1212	9.6394	10.1522	7.1278	7.0093	8.0256	7.5567	7.6902	7.6621	7.5687	8.0927	7.74	9.4239	8.2547	8.7968	7.9551	8.7745	12.0298	9.6691	11.3455	11.7539	8.0187	7.4391	9.2595	8.9158	8.6372	7.6899	8.9365	8.7416	9.8335	7.9247
C2H2 zinc finger	FGSG_00477	GzC2H003	fgd19-320_at	7.8881	5.3316	6.8545	6.3399	6.7343	7.9442	7.5502	9.45	9.4524	7.4231	8.4431	7.4421	7.0067	8.0294	6.3668	6.7617	6.5747	5.5823	9.3693	9.1898	8.2088	9.1202	8.8623	8.1564	8.5023	8.1669	8.0462	8.4173	8.3212	8.3122	8.7435	8.6956	8.3404	8.5567	7.9621	7.8846	8.147	8.7095	8.1033	8.6088	7.7266	8.3507	9.06	8.2147	8.4464	8.5063
C2H2 zinc finger	FGSG_00584	GzC2H004	fgd25-240_at	9.339	8.7512	6.9861	9.4468	8.9413	9.4625	5.9975	6.387	9.1304	4.7793	9.1926	8.8673	7.9708	8.8897	8.7798	7.2667	9.4722	8.5488	10.6012	11.1859	11.6213	10.8063	10.682	12.0956	10.3174	10.5476	12.0857	10.9758	11.1103	10.7477	11.5758	10.2489	9.8886	11.116	9.9973	11.3789	9.905	10.8474	10.8068	10.8249	11.3748	10.4577	10.296	10.7986	11.5126	10.1605
C2H2 zinc finger	FGSG_00653	GzC2H005	fgd30-120_at	7.4458	8.3497	8.1943	7.805	6.8373	7.8462	7.4066	9.2682	10.8034	6.1843	7.1217	7.536	7.3905	7.7677	7.5427	8.8467	8.3422	5.7645	7.2596	7.6241	7.6812	7.9043	7.055	7.4225	7.0205	6.8765	7.4692	8.0392	7.669	8.4029	7.3427	8.6704	8.1489	8.5393	8.6669	8.1948	8.1323	8.0194	8.11	8.3894	7.7679	8.0482	8.5897	7.9502	7.8326	7.2807
C2H2 zinc finger	FGSG_00764	GzC2H006	fg00764_s_at	6.9529	3.0461	9.3371	9.4355	8.1744	7.5627	9.7354	4.275	9.6489	10.0982	7.4679	7.5849	7.3092	7.4639	7.4332	9.4497	7.386	6.1169	5.7642	5.5753	6.071	5.6058	5.8851	6.4356	6.0928	5.8972	6.2394	7.4696	5.1297	6.4967	6.3171	5.8968	7.5875	7.7823	6.4131	8.4253	7.6514	8.7242	5.6724	6.0221	5.2839	6.1562	5.2939	5.8215	5.5957	5.7227
C2H2 zinc finger	FGSG_01022	GzC2H007	fg01022_s_at	8.6925	8.8733	10.2712	8.9225	8.5559	8.221	6.5182	10.1589	9.0575	8.1506	6.9652	8.6329	9.0856	8.1792	8.8309	7.3896	8.2563	5.238	7.8989	7.9422	6.3588	7.2367	6.8709	5.266	6.1185	6.2165	5.7216	8.8004	7.204	8.4614	7.7888	9.3359	7.2448	8.6631	8.28	6.8818	7.2545	6.808	7.8954	8.9389	7.3833	9.1312	9.2473	8.5629	8.1636	9.1245
C2H2 zinc finger	FGSG_01106	GzC2H008	fgd54-100_at	7.4791	8.7401	8.7688	9.8874	8.626	8.9505	5.5604	8.8619	7.2458	7.5564	5.2277	7.2689	6.7118	8.6051	9.0042	6.3058	9.1444	8.5442	10.5415	10.2105	9.4263	10.1092	10.08	9.5164	9.756	10.0819	9.5678	9.4184	9.5263	9.609	10.0206	9.6683	9.2886	9.4796	8.8742	9.3686	8.3734	9.6583	9.2682	9.788	9.3943	9.4233	9.7675	9.9082	9.4605	9.5673
C2H2 zinc finger	FGSG_01214	GzC2H009	fgd60-120_at	3.2373	6.6343	5.9305	9.3848	4.4515	6.1262	5.257	8.0261	10.2149	8.0319	8.6746	3.0993	8.9817	6.8056	5.5075	7.1084	2.7527	7.193	8.4388	8.3647	7.3585	8.3454	8.34	6.8349	8.1154	8.2323	6.3954	9.0338	10.4872	11.026	9.9929	11.441	8.6894	8.3823	7.722	8.883	11.0327	8.6395	10.3465	11.258	9.7702	7.7894	10.5813	9.3297	9.6935	7.9957
C2H2 zinc finger	FGSG_01298	GzC2H010	fgd65-530_at	7.7195	6.2578	10.719	10.9441	8.6616	9.7079	7.1052	6.4803	7.7082	6.2713	6.3109	7.1636	7.6387	8.947	9.959	7.4168	9.9319	7.724	8.7532	10.1846	12.0218	9.7704	9.8819	12.9274	9.9591	9.5001	13.0047	9.3584	8.097	9.2371	9.9519	8.7671	9.9494	9.823	10.8687	11.5883	8.3429	8.3275	9.2202	7.941	11.5425	9.6707	8.4659	10.1616	8.6235	9.3487
C2H2 zinc finger	FGSG_01310	GzC2H011	fgd65-720_at	9.0518	9.0412	8.5045	6.3455	8.9041	9.1506	6.9128	8.0318	5.4893	6.6857	6.5738	8.7575	8.6878	8.3285	5.7233	6.7189	8.7657	8.3985	8.386	8.5858	8.4876	8.3465	10.4387	8.353	9.6239	9.9656	8.4896	8.7954	9.2023	9.1659	9.1022	9.2979	8.8287	8.7403	7.6687	7.984	11.2749	8.3074	9.1218	9.0741	9.8968	8.4108	8.4341	8.5574	9.3465	9.0064
C2H2 zinc finger	FGSG_01319	GzC2H012	fgd65-820_at	4.1309	6.0464	7.0742	6.6011	5.09	3.9222	6.6692	5.6528	6.9603	7.117	5.6032	5.5481	7.5307	5.1914	7.2911	7.13	6.0959	5.7214	7.5188	6.7991	6.9149	7.2523	7.7123	6.4632	7.1066	6.807	6.5399	7.4782	8.2607	7.4983	8.5055	8.2301	7.2771	7.3811	7.2936	7.2374	7.946	7.5942	8.1184	7.3302	8.0193	7.497	8.4587	7.5603	7.4385	8.1451
C2H2 zinc finger	FGSG_01341	GzC2H013	fg01341_s_at	9.2793	9.8144	11.3269	10.6135	10.1221	10.1489	11.0756	9.5089	10.6988	11.2637	10.0938	10.2274	9.528	9.7555	10.6748	11.0953	10.138	9.4112	10.3067	11.2709	11.878	11.0125	9.7489	12.1123	10.0845	10.0666	12.0946	10.9819	10.0355	9.8928	10.8065	9.6189	11.0672	11.2966	11.2502	12.2065	9.3141	11.0552	10.3163	9.9103	11.4027	10.4725	9.9521	10.7247	10.5456	9.8665
C2H2 zinc finger	FGSG_01350	GzC2H014	fgd66-150_at	9.0376	8.8194	10.1024	10.1964	9.4104	9.7804	8.7524	9.0978	6.0014	10.2711	5.4718	9.1343	9.811	9.6248	9.3135	6.3386	10.1285	8.9961	10.5103	10.5228	12.3834	10.4423	10.1227	12.1638	10.3106	9.7958	12.1366	9.4994	9.722	9.6489	10.2982	9.9697	10.8477	10.1527	10.6585	11.8231	8.6288	9.9979	9.2852	9.2069	9.5854	9.7925	10.1562	10.1307	9.281	9.6199
C2H2 zinc finger	FGSG_01576	GzC2H015	fgd81-20_at	6.8701	5.5373	7.4182	9.9697	5.934	5.2426	6.4718	6.3441	7.8444	9.114	6.47	5.2407	6.5365	6.6007	5.851	7.0973	4.144	7.7415	8.9194	8.9863	5.2653	9.0334	7.8145	6.95	7.3664	7.5067	7.243	7.3668	6.2028	6.3682	7.5603	6.1245	2.842	5.5871	3.7719	3.7782	6.8144	8.4623	6.1389	5.6893	5.3611	7.6061	6.0564	6.8113	5.6982	8.0589
C2H2 zinc finger	FGSG_01877	GzC2H016	fgd101-60_at	8.1544	7.4068	7.5965	7.1457	6.9417	7.0138	7.6814	5.5182	6.6542	9.6403	6.8377	7.068	8.6163	7.8044	9.263	7.8516	8.1018	7.9726	11.9274	12.9459	13.067	12.6969	10.5366	12.948	10.6204	10.5828	12.9793	12.324	11.1765	11.0972	11.6514	11.2699	10.9326	12.9543	11.1395	11.62	10.1147	11.8771	12.5896	11.2175	13.3923	12.0816	10.4938	12.5384	13.2812	11.0816
C2H2 zinc finger	FGSG_02635	GzC2H017	fgd132-300_at	8.6016	8.0569	9.1526	9.4873	8.7325	9.143	9.4453	10.2967	9.8707	9.2898	9.5116	8.8109	9.0145	8.6146	10.015	8.9027	8.2194	8.9889	9.2475	8.9717	8.7558	9.0205	9.1089	9.3782	9.3044	8.9677	9.5167	9.6366	9.1724	9.3516	9.2691	8.9532	9.7196	9.6497	8.9383	9.6157	8.3872	9.284	9.1044	9.2318	8.6381	8.9171	9.1835	9.4464	9.0673	8.7341
C2H2 zinc finger	FGSG_02743	GzC2H018	fgd136-290_at	9.0653	9.9243	9.7505	10.6812	9.4639	9.2957	10.75	10	10.0909	10.9589	10.206	10.1798	9.4602	9.3721	9.8554	10.0443	9.1579	8.6349	9.8498	9.7278	8.9825	9.7064	11.3605	9.8668	10.925	11.0781	9.8536	9.815	9.5549	9.6952	9.8956	9.8323	9.8672	9.8798	9.7103	9.0975	7.7584	9.074	9.3576	9.3802	9.6058	9.5146	9.6523	9.3027	9.6491	9.5827
C2H2 zinc finger	FGSG_02788	GzC2H019	fgd140-60_at	3.5838	4.6656	6.045	6.6048	5.1135	3.7981	6.0219	5.9598	7.9063	7.195	4.9212	4.6859	7.0073	4.6611	5.4822	7.0576	7.095	4.6118	6.7903	6.7747	2.9373	6.5143	2.5826	4.6943	5.8146	4.2016	5.9399	5.9646	5.7227	6.2403	5.4854	6.2744	3.1635	6.647	6.1125	5.6244	3.8639	6.1625	6.0613	5.1035	6.2563	7.1575	6.8249	6.9141	4.888	6.2596
C2H2 zinc finger	FGSG_02803	GzC2H020	fgd141-120_at	8.1613	7.9473	9.566	5.8545	8.053	9.4403	6.2227	4.9681	7.9126	5.8215	6.5668	8.6448	5.8369	8.7838	7.5886	6.1677	9.7636	7.9923	8.428	8.8145	8.919	8.5951	9.4462	9.2221	9.2022	9.3986	9.3927	9.6048	8.5349	9.2439	8.6885	8.6898	9.4525	9.6941	8.4151	8.3842	7.811	8.8059	9.2729	9.3696	8.9067	7.9474	8.9242	9.0177	8.5624	7.6394
C2H2 zinc finger	FGSG_03234	GzC2H021	fgd150-160_at	7.4918	8.5385	9.4539	9.8802	7.7481	7.2874	7.0729	8.9509	6.6947	9.3751	8.486	7.8774	8.7751	6.8562	8.8812	10.0843	7.0844	8.1382	7.7598	7.5208	7.2946	7.5093	7.3526	5.8948	7.404	7.3557	5.0691	9.0676	8.4315	9.1674	8.7478	8.5904	6.8664	8.6686	7.8285	6.5777	8.5299	9.0556	9.1522	8.3891	9.2097	8.4822	9.0184	8.5905	9.026	8.789
C2H2 zinc finger	FGSG_03536	TRI6	fgd159-540_at	10.9932	11.5936	10.52	10.2643	9.9487	9.3506	8.5077	10.4736	9.8438	8.727	11.0808	10.3782	10.6822	9.8818	10.3991	8.842	9.3701	11.0525	4.9388	4.2133	2.4356	5.2772	3.8197	1.8237	4.7501	5.3122	4.3205	2.0942	4.6118	5.0179	4.2532	5.6949	1.585	4.5348	6.9475	6.5367	7.0543	1.5656	5.2153	4.8017	4.9713	5.2203	5.1173	2.2479	3.7666	2.0179
C2H2 zinc finger	FGSG_03881	TRI15	fgd168-110_at	8.706	7.6639	10.281	10.234	8.7776	9.3704	9.6531	9.4216	7.2551	9.5448	9.0275	8.1627	10.0014	9.1325	10.4856	9.5586	9.6545	8.5149	5.2968	5.3999	6.3647	5.3052	8.1737	4.6605	7.8957	8.3199	5.9093	5.7425	5.9423	7.023	5.9071	7.8251	5.2858	6.0106	8.8242	6.0372	6.5642	6.2211	7.0279	5.4944	8.8511	5.4886	6.9748	6.3454	5.3723	6.9134
C2H2 zinc finger	FGSG_04083	GzC2H024	fgd177-30_at	7.161	4.9402	6.9177	8.9633	6.3899	8.2313	7.5876	7.0741	10.3959	10.1677	9.2032	8.194	9.3892	7.5611	8.4762	7.6004	8.1304	5.1477	8.6121	10.2951	11.3388	9.588	8.8432	11.038	9.1333	8.6523	11.2973	9.2727	8.6929	7.9459	9.4097	6.7586	10.1494	9.5938	9.7208	10.8147	8.3956	8.6112	8.3656	7.7942	8.0173	9.2469	8.3228	9.2542	8.3382	9.1211
C2H2 zinc finger	FGSG_04084	GzC2H025	fgd179-10_at	8.9571	8.5147	9.821	8.6437	8.6457	9.1252	5.3459	10.1364	9.8397	8.6332	9.216	9.4858	9.3351	8.644	8.9692	9.0505	9.3313	9.4127	10.1777	9.9033	9.4371	9.9081	10.512	9.2266	10.5933	10.3721	9.3808	9.6074	9.8506	9.5019	9.9161	9.1674	9.1966	9.1516	9.1298	8.7459	9.0457	9.0035	9.1617	9.1335	9.3717	9.4841	9.6667	9.6296	8.9483	9.8855
C2H2 zinc finger	FGSG_04134	GzCON7	fg04134_s_at	7.5466	8.4499	9.506	7.9809	6.2089	8.2029	5.4722	5.9479	6.9617	7.5833	8.9703	7.8577	9.7262	8.3293	5.5484	10.0817	7.915	6.8366	10.4077	11.0704	10.4287	10.9525	10.5988	10.3362	10.6324	10.8727	10.2602	10.3382	8.5544	9.9527	10.4565	8.9919	8.9368	10.8841	8.4021	10.1626	7.2341	8.3116	10.2897	8.623	11.333	10.8287	9.777	11.1877	9.3506	10.3763
C2H2 zinc finger	FGSG_04288	GzC2H028	fg04288_s_at	7.8724	8.4165	6.6064	9.1859	8.2658	9.5139	6.3455	9.4312	9.5722	10.5539	9.0877	8.556	9.4133	9.1504	8.2859	8.7145	9.7207	8.5545	11.9453	13.7928	12.1208	13.3767	8.9368	13.2942	12.4227	10.6775	13.2379	12.053	11.6165	12.5685	11.7229	11.4022	12.8762	13.5539	12.9945	13.7914	9.9636	10.7124	13.48	10.2641	13.5533	12.2239	11.3838	13.1186	12.8371	8.7583
C2H2 zinc finger	FGSG_04293	GzC2H029	fgd185-1360_at	9.0671	8.6034	5.6165	7.6741	5.9998	8.8578	5.8477	6.7803	9.0618	7.6334	6.4126	8.3172	5.1811	8.0989	6.4504	5.5993	7.9107	5.9505	8.4401	9.0016	10.8514	8.8474	10.3551	11.5684	10.1829	9.8132	11.6046	7.4278	6.1711	6.2897	6.6298	5.7129	6.9521	7.6275	8.2929	7.3446	6.5841	7.2475	6.6382	5.8694	6.8955	8.0179	6.0509	7.8383	6.8094	7.6702
C2H2 zinc finger	FGSG_04889	GzC2H031	fgd198-410_at	9.6194	9.2232	9.5651	9.752	10.1361	9.9692	9.241	9.3338	9.9376	7.1195	9.9891	9.9523	6.894	10.2476	7.9015	5.3009	9.6484	9.7997	10.4434	10.3855	10.1487	10.5234	9.7916	10.1072	9.6668	9.956	9.9589	9.7699	11.2189	10.2382	10.7177	11.0655	9.6263	9.6123	9.0916	8.6904	11.56	10.4933	10.8327	10.7117	11.3918	10.2247	10.1358	10.3378	10.914	10.1135
C2H2 zinc finger	FGSG_04932	GzC2H032	fgd200-10_at	10.5254	10.6501	7.2986	6.7442	9.7703	9.8835	8.607	9.075	5.7038	8.7609	10.1443	10.0803	9.176	10.4597	10.267	7.6414	10.056	11.4878	5.0985	6.5089	7.4736	6.4289	5.1473	7.7778	5.2207	4.8972	8.3768	5.9465	5.9047	5.6485	4.6993	5.5113	10.8453	6.6465	10.7065	11.5578	6.2265	2.9873	6.406	6.087	5.4864	3.6253	5.5756	4.7798	6.2077	7.3051
C2H2 zinc finger	FGSG_05041	GzC2H034	fgd203-30_at	2.6135	7.5645	9.6854	5.5659	5.7363	3.9828	7.0334	9.1378	6.5438	7.9588	7.5527	5.1973	8.8726	2.9355	5.0531	6.2374	2.4673	7.4918	4.3875	5.2627	4.6223	5.3964	6.1135	3.9791	5.0993	5.7874	4.263	3.4019	2.2898	2.846	4.204	4.4209	3.9588	4.4919	2.7655	4.8758	3.1667	5.9595	5.375	2.5286	5.285	6.2587	2.7887	2.0426	0.433	6.5173
C2H2 zinc finger	FGSG_05359	GzC2H035	fgd217-200_at	7.7429	8.0314	10.4257	10.0711	7.7136	7.7478	9.2014	8.9813	10.1272	8.9516	8.636	7.2097	8.4203	7.7155	5.9991	9.6742	8.0464	8.0248	7.1805	7.7401	7.8079	7.283	7.4866	8.157	7.094	6.9521	8.0969	7.0062	6.8172	6.548	6.3432	6.8134	7.8097	6.8992	7.8738	7.052	7.1684	6.7335	6.9815	7.0119	6.7233	7.4829	7.4578	7.4411	6.2679	7.76
C2H2 zinc finger	FGSG_05381	GzC2H036	fgd217-420_at	8.2902	8.9454	8.5711	9.402	9.124	8.7176	7.1315	9.187	5.8482	9.1446	7.8979	8.5921	8.6443	8.6282	10.3576	7.3802	9.0619	9.169	10.0697	9.7184	8.2277	9.7502	11.3542	7.8487	11.103	11.2226	7.7904	10.0745	9.228	10.0979	10.2251	10.1489	8.1787	9.6568	8.7373	8.2551	8.399	8.8221	9.4469	10.0576	9.1529	9.2686	10.0367	10.0032	9.2941	9.2686
C2H2 zinc finger	FGSG_05399	GzC2H037	fgd221-10_at	10.1081	10.2103	8.7375	10.5988	9.2205	9.8873	6.8403	10.0812	10.1575	6.2906	9.5868	9.9843	8.9864	10.0591	10.0737	8.7724	10.1541	9.9155	10.9148	10.823	11.1887	10.6333	12.2434	10.9307	11.7782	11.9999	10.7932	11.0219	10.0853	10.7145	10.8572	10.588	10.3878	11.0042	10.343	10.8305	8.828	10.276	10.5294	10.0647	10.56	10.7003	11.0423	11.0727	10.3008	10.6598
C2H2 zinc finger	FGSG_05857	GzC2H038	fgd234-190_at	8.8669	6.4777	7.2241	5.8422	6.5334	8.6261	7.096	5.5951	8.8451	6.4243	8.4538	8.3269	6.9584	8.9832	7.9383	7.9498	8.1891	7.3453	9.0259	8.7948	8.586	8.966	8.8982	8.6486	8.6429	9.2015	8.5271	8.3976	8.3573	8.0517	8.8483	7.5279	9.1038	8.6487	8.2627	8.4605	8.5198	9.1316	8.3734	8.5966	8.2316	8.6094	8.0674	8.6212	8.3999	8.9577
C2H2 zinc finger	FGSG_06002	GzC2H039	fgd237-1180_at	7.4165	8.265	9.9955	7.1979	6.28	8.7274	9.2646	6.933	7.9487	9.175	7.713	8.9899	7.0234	8.8625	7.208	7.3306	8.334	9.1587	8.5641	8.0399	8.6522	8.0716	7.3861	8.95	7.9332	7.3878	9.1077	8.2625	9.3807	9.2923	9.2966	10.2166	8.9416	8.8538	8.9852	9.4473	8.9489	7.8502	8.89	9.7752	8.6343	8.396	9.7771	8.5087	8.5267	8.5775
C2H2 zinc finger	FGSG_06168	GzC2H040	fgd246-270_at	10.1036	10.2033	7.0386	8.7536	9.7582	10.3613	7.3661	7.1453	6.9115	10.2528	9.3503	10.5061	9.9509	10.5158	8.5034	6.9569	10.0709	10.2768	10.2573	11.2558	11.3722	10.9642	9.0659	11.0993	10.931	9.8504	11.2011	10.3161	10.7406	10.9394	11.1084	10.2107	11.6848	11.4706	11.0347	12.3287	9.6662	10.2235	11.9646	9.853	12.148	10.9148	10.6746	11.1227	11.8705	10.3703
C2H2 zinc finger	FGSG_06311	GzC2H041	fgd254-110_at	5.8629	4.2265	9.5231	9.9279	7.0762	8.0371	6.3298	6.8043	9.8224	7.8968	8.8751	7.6807	7.3382	7.3992	10.0602	9.1664	7.9927	6.6655	9.8123	9.7019	9.589	9.927	9.3075	8.8538	8.8031	8.8944	8.3883	9.125	8.6966	8.2271	9.2302	8.7511	8.7757	9.4062	8.4822	8.8061	7.9562	10.078	8.7483	8.3382	7.7111	9.6594	8.7744	8.8151	7.8896	9.8215
C2H2 zinc finger	FGSG_06427	GzC2H042	fgd258-30_at	10.4232	10.3004	10.6178	10.3233	10.5919	10.4922	9.6297	7.6149	10.9354	10.4834	10.1629	10.4941	10.6789	10.9391	9.6017	10.3134	10.7545	9.8184	9.5649	8.9106	9.134	9.3069	8.9587	8.6414	9.5131	9.4565	8.4365	9.4843	10.002	9.9942	10.3363	10.3225	10.2087	9.4013	9.8453	10.2047	10.2038	9.9238	9.8671	10.2275	9.669	10.4647	10.0724	9.7009	9.2833	10.4069
C2H2 zinc finger	FGSG_06684	GzC2H043	fgd266-560_at	7.2931	8.9206	9.9367	7.7238	7.911	8.5366	7.9817	6.5195	10.4708	6.2687	8.7681	8.4133	6.7306	8.5941	9.5415	6.6166	8.6747	8.3782	7.8651	8.0676	9.1244	7.7239	7.1465	7.1006	7.5745	7.7511	7.5409	8.8799	8.8145	9.2197	9.1413	9.3458	10.3203	8.8267	7.8956	9.9537	9.3859	8.0551	8.7008	8.6681	8.9212	8.4343	9.529	9.1851	8.7673	8.3872
C2H2 zinc finger	FGSG_06701	GzC2H044	fgd267-40_at	8.0461	7.4987	7.976	6.8641	8.7913	8.6634	6.5721	8.6137	7.4535	6.3036	8.554	8.9795	8.7087	8.5703	6.5875	9.7689	9.0216	7.4959	7.7907	7.3446	7.0161	7.3957	7.1246	7.4826	7.0329	6.7944	7.607	8.4474	8.1019	8.8757	7.8652	8.3186	9.676	8.3766	8.7178	8.9573	7.7055	6.6321	8.947	8.9353	8.2313	7.1992	9.2544	8.5214	8.0491	7.667
C2H2 zinc finger	FGSG_06871	GzC2H045	fgd280-100_at	9.3839	10.0279	7.5452	10.1896	10.1406	10.4023	9.7273	9.6883	7.2262	9.0624	10.2855	10.445	8.1171	10.0591	10.1132	7.7776	10.8115	10.2473	11.5904	11.6614	11.8161	11.7085	11.8914	11.7143	12.0074	11.8837	11.7884	11.1684	10.2376	9.5915	11.2794	9.2596	11.8462	11.2694	11.4641	12.5346	8.4266	10.251	10.2091	9.5789	9.9516	11.2714	10.6146	11.2915	9.8444	11.0803
C2H2 zinc finger	FGSG_06934	GzC2H046	fgd285-180_at	9.666	9.3173	7.4501	9.9283	9.1437	9.2298	10.2307	9.1924	7.8744	6.9411	10.1043	10.0149	10.1041	9.5438	9.4788	7.6825	9.2479	9.3529	9.4105	8.7877	7.6945	9.019	9.9135	7.8878	9.667	10.0962	8.0886	9.6479	9.9806	9.7391	7.7751	9.7596	9.0846	9.4153	9.8665	9.663	9.5629	9.6178	9.7078	10.0493	8.1902	9.7014	9.9652	9.4004	9.594	9.7935
C2H2 zinc finger	FGSG_07052	GzC2H047	fg07052_at	11.2029	11.2877	7.7507	7.2623	11.2779	11.6597	10.3292	10.4625	9.8295	10.2698	11.5091	11.396	11.1657	11.6178	11.013	8.7427	11.6601	11.5581	8.2728	8.6343	9.4553	9.5171	12.2294	10.7458	11.2116	11.7568	11.0201	11.9838	11.7243	11.2941	12.0973	10.8748	12.3339	11.9781	12.2743	13.0317	9.4086	10.7781	11.0991	11.1053	11.7771	11.7505	11.2063	12.5468	11.7364	11.9623
C2H2 zinc finger	FGSG_07075	GzC2H048	fgd297-30_at	12.1511	12.0913	8.9819	9.8995	11.5433	12.6298	10.763	11.5493	9.3225	11.132	11.9434	12.5063	12.2547	12.1727	11.9205	10.3954	12.5221	11.8204	11.9181	12.3952	13.4793	12.1915	13.1754	13.4171	12.6199	13.1535	13.4909	12.4923	12.31	12.0799	12.3117	12.2205	12.2987	12.1179	12.5659	12.705	12.1506	13.4315	12.5207	12.0465	12.3622	12.7956	12.2787	12.2096	12.763	12.7027
C2H2 zinc finger	FGSG_07187	GzC2H049	fg07187_s_at	7.4414	6.8728	7.521	7.5236	4.889	6.1845	10.4736	8.5217	7.667	9.2837	8.2515	5.8883	9.3703	3.729	8.5536	7.4453	4.4614	6.6384	4.6218	5.3875	3.8166	5.3158	3.1359	3.5898	4.3413	2.0841	4.0626	5.4751	4.6977	5.5512	4.9236	5.8848	4.6954	5.009	3.0036	2.4983	5.2746	5.4532	5.7107	4.5886	6.0849	4.0054	6.3163	3.6381	5.4594	5.1077
C2H2 zinc finger	FGSG_07310	GzBrlA	fgd304-490_s_at	10.4569	10.3762	11.2658	10.4874	10.1398	11.2749	10.9417	10.6201	11.3566	11.0122	10.8188	10.5747	10.9848	10.3201	11.1672	11.3667	11.3286	10.2476	11.8816	11.9283	11.8563	11.8664	12.5427	11.8743	11.8793	11.9601	11.8772	11.7006	11.3215	10.9768	11.8011	9.9806	11.1561	11.3815	10.7584	11.4152	9.9544	11.6755	11.233	10.9485	11.0143	11.8726	11.2315	12.0469	11.1964	12.0314
C2H2 zinc finger	FGSG_07392	GzC2H051	fgd308-500_at	7.3402	8.115	7.3036	7.5885	8.5257	6.5917	8.5635	9.5057	7.982	6.2374	8.1524	6.7724	7.2152	8.2609	6.6163	6.8133	8.0425	5.1739	8.329	8.4206	6.7245	8.2243	7.3108	6.9409	7.2568	6.919	6.9837	7.9536	8.4864	8.6109	8.2298	9.0624	8.2835	8.8646	7.9126	8.273	9.5266	8.2221	9.1623	9.0319	9.4075	8.4293	9.1129	8.6277	8.9739	8.2962
C2H2 zinc finger	FGSG_07504	GzC2H052	fg07504_s_at	3.7793	4.2196	6.2257	9.4886	6.0542	5.8169	6.7803	5.9107	5.7562	6.6221	6.4026	7.7073	6.1823	7.2753	6.2542	7.3024	7.1469	7.6232	5.0712	5.5487	6.0369	5.1579	7.339	5.9853	7.0841	6.8646	5.739	7.0892	7.5545	8.0957	7.2432	8.7901	6.238	6.3507	6.4666	4.8826	8.256	6.4581	7.0932	7.9578	6.9403	7.4013	7.5153	6.9007	6.8084	6.8607
C2H2 zinc finger	FGSG_07735	GzC2H053	fgd318-850_at	5.4861	5.7369	7.476	7.7125	4.7181	2.8278	5.942	7.4427	7.7508	9.7847	6.6823	7.9881	9.4287	5.6539	8.7617	9.9756	6.0376	8.0017	7.579	8.1579	4.4243	7.9869	2.4005	6.2752	3.9616	1.251	6.4406	10.2868	8.9214	7.6584	8.4622	6.68	7.4739	10.7218	5.2968	5.7407	7.9808	11.0236	8.4564	8.3896	9.2721	7.6992	7.2208	9.3262	10.0966	5.7724
C2H2 zinc finger	FGSG_07737	GzC2H054	fg07737_s_at	8.105	5.9148	10.8587	10.0294	8.2428	7.2041	11.2692	9.2722	11.3037	10.0875	9.1809	6.4674	9.7328	7.3922	7.3028	11.0004	7.8411	7.4394	4.6165	4.9231	5.7608	1.9782	5.5261	4.3611	3.4356	4.8445	5.2709	4.1914	1.8914	3.6611	2.6276	4.4679	4.2494	2.9561	5.2304	2.144	8.3478	5.78	5.4783	1.269	7.5602	2.8738	3.263	4.5699	5.5717	4.3604
C2H2 zinc finger	FGSG_07751	GzC2H055	fgd318-1050_at	8.0885	8.4266	10.4965	7.9807	8.5142	7.7662	10.3558	9.0387	10.5644	10.6827	9.7838	7.5779	8.625	7.3427	9.4473	7.561	8.0216	7.9467	6.4331	6.2512	6.0272	6.1894	7.5502	5.9371	7.083	7.3709	5.3695	6.5157	6.594	6.6128	6.35	5.073	6.334	6.4461	5.8311	5.888	7.524	5.1985	6.1719	6.7334	6.1133	6.3649	6.3036	6.6621	5.7013	6.7353
C2H2 zinc finger	FGSG_07753	GzC2H056	fgd318-1070_at	6.1847	4.5033	8.9708	8.8644	8.5285	8.6518	7.4047	6.5256	4.7506	9.4861	8.2663	8.101	5.6511	8.4716	6.0915	9.8071	8.024	4.4809	7.7918	8.1795	7.4225	8.3256	6.9419	8.2301	6.77	6.893	8.1149	9.9119	7.684	7.0379	7.9204	6.7199	7.7996	9.91	6.8222	9.8685	9.9267	10.8636	7.7987	7.4911	8.5215	6.6932	5.3409	8.4882	8.8214	5.9432
C2H2 zinc finger	FGSG_07909	GzC2H057	fgd321-220_s_at	7.0742	5.6314	8.5611	7.5431	3.9222	7.5642	5.6551	5.1102	6.904	5.2114	7.9101	7.7317	6.3561	6.8194	7.9224	7.083	6.6347	8.3541	7.1738	7.4962	6.3844	7.5225	7.2124	5.7695	6.9459	6.6989	6.4335	8.2093	7.0084	6.6541	7.4087	7.3245	6.5226	7.5656	6.9239	6.7272	7.575	6.3201	6.8847	7.3141	6.9384	8.4403	6.8851	7.8531	7.3542	9.1253
C2H2 zinc finger	FGSG_07914	GzC2H058	fgd321-300_at	2.6088	4.4912	8.4197	6.2733	4.0339	3.61	7.0038	5.0938	6.251	5.2623	5.1902	4.3903	5.1198	4.5509	5.1989	7.3122	3.4249	4.1177	5.9839	6.6823	7.086	6.2112	4.1771	6.5986	3.9021	5.8987	7.1433	6.3462	5.6206	5.2126	5.6614	3.9477	3.6668	6.2815	5.7247	2.254	7.3521	2.0976	6.1591	4.4396	6.7926	6.1564	5.7682	6.406	6.0583	6.152
C2H2 zinc finger	FGSG_07928	GzC2H059	fgd321-460_at	8.1431	6.2394	10.5467	8.6841	8.4668	8.6474	10.0778	4.8465	7.8996	10.5445	6.8425	8.64	8.2298	8.245	10.3041	10.0713	8.4329	8.6872	9.1336	9.452	10.1334	9.1721	9.8283	10.3206	9.8675	9.5782	10.1218	9.0789	9.0425	8.9989	10.0133	8.7978	8.5362	9.2546	9.1256	9.4633	8.1921	7.6163	8.9696	8.8368	8.5113	9.14	9.324	9.1929	8.0196	9.3829
C2H2 zinc finger	FGSG_07952	GzC2H060
C2H2 zinc finger	FGSG_08128	GzC2H061	fgd328-60_at	8.6274	8.377	6.914	10.0963	8.9236	8.6003	6.9677	8.1101	7.963	6.3365	8.8449	8.4879	10.4003	9.2599	5.2983	9.9379	8.8099	8.3581	10.2046	9.8725	9.2076	9.9659	9.8264	9.2033	9.6631	9.7335	9.0715	9.4708	9.307	9.4086	9.7142	9.4496	9.0125	9.085	9.1298	8.7192	9.5269	9.3985	9.337	9.1541	9.3382	9.437	9.5761	9.0555	9.3347	9.4754
C2H2 zinc finger	FGSG_08138	GzC2H062	fgd328-170_at	7.0592	7.1182	9.5431	7.3051	5.3526	7.1244	5.1965	5.5549	7.7592	6.2632	8.4799	7.1392	6.0372	4.0135	8.8129	9.4383	6.5	5.511	9.0512	9.0375	10.1189	8.7222	9.9333	9.7416	9.6641	10.0073	9.4852	8.5872	6.8412	7.5107	7.0163	7.5637	9.4688	8.6066	8.4689	9.1951	8.3239	9.6236	7.4984	7.5858	7.5975	8.5413	6.5286	7.4479	8.0668	7.6415
C2H2 zinc finger	FGSG_08246	GzC2H063	fgd329-880_at	6.7602	7.5957	7.7038	10.2524	6.8254	6.2963	7.2341	6.6942	10.5385	7.2897	7.4731	6.595	7.8427	6.7021	9.4571	7.2459	6.9616	8.4489	7.1214	8.4658	3.3262	7.8496	5.797	6.8309	6.2943	6.9845	6.0332	10.3963	6.3616	6.6717	6.5755	6.1367	6.8521	9.8917	5.2884	7.1571	7.2731	11.8063	7.8688	6.6415	8.6339	8.0913	5.9653	8.635	7.9768	4.9383
C2H2 zinc finger	FGSG_08434	GzC2H064	fgd338-410_at	9.5226	8.4816	9.4415	9.1654	8.8643	9.1569	6.2806	9.206	9.0666	5.2165	8.1715	9.3933	8.9028	8.8251	8.8098	7.2044	9.3677	8.2745	11.7148	11.4475	9.4351	11.4619	12.3787	9.4929	11.9452	12.0661	9.5295	11.027	10.7036	10.2365	11.0351	10.1478	8.8416	10.8904	8.7464	8.1121	9.1981	9.8317	10.8517	10.5511	11.1814	9.841	10.2114	11.3212	11.0021	9.7797
C2H2 zinc finger	FGSG_08582	GzC2H065	fgd348-40_at	6.102	4.8115	8.911	7.8057	7.7508	7.5576	6.3549	8.4045	9.4553	7.4703	6.0281	6.9962	7.9988	6.2348	8.6859	7.7487	6.9296	5.7533	8.6812	8.5676	8.1096	8.6789	8.3144	7.7416	8.5118	8.6289	7.865	8.1753	8.7516	8.2208	9.0374	8.0244	7.6278	8.0762	7.5229	7.5227	7.9273	7.9083	8.3645	8.3891	8.3879	8.4002	8.4362	8.3148	8.373	8.5878
C2H2 zinc finger	FGSG_08617	GzC2H066	fgd348-470_at	7.9164	4.5515	6.7033	6.4704	9.0542	7.0245	6.2572	8.0734	10.0733	5.983	5.1416	4.9736	6.6931	8.1082	5.969	7.3205	8.4428	5.8809	8.9896	11.3105	11.3477	10.6251	7.7942	12.1254	10.3273	8.4953	12.0184	9.8512	9.5246	9.0477	9.7222	9.6277	8.9723	10.8082	8.9828	11.2149	8.1	8.4563	9.0417	9.2612	9.8324	9.5694	9.6618	10.8317	9.0598	7.6634
C2H2 zinc finger	FGSG_08646	GzC2H067	fgd349-80_at	7.9824	9.1617	10.1132	8.1017	8.8276	8.5983	7.2779	9.0391	10.5025	9.7852	9.2213	8.749	8.0358	8.4421	9.5944	9.4572	8.7877	8.6796	9.4774	9.6679	9.8904	9.6702	9.4922	9.5598	9.2111	9.1073	9.7427	9.5956	9.0787	9.127	9.1106	9.561	9.4259	9.5004	9.1704	9.7465	8.1388	8.8693	8.7078	9.6077	8.341	9.0337	9.8516	9.5303	8.417	8.8845
C2H2 zinc finger	FGSG_08798	GzC2H069	fg08798_s_at	3.2585	6.0512	7.394	5.7732	3.5059	6.8267	5.0505	5.5534	10.0547	6.1737	6.3109	7.3757	7.3177	6.9833	4.5348	4.9326	2.3533	4.8968	6.7691	6.2083	1.9523	5.7708	7.8194	1.4957	6.8654	7.352	2.1922	8.0114	7.3658	7.8321	7.6281	7.3244	6.009	7.6413	5.6424	4.4046	6.7525	6.4872	7.256	7.7712	6.7442	7.0561	7.4882	7.3362	7.2005	6.8304
C2H2 zinc finger	FGSG_08845	GzC2H070	fgd358-50_at	8.151	8.7759	10.3364	10.6475	9.5274	8.3922	10.3955	10.0637	11.0093	10.3024	9.5778	9.0885	9.1246	8.639	7.9453	9.6528	8.2305	8.5491	7.5684	7.2012	8.5807	6.6704	8.3944	8.3557	7.7401	8.141	8.5919	8.2208	8.6068	8.4376	8.4408	8.3928	8.2822	7.6223	9.679	9.2069	8.3572	8.1138	7.6084	8.7798	7.7077	8.3972	8.399	8.1177	7.9978	8.2584
C2H2 zinc finger	FGSG_08914	GzC2H071	fgd362-20_at	4.3702	4.8615	7.3039	6.4333	6.9557	5.1819	9.7332	5.8733	10.1473	8.1654	5.7178	7.2628	6.9155	7.6605	6.6125	6.5179	8.0156	5.0531	6.0503	6.2811	6.1747	5.7832	6.0525	4.6814	4.5211	6.2992	5.0691	10.2497	9.7486	9.9763	9.6421	8.5995	8.7102	10.2718	9.0586	7.6711	8.5905	7.1354	10.5238	9.7674	10.0635	8.1363	10.0921	11.5082	9.3551	8.1195
C2H2 zinc finger	FGSG_09015	GzC2H072	fgd367-760_at	8.996	8.8427	5.739	9.9219	8.6449	8.0078	7.5429	7.7039	8.977	9.8798	8.1554	8.2805	10.0458	8.6516	6.8179	8.8593	8.821	8.6496	6.9839	6.5776	6.5532	6.8591	7.373	6.0687	7.5347	7.2908	5.8873	7.4475	7.9198	7.5625	6.9807	8.3535	8.2936	7.3278	7.3477	7.1122	8.0751	8.4878	7.8774	7.7718	7.8021	7.047	8.2458	6.9888	7.2381	7.4044
C2H2 zinc finger	FGSG_09368	GzC2H075	fgd383-260_s_at	7.8466	8.8278	9.6714	8.5449	9.3187	8.092	8.1403	4.8895	10.4686	10.2731	9.3646	7.1341	9.528	8.0483	8.7682	9.4654	8.1581	8.3298	7.2456	7.5193	7.2056	7.557	8.4634	6.7673	8.1628	8.3368	6.6018	7.16	7.2697	8.2585	7.4323	7.6312	6.6903	7.3463	6.3132	6.203	8.8312	6.2828	7.863	7.273	7.3534	6.4219	6.7409	6.87	8.1733	6.251
C2H2 zinc finger	FGSG_09410	GzC2H076	fgd384-270_at	7.6228	7.0276	8.7607	6.9485	7.9339	7.531	6.6626	9.6448	10.265	6.7138	9.3982	7.9267	6.8554	6.205	9.1108	8.9467	7.9039	8.6168	7.315	7.1234	6.9874	6.9278	7.4952	6.513	7.9087	7.3733	7.1982	9.9952	9.4428	10.0516	10.5907	8.2982	8.0607	10.2566	8.6275	9.7697	9.3721	7.6636	11.2277	8.6503	10.4926	10.3916	9.6655	11.0334	10.579	10.1167
C2H2 zinc finger	FGSG_09629	GzC2H078	fgd398-170_at	4.7485	4.8669	6.2382	7.2638	5.4243	6.3315	6.4204	5.2702	6.335	6.1365	4.1293	6.6282	5.2791	6.7553	5.3698	6.1461	7.1836	5.5531	7.5024	7.6475	6.7478	7.7754	7.0028	6.4517	7.1284	7.1677	6.9416	6.6302	7.7263	7.3059	6.749	7.1607	6.6914	7.087	6.3894	5.9887	7.3551	7.7716	7.1548	7.4426	6.7499	7.4161	7.8585	7.3144	7.4428	7.5106
C2H2 zinc finger	FGSG_09715	GzC2H079	fgd401-670_at	9.7654	10.7772	9.2542	7.9672	9.4505	10.8306	6.8814	9.0411	5.7934	9.299	10.4369	10.3809	9.8344	10.6577	10.0653	7.4795	11.1891	10.2093	11.0334	12.0034	11.7675	11.7812	11.5861	11.6052	11.9979	11.8661	11.4562	13.3055	12.615	12.6563	13.0514	11.9711	12.1775	12.9763	12.0832	12.2492	11.2243	10.9649	13.2463	12.2395	12.776	12.4422	12.8215	13.9855	13.3522	12.8149
C2H2 zinc finger	FGSG_09770	GzC2H080	fgd405-70_at	8.8168	7.8347	9.7784	9.7358	6.5868	8.3551	9.1457	9.8003	7.4825	10.0694	8.9742	8.1222	6.7935	8.5994	9.3883	7.8333	8.4231	9.1722	9.9046	9.8924	8.4272	9.8834	10.2811	8.948	9.9338	9.7365	8.897	10.1118	9.9603	9.8198	10.0565	9.5185	8.5655	9.6742	8.6174	8.5667	8.5531	9.9794	10.0342	9.3255	10.2342	9.3374	9.6538	9.6332	10.0153	9.5955
C2H2 zinc finger	FGSG_09857	GzC2H081	fg09857_at	6.9	5.3505	5.0781	6.554	6.0676	7.897	7.011	9.4054	8.9007	8.2057	6.3381	7.8529	8.7669	7.3692	8.3063	6.6536	7.1469	5.4229	6.0909	6.7075	5.7225	6.2595	6.2804	5.9274	6.1225	6.6244	5.2453	6.2769	6.5587	6.8995	6.4109	6.4741	4.8455	5.6424	7.8218	6.4547	7.7036	6.67	6.5057	6.295	6.8908	7.4513	6.0892	6.0968	5.729	7.9371
C2H2 zinc finger	FGSG_10006	GzC2H082	fgd415-520_at	7.3673	8.3218	7.7899	9.2078	8.8594	7.6135	6.1741	8.8669	8.7358	9.4316	8.6085	8.0032	9.9917	7.8544	8.8779	8.6047	7.1714	8.1409	7.5892	9.9368	7.9767	9.5592	7.1045	6.1035	7.2022	6.774	6.2143	8.0397	8.4152	8.3646	7.8481	8.9681	7.6846	8.0596	8.8004	7.7719	8.3972	8.4101	8.2705	8.2788	8.0448	9.929	8.5617	7.8041	8.7418	8.4808
C2H2 zinc finger	FGSG_10162	GzC2H083	fgd422-20_s_at	7.515	8.3626	8.5781	9.6809	8.8998	7.9026	10.0715	5.5494	10.4616	7.3204	9.2479	7.3625	9.6411	7.4911	9.0786	8.924	8.0182	7.61	10.1398	10.3232	8.8784	9.5763	9.7536	8.8726	9.2594	9.4462	8.9531	10.5949	8.2947	8.5823	9.0698	8.24	9.4336	10.0119	8.9194	9.6448	7.4959	11.0414	8.5295	7.9834	8.5215	9.659	8.2198	9.458	8.7015	8.6772
C2H2 zinc finger	FGSG_10350	GzC2H084	fgd428-100_at	2.4594	7.7191	9.8671	10.188	8.3663	2.319	7.1337	6.4479	6.5067	7.1237	5.3951	4.2943	8.7785	2.6622	6.0032	9.636	5.26	5.2304	5.4469	6.0005	8.7664	5.7988	6.143	7.8909	5.4725	5.9575	8.2469	6.6531	5.9215	7.29	4.8938	5.9982	6.1512	6.8736	6.5223	7.1752	7.3895	7.1756	7.1591	7.7479	6.1815	6.0341	7.4387	6.3041	5.0201	5.9324
C2H2 zinc finger	FGSG_10360	GzC2H085	fgd431-40_at	4.8851	7.5524	9.6552	10.0543	7.5588	7.5225	4.797	7.0224	8.3489	9.6851	8.7467	6.1979	8.3229	5.394	7.881	9.0424	7.2203	8.1031	6.8897	6.0987	6.8244	6.364	6.1809	6.9651	6.6707	6.218	6.1552	5.0853	6.5959	6.6702	6.2889	6.6968	6.5937	6.3906	5.6418	6.8695	6.6979	5.1243	6.4888	6.578	6.1735	6.4209	6.4116	5.8258	6.1715	6.0785
C2H2 zinc finger	FGSG_10369	GzC2H086
C2H2 zinc finger	FGSG_10470	GzC2H088	fg10470_s_at	6.9324	3.8084	8.9692	9.0791	5.4236	6.7538	8.549	7.3768	9.1505	6.87	5.3978	4.6679	6.2748	5.1691	7.2215	6.4655	7.0699	4.2585	8.5175	8.9221	8.7677	8.4564	4.3067	8.3434	5.6949	4.3827	8.0556	8.6496	6.2112	7.4163	6.2808	7.6043	8.6131	9.91	7.7523	10.4938	7.1584	9.1942	6.7922	6.2596	7.4791	7.4093	7.6626	7.6234	8.0252	6.478
C2H2 zinc finger	FGSG_10508	GzC2H089	fg10508_s_at	6.999	5.5084	8.3861	9.1783	7.8728	7.005	8.8619	9.7375	6.3018	9.7314	9.7576	8.468	9.4791	7.0987	9.5752	9.1751	6.0266	7.5362	6.8732	6.2976	5.1851	6.1081	7.1301	5.029	6.9402	6.0112	5.3255	7.4195	6.484	7.0344	6.2653	6.4116	6.497	7.2858	6.6021	5.9117	6.7362	7.153	6.6485	5.9669	6.6543	6.6546	6.4268	6.4406	6.2563	5.7779
C2H2 zinc finger	FGSG_10517	GzC2H090	fgd441-200_at	7.6247	8.0204	9.3445	9.2553	7.2241	7.9252	7.0285	8.656	9.5429	7.1084	4.0883	8.0894	8.6504	8.1305	5.5046	9.88	8.4124	8.1919	9.2833	9.6745	10.3846	9.5143	8.2963	10.4362	8.9061	8.2677	10.331	8.8988	7.0985	8.5491	8.4348	7.8754	10.8065	10.3111	10.4789	12.0218	4.2861	7.4798	8.6928	7.7462	10.1712	9.2401	8.1785	9.6716	6.6887	7.2332
C2H2 zinc finger	FGSG_11061	GzC2H091	fgd458-360_at	4.8314	3.9514	6.441	6.9048	5.7487	5.5279	7.1747	8.9081	6.3018	7.2598	6.3882	5.5116	5.5735	4.7296	5.9018	6.8964	5.6424	5.7962	4.7803	3.1651	6.0607	3.7214	5.2399	5.7436	5.8748	5.3147	4.7944	7.7359	5.5629	4.9727	5.6843	2.6229	5.4087	6.7861	6.8589	6.0732	8.5475	7.8561	6.1743	5.9314	7.4247	7.1876	3.9736	5.4121	5.4135	6.6575
C2H2 zinc finger	FGSG_11383	GzC2H092	fgd465-600_at	8.006	7.8195	6.6576	8.8232	8.673	6.8688	5.8792	6.7581	9.0713	8.4117	8.1517	7.9891	8.1845	7.4738	6.0779	7.0631	7.7188	4.5928	7.3357	6.7692	6.3535	6.7552	8.6187	6.3872	8.0132	8.5144	6.3667	7.7382	7.2111	7.2358	7.189	5.6834	5.7434	7.5383	7.3496	6.3462	7.3814	6.6463	6.0063	7.2678	6.7119	7.1714	5.7669	7.7673	7.5756	7.5609
C2H2 zinc finger	FGSG_11416	GzC2H093	fgd467-150_at	4.4189	7.0533	6.7446	8.5409	5.8472	6.9756	10.3446	9.469	6.4082	8.8961	7.975	8.0733	6.6845	4.0444	7.5201	6.8761	3.7708	7.6395	5.4043	0.3785	4.0985	4.1731	1.0909	4.0635	4.8146	5.0725	4.7735	4.0626	4.3978	2.4751	4.7703	2.854	5.9298	5.6971	5.8817	5.2627	7.0058	3.6747	5.6415	4.257	4.6548	6.0173	3.6588	5.2188	3.6076	2.5583
C2H2 zinc finger	FGSG_11792	GzC2H094	fgd26-10_at	9.0809	9.4312	8.8284	6.5989	8.8245	10.1192	10.9452	7.8293	8.0146	8.1276	9.0951	8.7499	10.0073	9.0912	7.242	9.6894	10.2733	9.4653	10.1815	10.2548	10.4769	9.8254	10.8828	10.8035	10.4177	10.7347	10.5206	10.2634	8.7171	8.597	10.1007	9.1222	9.653	9.6787	10.3023	11.0582	8.5042	7.83	9.0457	8.3614	8.8265	10.0123	9.6918	9.6929	8.0041	10.1956
C2H2 zinc finger	FGSG_11799	GzC2H095	fgd30-230_at	8.196	8.8065	6.3208	5.5546	8.7412	8.8546	5.3736	9.731	6.6502	7.2762	8.1668	8.1387	5.8699	9.001	6.0915	8.3965	9.0044	7.7968	10.4226	10.7321	10.6983	10.5155	9.7909	10.9507	10.6005	9.809	10.8731	10.3016	8.6756	10.2316	9.406	10.1224	9.887	10.8121	10.4284	10.5225	7.6014	8.9252	9.9087	8.7418	11.0259	10.672	11.0506	10.4272	9.1436	9.6256
C2H2 zinc finger	FGSG_12057	GzC2H096	fgd108-330_at	3.466	4.0126	6.6929	6.7306	6.5097	3.844	7.5443	6.0522	7.0414	7.7033	6.6611	4.9551	6.8455	3.8846	6.567	6.1556	3.9745	4.8395	4.263	2.6736	2.8053	2.3132	2.541	1.9146	1.9069	2.7949	1.3334	1.6276	2.7268	5.8032	2.3785	6.6635	1.757	2.0704	1.757	0.9411	6.4718	1.6826	4.1309	4.4627	5.6982	2.6668	5.2765	1.9709	0.9782	1.5945
C2H2 zinc finger	FGSG_12809	GzC2H097	fgd233-1070_at	8.8745	8.8376	10.315	10.9401	8.8154	8.95	9.5867	7.6936	10.4336	10.9112	9.9261	7.5223	9.6036	8.3921	9.6624	10.0539	9.1715	7.8145	9.1375	8.8057	9.4341	9.0322	9.3988	8.8074	9.3154	9.3239	8.532	9.0074	9.0835	9.2856	9.6396	9.7466	9.0751	8.8403	9.4563	9.7441	8.6117	8.3651	9.0755	8.8512	8.1821	9.3466	9.2647	9.0773	8.5969	9.6012
C2H2 zinc finger	FGSG_12837	GzC2H098
C2H2 zinc finger	FGSG_12970	FgPac1	fgd267-200_at	9.4875	8.1885	8.0078	7.1051	9.1491	10.6819	8.6678	7.6564	6.4074	7.1581	9.3713	9.2852	9.8209	9.3339	9.3314	9.1782	10.5629	9.1203	11.2923	11.7475	11.8149	11.6179	10.584	12.0352	10.5013	10.8263	11.8338	11.8313	11.9335	11.0885	11.8629	10.1589	11.8608	11.3454	10.9695	11.9161	10.8445	11.0835	11.417	10.8516	11.1397	10.158	11.4014	11.6304	11.4667	9.8372
C2H2 zinc finger	FGSG_12973	GzC2H100	fgd269-10_s_at	7.3612	9.106	9.3619	7.5755	6.7221	8.9739	7.8081	9.6157	10.3205	10.4234	9.458	9.8257	10.0463	7.5814	9.4653	9.8582	8.2364	9.3144	10.0938	10.7323	10.2927	10.5684	10.3915	10.5446	10.1262	10.0775	10.548	8.863	10.0014	9.2581	9.7778	8.8379	9.1789	8.8925	8.0347	8.3653	8.0979	8.3393	8.8762	9.0087	9.093	8.3221	9.3311	9.5359	8.4157	8.3843
C2H2 zinc finger	FGSG_13123	GzC2H102	fgd304-860_at	8.3844	7.9868	6.2498	6.7527	7.9403	8.0833	6.2007	6.3892	7.6774	9.0951	8.2681	5.6369	5.7761	7.4458	9.2492	6.6428	7.8659	8.4395	7.4098	7.3844	10.4359	7.5394	8.1911	9.7309	8.1044	8.2282	9.5081	7.8321	5.8276	6.1855	8.7482	4.8415	9.3692	8.2542	6.1593	6.5689	5.5364	9.6309	7.1081	5.972	7.6495	9.2222	2.6803	7.0296	7.5078	8.2818
C2H2 zinc finger	FGSG_13314	GzC2H103	fgd350-50_at	6.2386	5.0161	6.7845	7.9284	5.0587	6.0999	6.7045	7.5042	7.329	9.2495	7.869	3.6736	5.8657	5.8354	7.7516	8.1067	6.6091	5.111	5.9179	6.4707	5.845	5.7679	2.7634	5.3747	5.684	3.1424	5.2813	4.6826	6.0303	5.856	5.3205	5.342	6.7404	5.8148	3.7655	5.0811	8.0895	6.2824	7.2968	4.2456	9.3308	5.3903	5.953	6.2407	6.4318	5.5561
C2H2 zinc finger	FGSG_13492	GzC2H104	fgd367-440_at	3.8963	8.6751	6.8331	6.1583	5.3702	4.4443	5.7178	9.2694	7.5514	7.1256	5.4899	5.1695	6.7669	6.6441	6.4563	8.792	6.1291	7.603	7.7404	7.5651	6.8086	7.6684	6.6082	5.5586	7.0301	7.0113	5.9903	7.2788	7.3444	7.6963	7.3199	7.4692	6.3329	7.2555	6.3248	5.7568	7.8619	7.7329	7.5083	7.613	7.2059	7.2399	8.1447	7.4479	6.9024	7.1921
C2H2 zinc finger	FGSG_13711	GzC2H105	fgd422-10_at	9.0044	7.9159	5.3395	4.852	8.7561	9.6489	6.1681	5.5478	5.6026	5.4449	8.3355	9.0408	8.8968	9.5532	7.8032	4.9745	9.3229	8.5035	11.4043	11.241	10.885	11.1083	11.1617	11.25	10.9595	10.9603	10.9377	11.7263	11.7642	11.7633	11.4351	11.6943	11.9435	11.6431	10.8186	10.8166	12.2596	12.1548	11.8889	12.0569	11.5075	11.7924	11.283	10.9368	12.1597	11.859
C2H2 zinc finger	FGSG_13896	GzC2H106	fgd454-20_at	6.5607	5.4816	10.6741	9.6338	7.6253	6.3778	8.665	6.5677	9.3728	8.4683	7.5712	5.6704	9.8343	6.0155	9.2212	9.7807	6.6864	7.1593	4.7501	4.4502	5.859	4.784	3.5185	5.1779	5.2453	3.4983	4.0824	5.204	3.7431	3.1938	5.2292	6.0516	5.2502	4.4074	4.9279	4.1177	6.2735	5.9004	5.1152	4.6702	4.4012	5.218	2.319	4.7495	5.1723	4.5607
C2H2 zinc finger	FGSG_13964	GzC2H107	fgs00638_s_at	7.4643	5.101	6.5021	7.4533	5.2873	5.5659	9.2149	5.5211	7.5854	5.6775	8.2535	5.2943	5.4111	5.8602	8.467	8.8547	5.4607	4.8248	10.3414	11.0678	13.6113	10.7139	8.7602	12.4305	9.6172	10.2514	12.9005	7.0483	10.0315	9.2166	6.0785	9.9662	9.9829	8.9329	10.5507	11.5484	10.5318	10.1202	9.616	9.7561	8.2743	8.8292	9.9346	6.9753	8.6675	5.7211
CCR4-Not complex component Not1	FGSG_08474	GzNot001	fgd342-70_at	9.7181	7.1833	8.2334	7.8223	6.2858	9.8192	6.5075	8.894	9.5839	8.3573	7.2891	9.2014	7.5806	9.2504	7.6067	6.8338	9.6785	7.4238	9.9232	9.6877	9.6682	9.6556	10.5957	9.6949	10.3836	10.4923	9.6431	9.7573	9.5107	9.3194	10.5812	9.887	9.8128	9.5179	9.6607	9.9009	8.7584	9.6621	9.5831	9.1301	9.599	10.1799	9.7757	9.8005	9.5425	10.2531
CCR4-Not complex component Not2	FGSG_13746	GzNot002	fgd429-10_at	8.1604	8.7165	7.9625	9.7225	8.199	9.0849	6.5138	8.4938	7.088	8.8401	8.81	8.9922	8.1076	9.1428	8.1945	8.0488	9.7963	8.8915	9.6832	9.2592	8.2882	9.3071	9.2154	8.5276	8.799	9.1465	8.4755	9.0886	8.9355	8.7906	9.3032	9.3749	8.9449	8.8256	8.8792	9.0135	8.0876	8.4847	8.1307	8.7673	8.1719	8.9123	9.6067	9.3101	7.985	9.1307
DDT	FGSG_02527	GzDDT	fgd126-280_at	7.9552	5.3927	7.3905	7.688	8.2573	6.7897	5.7455	9.9814	8.8791	9.599	8.5668	8.7714	9.2533	7.6306	8.4234	6.9513	7.3749	6.0448	7.4773	7.769	7.648	7.5464	8.1989	6.7987	7.073	7.3848	7.0149	7.4646	7.4752	7.8638	7.7831	8.6555	7.2709	7.4657	6.6401	7.5611	7.9693	7.9676	7.7754	7.6628	7.619	7.1107	8.7837	6.2184	7.8654	6.4751
DNL zinc finger	FGSG_00568	GzZC083	fgd25-70_at	7.9974	6.9126	5.7211	5.9074	5.8575	8.6306	5.7584	6.3581	6.9161	7.4355	5.3663	7.9871	9.507	9.263	6.2254	5.6516	9.2089	8.1133	7.9875	8.0606	8.8088	8.0996	8.7548	8.8762	9.2556	8.4641	8.9393	9.1719	9.9161	9.5777	9.6818	9.4568	10.8958	9.6803	10.5882	11.2481	9.4456	7.91	9.3895	9.5619	8.8281	9.6217	9.481	9.4047	9.8044	9.3956
GATA type zinc finger	FGSG_00710	GzGATA001	fg12397_at	8.9758	8.7331	8.9675	10.1441	9.3523	9.4769	9.8429	8.7518	9.856	7.9717	8.8306	9.6145	9.1113	9.5354	10.3316	7.5777	10.0634	9.2498	10.4796	10.3611	8.1539	10.4614	9.9622	9.3178	9.4646	9.2224	9.7658	9.7999	9.9936	10.3277	9.8483	10.1866	10.2524	9.4265	10.4033	10.1018	8.9856	10.3411	9.9345	10.4137	10.1128	10.0364	10.6466	9.9414	9.3338	10.2883
GATA type zinc finger	FGSG_03281	GzGATA002	fgd150-720_at	8.5713	7.8867	7.6506	7.8618	8.735	8.4342	9.5241	7.6274	5.8497	7.0249	9.7339	8.7301	9.2661	7.7822	7.3477	6.9342	8.6579	8.5605	9.7407	10.9031	11.0283	10.8078	10.7328	11.5002	10.9876	10.4181	11.647	9.0858	8.28	8.5901	7.8943	7.7501	9.9405	8.2674	10.7964	11.1313	7.5928	8.6272	8.4436	8.6376	7.7251	9.0014	7.6696	7.9723	8.542	9.5536
GATA type zinc finger	FGSG_04626	GzGATA003	fgd194-160_at	8.5593	9.5474	11.6216	11.3121	10.3179	8.6377	10.7949	11.1304	11.0612	11.4998	10.1149	9.6599	11.4651	9.3675	10.5205	11.9591	9.8757	9.2833	6.4743	6.7604	7.5056	6.9253	11.1317	9.9027	10.2192	10.5918	9.6206	6.506	9.8162	9.7587	9.5833	10.9431	12.5672	7.3089	12.8294	12.9544	10.2729	6.7403	8.7653	8.8492	9.65	7.9959	9.2453	8.0174	8.7588	8.2851
GATA type zinc finger	FGSG_07830	GzGATA004	fgd320-700_at	11.2657	11.2244	7.9839	9.3764	10.9585	11.0501	9.1875	11.2917	5.9995	10.0304	11.1626	11.1221	11.2915	11.2095	10.1891	10.4572	11.3242	11.3323	11.8187	11.9728	12.4712	11.4587	10.0479	12.7115	11.0577	10.4272	12.865	11.72	11.9588	12.0588	12.098	10.1315	12.488	12.1093	12.5728	13.1384	11.8344	12.2284	12.6966	12.723	11.7324	11.5711	10.8887	12.1029	11.6749	12.5144
GATA type zinc finger	FGSG_07941	GzGATA005	fgd321-630_at	8.6141	7.7419	9.9074	8.9913	8.7822	9.4674	9.3666	5.9894	8.3159	7.7854	9.6335	9.4341	8.2203	9.1786	8.2596	8.3222	9.0166	9.2142	10.3272	10.3539	9.8068	9.9646	10.0861	10.3925	9.7925	9.839	10.2434	10.024	9.6962	9.6185	10.5638	9.5628	9.4952	9.9246	9.4885	9.6477	8.9917	9.484	9.7407	9.6747	9.6266	10.2312	10.0723	9.9717	9.7298	10.2431
GATA type zinc finger	FGSG_08634	GzGATA006	fgd348-680_at	8.8114	4.4705	7.2285	6.2795	5.5518	9.1699	7.8554	8.4298	6.4138	8.6749	5.3473	7.5764	6.1274	8.6673	7.1219	6.228	9.3798	7.2564	10.0681	9.9603	9.3316	9.8002	12.3359	10.2542	11.8728	12.1103	10.1774	11.3121	10.1518	10.8993	10.5977	10.4156	10.2335	10.8826	10.454	9.9925	9.2163	10.1288	10.745	10.6557	10.8135	10.839	10.9028	10.6909	10.5195	10.931
GATA type zinc finger	FGSG_09565	GzGATA007	fgd395-220_at	8.3013	7.8225	7.9988	9.0682	9.6037	8.6608	9.406	5.0072	7.6316	8.5648	9.0299	8.9702	10.2265	8.1176	9.3579	10.5884	8.682	8.6505	9.9071	10.5757	10.3124	10.3344	10.0681	11.2105	10.2053	10.0879	11.5212	9.9037	9.7048	10.008	10.4199	9.6177	9.7074	10.2743	9.1826	9.7715	8.1873	8.6553	10.0763	9.4219	10.5952	10.7916	9.9543	11.0881	9.6452	10.4751
GATA type zinc finger	FGSG_05073	GzGATA008	fgd203-420_at	8.9073	8.584	7.9145	9.6844	9.3871	9.4002	7.7334	7.3669	8.1391	6.1508	9.229	9.6302	7.2498	9.4219	9.398	8.2214	9.5785	9.7886	9.5909	9.4757	9.2553	9.5918	8.3192	9.0174	8.9809	8.552	8.8004	10.5013	9.1386	9.5676	9.905	10.1311	10.2465	10.5139	10.137	9.9178	8.2501	10.2177	9.7831	9.4811	9.4116	11.0903	10.506	10.7543	9.5246	11.2158
Grainyhead/CP2	FGSG_06356	GzGH	fgd255-30_at	8.43	8.5892	9.1623	7.3902	6.2746	8.7358	7.811	8.3579	10.2263	8.2566	6.7141	8.5512	8.6696	8.1644	10.014	10.4877	8.9124	8.661	9.912	11.0829	11.0993	10.7189	10.8036	11.3922	10.7665	10.3989	11.2956	8.8387	7.1189	8.3707	8.3858	8.0313	8.949	9.5718	9.7679	10.8857	7.6193	8.6956	8.184	7.387	9.676	9.0572	7.5274	9.3826	8.191	8.7339
Heat shock factor (HSF)-type DNA-binding	FGSG_10868	GzHSF003	fgd452-280_at	4.5046	8.3521	6.3151	9.4315	8.3791	7.9001	9.1672	8.8344	9.1365	6.9852	8.7273	7.596	8.3032	5.9925	7.3504	7.2836	7.935	6.3248	9.8831	10.5637	9.8042	10.1626	8.5245	10.1193	8.8752	8.3924	9.9976	9.5488	9.0568	8.6346	10.3491	8.6479	7.8115	10.4592	6.9938	7.4385	8.522	8.0056	9.9015	8.0271	9.8349	9.5783	9.2625	10.8825	9.3622	9.277
Helix-turn-helix AraC type	FGSG_00374	GzAra001	fgd13-500_at	8.2508	9.0832	9.372	9.5462	8.5045	8.9257	6.8373	9.7099	10.2514	8.8105	9.0167	8.7534	9.3275	8.8649	8.0701	9.7163	9.2603	8.9586	9.4605	9.7072	8.506	9.8983	9.1672	8.6183	9.0294	8.7901	8.7488	7.7969	8.7363	8.7866	8.9426	9.0677	8.3448	8.253	8.3086	8.2012	8.1679	8.3885	8.0117	8.4359	9.0099	8.0791	8.3682	8.0493	8.1638	8.6737
Helix-turn-helix AraC type	FGSG_01295	GzAra002	fgd65-490_at	4.4686	4.8068	9.5027	6.9561	8.2188	6.6104	9.3137	6.5097	9.4321	9.6178	6.3735	5.9989	8.0614	6.7663	9.4093	7.9778	4.1043	7.1664	6.2371	6.7321	8.1411	6.2534	7.9529	7.0613	7.5616	7.7615	7.0619	8.1228	7.0371	7.3021	7.718	6.6064	6.1685	8.2846	7.5854	7.9358	7.0145	6.769	7.9463	7.4038	7.4116	7.7569	7.546	8.5775	7.8708	8.8547
Helix-turn-helix AraC type	FGSG_04516	GzAra003	fgd192-850_at	4.6932	5.9521	9.7628	7.4452	4.8943	6.488	9.8614	6.3517	9.9272	8.9386	8.4365	3.9791	8.617	3.3646	5.9715	7.4178	4.3427	5.5264	4.3625	4.5741	4.3526	4.6358	4.8953	1.8115	4.9662	3.2464	3.861	4.4323	6.1447	8.3107	3.4383	9.7932	4.2095	4.4931	4.9021	4.3009	7.4159	5.4761	7.0612	8.4371	6.2005	0.7398	9.8138	5.0383	5.6229	1.2265
Helix-turn-helix AraC type	FGSG_05373	GzAra004	fg05373_s_at	9.3253	9.1566	8.9957	7.5149	9.7983	8.5919	6.4841	7.4366	6.8892	7.2204	6.9467	8.3171	9.2515	7.6981	9.4848	7.5931	8.9743	8.3265	9.5948	9.7987	8.5212	9.6802	9.9571	8.5611	9.7362	9.7113	8.2426	9.4328	9.0186	8.7906	8.3594	8.4319	8.2599	9.1882	7.4267	7.5708	7.3296	8.4458	8.6053	8.5123	9.136	7.925	8.7443	8.8459	9.1769	7.2695
Helix-turn-helix AraC type	FGSG_06805	GzAra005	fgd276-110_at	10.6722	10.698	7.6272	6.9509	10.6975	11.7328	6.0088	10.1667	7.6444	7.7478	10.231	10.7747	9.7062	11.6532	10.1576	7.986	11.7847	10.567	10.0543	9.8996	10.3968	9.8276	11.4083	10.3308	11.2257	11.421	10.4759	11.267	10.9164	10.8041	10.9209	10.2676	12.3662	11.1751	11.803	12.5341	10.3359	11.1748	10.5659	11.1043	10.3209	10.8155	10.6689	10.7779	10.3986	10.7641
Helix-turn-helix AraC type	FGSG_06849	GzAra006	fgd278-150_at	9.0516	6.6101	8.6068	6.0466	9.1615	8.7385	8.6729	7.8807	10.9945	7.9711	9.1155	9.0021	10.0204	8.7036	10.2947	10.2458	9.2048	8.5183	9.4376	9.2906	8.8017	8.9673	8.7381	9.0014	8.6258	8.444	8.8526	8.7947	8.5447	8.482	9.1789	8.7259	9.0609	8.5914	8.6477	8.5996	8.7325	8.9709	8.1522	8.1425	7.8643	8.8564	8.4639	9.1148	8.7146	8.9659
Helix-turn-helix AraC type	FGSG_09389	GzAra007	fgd384-60_at	4.585	8.0973	8.1584	7.8912	5.694	4.8639	9.1235	8.2114	6.5706	7.7365	7.3904	3.861	6.5589	6.1006	5.5151	6.1673	4.9782	5.6812	2.5874	4.0365	6.0947	5.3607	6.2325	5.1743	5.9962	5.1914	5.8447	5.7244	4.859	5.7695	5.1355	6.4591	5.1815	5.7923	5.4179	3.2615	6.0188	1.3505	3.1763	3.6064	6.35	6.2662	6.9659	4.9054	3.9059	5.7546
Helix-turn-helix AraC type	FGSG_10948	GzAra008	fg10948_s_at	8.8808	7.2869	8.8245	10.0947	9.2382	8.7728	9.779	5.0365	7.2088	9.3128	9.1946	8.8504	9.226	8.0894	6.7849	5.4189	8.4317	8.8537	6.3505	6.7489	7.6202	6.242	8.4526	6.6257	8.2684	8.4648	7.0341	7.1997	7.0053	7.5484	7.3171	7.1475	6.3635	7.178	7.2949	6.8361	6.7223	7.1415	7.0244	7.118	7.0164	6.5514	7.0181	7.232	7.0639	6.1908
Heteromeric CCAAT factors	FGSG_00352	GzCCAAT001	fgd13-220_at	8.0665	8.1144	6.8185	7.6405	8.0882	8.3882	7.585	5.8027	6.855	7.8179	6.8705	9.2475	5.8934	8.4906	7.4636	7.2776	8.2543	8.6836	8.6182	8.9006	8.3938	9.0816	9.5549	8.2762	9.2895	9.143	8.3762	9.4595	8.2936	8.4241	8.4944	9.2553	9.5245	9.3318	9.2014	9.5907	7.3215	8.8604	8.5674	8.9984	8.2763	9.2417	10.0452	9.2478	8.4358	9.2781
Heteromeric CCAAT factors	FGSG_01182	GzCCAAT002	fg01182_s_at	8.6404	7.9032	8.1918	9.8843	8.6121	7.7755	9.7065	9.4723	9.7283	7.8093	5.8089	7.7942	9.1324	8.7337	7.7895	7.3319	8.1498	9.2749	8.296	8.4723	9.2318	8.7123	8.5502	8.6991	8.7751	8.7194	8.5206	8.6563	8.5919	8.5248	8.1244	9.7818	8.2442	7.7473	8.6046	8.3778	9.1389	8.35	8.6015	8.7781	7.3937	8.8762	9.5271	8.2285	8.3053	8.7093
Heteromeric CCAAT factors	FGSG_02608	GzCCAAT003	fgd131-130_at	10.4138	10.4077	10.4152	10.5659	10.7841	10.8306	10.485	9.4032	10.7333	10.4859	10.2457	10.3846	9.5248	10.511	10.6143	10.9344	10.6502	10.3712	10.7113	10.4371	9.6348	10.8298	10.2514	9.172	9.9278	10.0519	9.1602	10.8868	10.1329	10.51	10.134	11.4801	10.6908	9.9245	10.5454	10.2459	8.8094	10.4728	9.7774	10.5528	9.3706	10.6958	11.4241	10.4626	9.6402	10.8932
Heteromeric CCAAT factors	FGSG_05304	GzCCAAT004	fgd212-1030_at	7.6432	8.3681	9.9242	9.9386	8.6853	8.2991	9.5559	10.2965	9.809	9.4849	9.0041	8.5733	9.4147	8.2121	8.9223	7.2716	8.6659	8.589	8.265	8.2416	7.9468	8.5042	8.3732	7.1183	8.095	8.3945	7.2339	8.2063	8.3676	8.8908	7.6773	10.4347	8.193	8.1264	8.6402	8.0509	8.1188	8.8259	8.1739	8.8479	7.738	8.6823	10.6722	8.0836	7.8232	8.6332
Heteromeric CCAAT factors	FGSG_05498	GzCCAAT005	fgd225-260_at	8.2074	5.2649	5.599	9.1768	5.4594	7.5824	7.2725	6.212	7.1724	6.2411	5.1847	5.8669	6.2346	6.9264	6.1135	5.8447	3.6859	5.2215	8.2451	8.1803	8.1081	8.0584	8.4741	8.2138	8.3855	7.9199	8.4013	7.9614	8.9208	8.8056	8.5514	8.8846	8.4857	8.1768	8.4064	8.3363	8.3608	6.9187	8.315	9.0673	8.6635	8.5232	8.8941	8.3729	8.333	8.5544
Heteromeric CCAAT factors	FGSG_07087	GzCCAAT006	fg07087_s_at	9.3668	9.6902	10.9366	9.7609	10.0976	9.6355	10.6357	9.6719	11.0503	10.7497	9.7423	10.1347	10.1668	9.2843	9.671	8.4954	9.6426	9.9333	10.6831	9.6918	9.3109	9.6574	8.8248	9.2661	9.3186	8.8825	9.2095	9.7807	10.0772	9.8859	9.5141	10.4605	9.7839	10.4676	8.9367	9.4135	8.7665	9.0268	9.4638	9.8925	9.6195	9.156	10.7046	9.7316	9.4287	9.7707
Heteromeric CCAAT factors	FGSG_09217	GzCCAAT007	fgd371-620_at	9.6015	8.2373	9.691	9.7849	7.4995	8.8739	5.5829	8.5772	7.7509	7.16	8.1561	8.5062	9.3715	9.3462	9.5812	7.7729	8.935	9.888	9.769	9.633	10.8767	9.876	9.1703	10.4309	8.7624	9.3033	10.4734	10.549	12.5348	13.6	10.7791	13.5722	9.7652	10.3748	9.4838	9.6301	12.8925	9.4464	12.8726	14.1363	11.9797	10.812	13.2338	10.3061	11.5623	10.7527
Heteromeric CCAAT factors	FGSG_11627	GzCCAAT008	fgd500-40_at	13.7087	13.4502	8.6521	10.1968	13.4905	13.8574	12.4794	12.5338	11.6421	12.3077	13.0493	13.6322	12.9118	13.5637	12.8646	11.7613	13.716	13.1686	13.7264	13.6124	13.779	13.8854	13.6052	13.4653	13.2792	13.5195	13.3346	13.2856	13.2145	12.822	12.6714	13.0748	13.4747	13.2545	13.2756	13.2158	13.706	14.2802	13.0167	13.7883	12.6432	13.3626	13.0857	13.1579	13.1643	13.5497
HMG	FGSG_00307	GzHMG001	fgd11-100_at	8.4501	8.9782	10.1218	10.1064	8.5916	8.3349	10.8614	9.8116	10.6451	9.7867	9.9195	9.5556	10.2477	8.4951	10.3747	10.9831	8.4337	7.3608	9.1311	8.9064	7.5547	9.071	8.6775	7.1529	8.3112	8.7248	6.8544	7.6023	7.1334	7.9805	7.901	8.2385	7.6115	7.1217	6.7725	7.1718	7.6333	7.4975	7.238	7.7402	7.0641	6.904	7.3801	7.1978	6.7812	7.4745
HMG	FGSG_00385	GzHMG002	fg00385_s_at	13.23	12.9143	6.4665	8.5388	12.6193	12.784	11.0878	12.0045	6.7032	10.9932	12.3807	12.7813	11.0516	12.8923	11.9784	8.1588	12.9035	12.567	13.7555	13.9155	14.4952	14.0612	13.7532	14.2362	13.6851	14.0048	14.3002	12.613	12.6093	12.487	12.2186	12.5058	12.6778	13.0587	12.6638	12.4991	11.7756	13.7192	12.568	12.9594	13.0087	13.1813	12.6332	12.6319	12.9419	13.0762
HMG	FGSG_00678	GzHMG003	fgd32-50_at	7.2547	8.087	10.125	7.7177	9.0454	7.2889	9.9169	9.003	10.4674	7.514	9.2015	8.0927	10.282	7.8678	7.034	9.3445	7.1509	5.7729	8.1433	7.9067	7.5477	8.3543	8.7663	7.2157	8.4797	8.9656	7.3829	7.7155	8.4714	8.1327	8.2926	9.0866	6.9629	7.5914	6.4846	6.7622	9.4804	8.1766	8.0667	8.1261	7.8148	7.5632	8.6265	7.7385	8.0618	7.4066
HMG	FGSG_00696	GzHMG004	fgd34-60_at	6.5135	7.4865	9.6967	6.8285	8.94	6.7443	10.1213	5.2307	6.4453	8.0214	4.4861	6.7501	8.8721	6.6793	8.6712	8.6954	7.0718	5.3158	6.3464	5.9948	7.2196	5.9006	6.6628	6.7335	5.8701	6.5447	7.085	6.2994	6.2915	7.0657	6.3607	8.4036	6.1287	6.3927	5.8227	6.2547	7.5362	6.0161	6.4663	6.95	6.5245	6.4258	7.9836	6.5251	6.9269	6.5797
HMG	FGSG_00729	GzHMG005	fgd35-350_at	9.7002	9.5026	6.3374	7.2304	9.7692	9.7131	10.3849	8.1808	6.6237	10.0974	6.466	9.9894	9.5955	9.4135	10.251	7.5268	9.7098	9.6007	10.3481	10.4751	11.7816	10.4466	11.1967	10.6469	11.0783	11.1936	10.622	11.0236	9.9566	9.9671	10.8351	9.9321	10.6331	11.2147	10.2427	11.1204	8.843	10.8783	9.6932	9.9028	9.5421	10.5695	10.0497	10.9797	10.1421	10.8429
HMG	FGSG_00799	GzHMG006	fgd35-1120_at	7.5457	7.0211	8.8824	5.8851	4.7613	7.292	6.6824	5.4135	9.4842	9.1461	8.496	7.5856	8.1912	7.5099	4.9533	9.6675	6.8328	6.8477	8.8845	8.2176	7.1595	8.366	8.4577	6.6981	8.2874	8.1309	6.4487	8.0643	8.3605	7.517	9.1981	7.7518	7.2081	7.5954	7.0787	7.5765	7.9629	7.9848	6.9385	8.0307	7.0266	8.944	8.4005	8.6268	7.5519	9.1431
HMG	FGSG_00829	GzHMG007	fgd37-170_at	7.5869	8.5026	6.9579	7.4894	6.0099	5.7586	8.1212	7.8206	8.1517	8.5351	5.3125	5.757	6.1789	6.8991	8.183	7.58	7.2694	6.9167	6.4774	7.1985	7.0949	6.451	6.2705	6.0725	5.7639	5.2052	5.9378	7.6817	7.491	7.7702	7.2366	7.3306	6.3223	7.0497	6.8674	6.0277	6.4463	6.6982	7.5992	7.0629	7.4938	4.6542	6.9666	7.7087	7.2008	5.3248
HMG	FGSG_01201	GzHMG008	fgd59-110_at	10.3045	10.0289	7.1805	6.9246	9.8483	10.4434	7.276	9.217	6.7891	7.1783	9.1799	10.1051	8.8228	10.433	9.7782	6.997	10.4049	10.315	9.3866	9.4391	9.8473	9.6955	10.3083	9.6258	9.8855	10.1231	9.4352	10.0032	9.3053	9.1487	9.8235	9.0303	9.6738	9.388	10.0326	9.6272	8.8974	9.7904	8.7304	9.5665	8.6205	10.4846	9.8936	9.7794	8.8229	10.5383
HMG	FGSG_01327	GzHMG009	fgd65-920_at	7.7252	6.8175	6.9053	7.0465	8.6054	7.8506	7.5056	8.4407	6.2232	7.5554	8.7165	8.8193	9.1054	6.9581	9.2495	7.3113	7.2431	8.2409	8.0646	8.0144	7.7013	7.6089	8.4011	7.477	8.3547	8.1906	7.5238	9.0483	8.8653	8.8818	8.8023	8.5885	6.6666	8.3038	7.2766	7.0073	9.8679	7.7408	9.1924	9.0486	9.2882	7.9625	9.2557	8.8532	8.732	8.2079
HMG	FGSG_01366	GzHMG010	fgd69-60_at	4.1408	6.4739	8.2967	9.3203	5.5789	5.5264	7.1164	7.2394	9.4044	7.7051	6.2752	4.4647	6.1693	6.6144	9.5648	8.901	2.3219	8.6128	5.4986	6.8662	5.9509	6.3049	3.8787	3.585	5.7015	5.8084	4.9449	9.7627	12.1095	10.3507	10.6842	9.2759	5.4145	10.393	4.3834	5.7129	10.6964	6.8477	9.3601	9.3394	10.3927	5.0605	8.1876	9.6091	9.8556	3.9791
HMG	FGSG_01488	GzHMG011	fgd76-160_at	7.2325	9.403	8.0623	10.2355	8.2404	6.6913	6.8054	9.9081	8.2786	7.6151	6.3489	7.297	7.9609	8.013	8.5474	9.9694	7.0546	8.959	9.2898	8.9203	7.9877	9.2967	9.6539	7.2584	8.8095	9.3099	6.916	7.4618	8.0579	8.3402	8.1089	8.7136	7.7127	7.6333	6.8251	7.308	7.6594	8.3637	7.7509	8.3921	7.5869	7.3516	8.2628	7.4054	7.227	7.6291
HMG	FGSG_01512	GzHMG012	fgd76-410_at	6.7112	8.1524	8.3667	9.8692	7.419	7.25	8.4429	7.6639	11.279	8.5526	8.0392	8.5638	9.6019	8.1737	9.7517	10.5867	7.3575	8.8444	4.4005	4.1416	5.8215	4.9905	5.0938	3.4343	5.6162	4.7714	1.2016	6.6073	5.4912	7.0692	4.4712	8.1398	5.8032	4.009	3.3448	4.701	6.3169	6.3486	5.8115	6.3436	4.2965	5.5753	8.5738	3.0909	4.8485	1.5059
HMG	FGSG_01934	GzHMG013	fgd104-60_at	8.097	4.4983	7.0342	9.8056	8.7812	7.6931	10.1022	6.0014	8.4127	7.5939	7.4243	7.5301	6.6813	7.4632	8.8379	7.1622	7.1735	8.9893	9.1024	8.1766	7.0271	8.8155	9.0113	6.4624	8.7651	8.5665	6.2759	7.8585	7.5967	8.3224	7.772	8.3542	8.0455	7.9097	6.9605	6.0043	8.3236	7.3576	7.987	8.0925	7.8607	7.0109	8.3773	7.9931	8.1744	7.8976
HMG	FGSG_04379	GzHMG014	fgd190-60_at	6.3721	4.6433	5.1977	5.77	3.7312	6.1785	8.2627	8.1	6.3865	5.7829	5.4063	6.7071	6.5407	4.926	9.0664	6.1223	3.8972	7.7925	6.5284	6.4584	5.3356	5.8785	6.9128	4.7655	6.1135	5.8135	5.26	4.8253	5.2739	5.7737	5.9516	6.6112	1.0144	5.7816	4.3978	5.2357	6.4258	5.4222	5.503	5.0725	5.7719	6.5633	6.5379	5.9579	2.5874	6.0378
HMG	FGSG_04557	GzHMG015	fgd192-1300_at	7.1532	8.4085	9.2278	10.2963	9.0667	8.6288	10.7968	9.0745	6.6138	9.0699	6.8831	9.0095	7.157	8.8972	6.4621	9.7149	8.6162	8.4093	9.4102	9.1466	8.6761	9.3034	8.0447	8.5388	8.6433	8.268	8.4691	9.5713	10.6609	9.9656	9.6476	10.6311	9.7536	10.0265	8.8325	9.3442	10.1165	9.6147	9.5756	9.9159	10.4176	7.8973	9.7503	9.1498	10.401	8.209
HMG	FGSG_05151	GzHMG016	fgd207-240_at	5.1735	7.7132	8.1887	10.2473	5.4611	3.1391	6.8479	7.2857	6.5934	7.7123	4.6398	4.3882	5.8397	3.7708	6.1835	7.5881	2.1922	7.228	7.5142	7.1009	1.86	7.1664	3.0036	4.8435	4.7913	5.6539	5.2323	8.9437	11.0469	9.0213	9.9674	8.3787	3.359	10.006	1.2388	1.4276	9.3433	7.013	8.5416	8.8871	9.831	7.0509	7.5041	9.0149	9.9748	6.983
HMG	FGSG_05233	GzHMG017	fgd212-250_at	7.5957	8.4755	7.5437	9.694	7.9697	7.8048	9.3362	9.503	9.006	8.9129	9.0051	8.9928	8.4594	8.1849	9.5107	8.5811	7.7518	8.0602	9.6803	9.0303	8.5951	9.7199	9.7432	8.002	9.2571	9.7513	7.6206	8.19	7.6831	7.9779	7.9505	8.5521	8.4969	7.6353	7.823	7.4473	8.7053	9.1472	7.3188	8.3538	7.2501	7.8733	8.1914	7.9661	7.0581	7.8504
HMG	FGSG_05604	GzHMG018	fgd230-90_at	8.1011	7.4506	7.9875	8.1895	8.6068	8.8888	7.2272	6.2028	9.0504	7.1517	7.2892	8.7711	6.7988	8.3514	6.7793	8.7194	8.6319	8.4652	9.1072	9.1609	9.3756	8.882	9.0002	9.9684	9.1203	8.7822	9.7711	8.6741	8.4783	8.4853	9.0822	8.573	9.2657	8.938	9.4544	10.049	7.1877	8.5011	8.2396	8.2398	8.296	8.8021	8.6684	9.1781	8.2751	8.7689
HMG	FGSG_06231	GzHMG019	fgd248-40_at	7.3314	7.9223	9.6424	8.0438	4.8037	3.8278	7.9462	6.4748	9.5399	9.157	7.278	6.595	5.9966	6.4914	6.5884	6.919	7.4384	8.0228	8.2751	8.1586	5.6971	8.4906	7.5844	5.7724	7.486	8.1404	5.7323	5.8058	7.0119	7.0611	5.4403	7.6821	6.995	5.8765	6.782	5.9862	7.0329	7.1368	6.5829	8.2269	6.7795	5.6565	7.6186	5.8709	6.0328	6.2992
HMG	FGSG_07020	GzHMG020	fgd292-220_s_at	7.8761	8.7039	8.8142	10.4678	8.6822	7.793	8.4515	9.6354	10.0055	9.9265	8.8533	7.5119	8.8515	8.3321	8.4093	10.3393	8.0645	7.5957	7.7177	8.2233	7.3066	8.4351	8.2874	7.0831	8.098	8.5174	6.8836	8.3123	8.0328	8.0766	7.8239	8.7153	8.1305	7.6186	6.5692	7.2783	7.2863	8.3528	8.2544	8.1429	8.7058	7.3143	8.179	7.7337	7.7372	7.5207
HMG	FGSG_07116	GzHMG021	fgd300-10_at	4.9477	7.2022	7.728	9.1718	6.1469	7.9328	6.8397	8.648	5.9711	8.915	8.0626	8.5152	9.9547	7.4063	6.4973	7.2993	7.6373	7.7531	7.9823	9.4591	10.9982	9.105	7.0084	11.8807	8.0576	7.4936	11.6627	7.6074	6.812	7.9334	8.514	6.3036	6.9187	7.7603	7.5567	7.526	5.7509	5.7325	8.3015	7.4416	9.2623	6.8134	6.9089	9.2436	6.0283	7.3864
HMG	FGSG_07144	GzHMG022	fg07144_s_at	7.8942	8.7908	9.9266	8.6501	9.0684	7.7927	11.0915	9.9107	8.6508	10.543	9.1626	9.0529	9.6956	8.348	6.264	7.2908	7.2675	9.4087	9.0576	8.8324	8.2849	9.028	8.6297	7.6465	8.4235	8.7915	7.1179	8.2275	8.3057	8.9057	9.1124	9.6137	7.8065	8.5766	7.2189	6.9565	8.6754	9.0424	8.6544	9.2927	8.5577	8.7976	9.482	9.0022	8.2652	8.9127
HMG	FGSG_07214	GzHMG023	fgd303-280_at	8.4749	7.3837	8.1093	6.3976	6.5883	8.4417	6.4336	9.0977	7.9207	6.5966	6.7802	8.7744	6.9705	8.515	8.6216	7.7336	8.4827	7.8233	9.9919	9.6616	9.3635	9.7919	9.3725	9.1957	9.2423	9.2754	9.0814	9.3609	9.3339	9.4874	9.9188	9.8795	9.4734	8.8862	8.4769	9.0832	9.2399	8.7672	9.3127	9.6541	8.9903	9.0217	10.0211	9.5805	9.1405	9.2998
HMG	FGSG_07409	GzHMG024	fgd309-90_at	7.9981	8.8003	8.5975	5.8025	9.4171	8.701	6.845	7.0073	8.3431	10.4293	5.5242	8.9425	5.8647	7.833	7.269	5.6165	8.2369	6.2413	8.8636	8.3991	8.5932	8.7943	8.4156	9.2255	8.5875	8.1983	9.1849	8.5578	8.7654	8.9035	9.3109	9.4859	8.6465	8.3791	8.741	8.4477	7.5167	8.6437	8.1454	9.0853	8.2643	8.2442	9.1325	8.7674	7.9444	8.5455
HMG	FGSG_07947	GzHMG025	fgd322-80_at	4.1252	4.7093	7.6242	5.9246	5.7576	7.3592	5.9162	5.7043	5.5795	5.6562	5.3632	6.1016	6.8417	5.9683	6.7578	5.6946	4.5323	6.9077	8.3942	8.0848	7.7707	7.9453	7.8959	7.4928	7.4508	7.8108	8.0183	7.3803	7.6625	7.6087	7.9692	8.7725	7.6074	7.2766	7.3239	7.4773	7.9499	8.067	7.2446	8.0857	7.1367	8.0327	8.8985	7.6878	7.144	8.4618
HMG	FGSG_08890	MAT1-1-3	fg08890_s_at	3.7015	7.6753	6.1783	7.5511	4.9676	4.1946	7.0201	6.192	6.5392	9.9108	7.045	4.6088	9.5083	4.2593	5.2434	9.3507	6.3992	7.4242	5.4289	1.9709	4.6421	2.251	1	4.4893	3.9383	1.6599	0.6323	5.9286	8.52	9.4462	4.9155	9.4583	4.9878	6.6663	4.9336	1.4647	8.4312	3.6781	8.5946	9.8348	7.6806	1.9598	9.4498	4.7409	7.0595	4.2118
HMG	FGSG_08892	MAT1-1-1	fgd358-630_at	6.601	6.8853	8.1602	5.7216	7.1204	7.3586	7.3066	9.4185	9.8411	8.364	5.6174	9.0668	9.5738	5.9241	7.0665	10.7796	7.0643	7.4171	10.6133	10.7077	6.6576	10.2009	8.1839	6.0787	7.7259	7.6087	6.9775	10.3581	10.0358	8.451	10.9841	8.5849	4.0347	10.481	5.0405	6.0889	8.2554	9.7521	8.494	8.6884	9.2998	9.9306	8.9011	11.916	8.9318	9.8435
HMG	FGSG_08893	MAT1-2-1	fgd358-640_at	7.022	8.997	10.3115	10.8464	8.6304	7.5158	9.6179	9.924	10.1513	8.4185	9.1157	7.8424	9.1038	6.9342	9.7057	10.5062	7.1672	8.2749	8.7446	9.1125	5.7658	8.9072	6.3651	6.2003	6.2143	6.6592	5.7358	9.7101	9.5778	8.4434	8.0607	9.0091	6.257	10.2814	6.4433	6.7534	9.1815	10.1004	8.5229	8.9517	7.5352	9.6946	9.0733	10.9711	8.2765	9.4824
HMG	FGSG_09868	GzHMG029	fgd409-100_at	7.5957	9.0274	7.2765	7.302	9.1076	7.7194	6.3384	7.4243	5.8377	7.2076	7.2892	8.2532	9.4645	8.5309	9.8125	7.3707	7.8702	8.5523	8.7154	8.4402	6.666	8.1931	8.3774	6.4411	8.0373	8.5263	4.859	7.2002	6.3956	6.812	7.331	7.8736	7.3819	6.9305	7.2407	6.7708	7.7283	8.2674	6.6582	7.2958	6.8752	7.1427	8.0496	6.6431	6.4173	7.9594
HMG	FGSG_10762	GzHMG030	fgd447-630_at	6.0819	5.8512	7.3456	7.9231	7.2131	6.729	6.9845	5.0879	8.6766	7.5636	7.7844	6.3531	6.2677	7.108	7.3981	7.4845	6.508	8.2182	7.7608	7.7647	5.4783	7.6819	8.0982	7.0103	7.928	7.853	6.4955	6.4909	7.2307	6.6017	6.8116	6.9764	7.259	6.0464	5.2787	5.4941	6.9406	6.9256	6.8985	7.3092	7.2548	6.8113	6.9905	6.0807	6.6793	7.4166
HMG	FGSG_10826	GzHMG031	fgd450-610_at	6.6824	6.0762	9.3668	9.3634	7.3478	7.2283	6.47	7.5057	9.6525	7.5814	6.7939	7.5861	6.1713	5.7711	8.1752	7.5159	7.5984	5.5148	7.3318	7.187	6.11	7.4415	7.7158	6.1811	7.4757	7.4412	5.8917	7.4242	7.0529	7.4237	7.3277	7.8989	6.7569	6.9937	7.4436	6.7131	7.1858	7.0561	6.5786	7.2858	6.3695	7.1279	8.0714	8.0288	6.4707	7.5566
HMG	FGSG_10944	GzHMG032	fgd456-120_at	9.3517	8.8666	8.356	7.5284	9.2045	9.1715	9.6906	9.8675	10.2025	11.0528	9.8049	9.5166	10.6314	9.8618	9.7546	10.4689	9.5438	9.1981	10.003	10.0501	8.9273	10.4194	10.276	8.3714	9.9555	10.6355	8.1802	9.2361	9.8651	9.2644	9.125	9.4281	8.9185	9.0221	8.8066	9.0701	9.4438	9.6772	9.0037	9.3534	8.987	8.6755	8.8974	8.3814	9.0405	9.0901
HMG	FGSG_11834	GzHMG033	fgd37-250_at	6.9245	7.3165	8.5237	11.0105	7.1264	7.6769	7.8825	9.1865	8.291	7.6018	8.1649	7.3256	8.0602	8.078	8.0293	8.9606	8.579	8.5842	9.3758	9.0126	8.4515	9.4504	8.6219	7.5895	8.5524	8.6444	7.837	8.2352	8.4016	7.8873	8.4128	7.8761	7.8682	7.9867	7.252	7.6237	7.7689	8.1847	8.2243	8.2022	8.232	7.9925	8.3266	8.3049	8.5025	8.1601
HMG	FGSG_12323	GzHMG034	fgd171-10_at	5.4097	8.4135	6.3341	8.3213	9.0038	4.1835	7.002	5.8565	10.2182	10.4618	5.2638	6.9906	5.9516	6.7588	9.338	6.3332	7.0145	8.7223	8.1403	7.9272	7.2248	8.4962	7.6218	6.9006	7.5111	7.5916	6.1422	6.4707	7.1854	7.4421	7.4965	9.1735	6.8807	7.0126	6.3688	6.2743	8.0181	7.375	7.1804	7.6893	6.69	6.4816	8.8738	6.5564	6.9834	6.7042
HMG	FGSG_13004	GzHMG035	fgd280-190_at	7.5673	6.2265	7.9605	7.009	6.0824	5.3205	7.9135	6.0376	6.3554	6.9832	5.8377	6.4933	6.5569	7.9299	6.5639	6.902	7.564	6.0058	8.2264	8.199	8.7419	8.0609	9.0765	8.9159	8.8025	9.1088	8.7615	7.7396	8.2149	7.6798	8.2079	8.9245	7.3908	7.4237	7.244	7.159	8.2619	8.1043	7.7861	7.5122	8.0136	7.8712	8.5103	7.3659	7.8899	8.3005
HMG	FGSG_13150	GzHMG036
HMG	FGSG_13929	GzHMG037
Homeobox	FGSG_01100	GzHOME001	fgd54-20_at	9.0727	9.2428	9.8656	9.0529	9.0791	9.2911	9.3903	8.7403	9.4995	9.779	9.7819	9.2691	9.617	8.8635	8.7991	9.954	9.4463	9.5241	11.3273	10.6164	8.924	10.7872	11.2189	9.0071	10.7596	11.0539	8.8163	10.058	10.1701	10.086	10.2483	10.8285	9.2866	9.4717	9.1164	9.2572	9.7544	9.7819	9.353	10.1289	8.9878	9.8484	10.9387	10.1688	9.1495	9.7769
Homeobox	FGSG_05475	GzHOME002	fgd224-620_at	8.5857	9.4272	9.4666	8.648	9.1649	8.4641	8.5559	9.6867	10.4073	9.6811	9.2076	9.395	10.0097	8.2951	8.5767	9.2953	8.4168	9.2066	7.0158	7.4459	6.6866	7.657	7.2571	6.3496	7.0372	7.2659	6.4896	7.7874	7.293	7.8164	6.7236	7.5052	7.6205	8.3473	8.0474	7.6283	6.917	6.6035	7.7625	8.4693	8.0731	7.0454	7.5744	7.6678	6.9696	6.1295
Homeobox	FGSG_05477	GzHOME003	fgd224-660_s_at	6.2688	6.2491	9.2443	10.0933	6.4273	7.514	7.1063	9.6512	9.3194	9.551	8.8647	8.7644	9.8687	7.8343	9.6626	7.8731	6.4795	7.579	7.0609	6.9796	6.3823	7.2397	7.6165	6.5103	6.9366	7.7588	6.3623	6.5771	7.5261	8.0889	7.1731	8.1964	6.2527	6.8672	6.6785	6.4107	8.155	6.4783	7.4479	8.5049	7.4883	6.6967	7.9095	7.2278	7.5038	7
Homeobox	FGSG_06812	GzHOME004	fgd276-200_at	8.4157	8.3262	9.4979	10.676	8.7244	8.5834	9.4868	9.4821	9.3176	8.7651	6.559	8.3619	6.6932	8.3251	6.218	9.4853	8.3037	4.8634	5.193	4.7268	5.7905	1.4436	6.5379	5.1114	5.9807	5.9352	6.2506	5.6837	5.7282	4.7164	4.9317	2.9523	4.4019	5.0938	3.144	4.6029	7.3605	5.0592	3.406	4.957	3.6938	2.6135	5.1918	5.5329	5.1322	4.9718
Homeobox	FGSG_07097	GzHOME005	fgd298-230_at	6.7899	7.276	10.1022	5.6505	7.4305	5.8362	5.3431	7.2443	6.8934	7.4593	6.6098	4.8625	8.6041	6.2778	6.1334	5.3523	7.0697	4.3736	11.24	11.5901	10.7484	11.0942	10.9006	11.6007	10.8391	10.7777	11.796	10.6313	9.5734	9.0885	8.9715	8.1234	9.8026	11.1087	8.0729	9.398	9.2562	10.0077	9.6346	9.5594	9.6156	8.9236	9.2252	9.9501	10.1988	7.7658
Homeobox	FGSG_09019	GzHOME009	fgd368-30_at	8.423	8.736	7.9908	9.9458	6.8869	9.8512	9.8609	10.533	8.2256	7.7224	9.3311	9.453	9.677	9.084	10.3289	7.9942	9.6627	8.8344	8.9071	9.4709	11.1725	9.2728	10.9352	11.385	10.7652	10.9454	11.4813	9.1878	9.7048	9.5621	9.2239	9.2443	10.6245	9.2414	9.1514	9.1952	9.1162	9.9537	8.7641	10.2867	8.2471	9.7668	9.7511	8.5518	8.5008	8.6709
Homeobox	FGSG_09043	GzHOME010	fg09043_s_at	5.5494	8.5267	6.9879	9.3991	8.6589	7.3977	9.8625	5.4867	7.5378	9.5828	5.4951	7.4843	9.0796	7.9038	9.3341	7.4568	7.2259	7.8419	8.6889	7.5294	8.5416	8.1953	6.8452	7.1231	6.7837	6.721	7.2273	7.5913	5.2581	5.7082	6.7272	7.7542	6.9771	7.1729	7.0417	6.1811	6.6609	6.2263	6.1383	3.8349	6.1605	6.9036	7.8502	7.0081	5.7038	6.2445
Homeobox	FGSG_09047	GzHOME011	fgd370-150_at	8.0373	8.7311	8.8009	9.0701	8.4201	6.8964	6.44	9.1899	8.3049	9.7822	8.4294	7.9131	7.8136	7.2379	8.5038	8.118	6.9838	7.5408	7.7162	6.7309	6.8717	7.1206	10.058	6.1643	9.6709	10.1984	6.4084	7.545	7.5675	7.5171	7.7557	8.3775	7.3454	7.0677	7.0331	6.8796	7.1198	6.1371	7.3919	6.8884	6.9779	7.7894	7.9754	7.0957	7.42	8.1908
Homeobox	FGSG_09566	GzHOME012	fgd395-240_at	8.9174	9.021	9.6405	7.6395	9.0029	8.7157	6.5497	7.6829	7.9238	9.9898	6.6716	7.7464	6.6326	8.5973	9.0079	7.373	8.3092	8.8017	7.9821	8.2003	11.8894	7.9071	9.0437	8.9936	8.8744	8.8996	9.0863	10.2746	8.7068	9.0535	10.5796	8.5686	8.6716	10.0707	8.7723	8.2709	8.2907	8.6326	9.354	8.4203	9.783	8.7654	7.8895	9.3648	10.1179	8.7967
Homeodomain-like	FGSG_02718	GzHOMEL009	fgd135-210_at	8.7909	8.7593	7.5923	9.456	8.0777	8.7259	5.9006	6.0152	7.0392	7.1253	6.814	8.723	6.0376	8.4399	7.3332	7.1465	8.9729	8.645	6.3747	6.6977	7.4937	6.8195	9.7685	7.1037	8.9172	9.1872	7.2479	7.2172	6.5154	7.8972	6.4994	6.3003	7.5587	7.2628	6.4598	5.9481	5.6795	6.7405	6.9106	8.5214	6.3904	6.7833	7.9828	7.0823	5.3646	7.1076
Homeodomain-like	FGSG_05264	GzHOMEL012	fgd212-590_at	8.8333	9.7264	9.9494	9.3364	8.737	9.8792	9.459	9.7858	9.2777	10.3411	9.0629	9.3264	10.0507	9.483	8.6162	10.307	9.8663	9.3523	9.985	9.7863	9.3466	9.78	10.3024	9.3821	10.1798	10.1629	9.5849	9.5853	10.0523	9.9644	10.7356	10.3673	9.0953	9.5912	9.1839	9.6422	9.3326	9.7134	9.6405	9.8232	10.0044	9.4135	9.9265	10.2081	10.036	9.6372
Homeodomain-like	FGSG_06123	GzHOMEL013	fgd242-520_at	8.8699	9.8337	10.3759	10.905	9.9545	8.9283	8.2725	10.8619	10.1059	10.8517	9.2974	9.5959	10.4918	8.8232	10.6185	11.0769	8.2264	9.4041	9.4495	10.358	8.7428	9.917	8.8658	9.7222	8.7231	8.8535	9.7537	8.0682	7.4895	8.1682	8.2765	8.6256	8.0433	7.8185	8.1716	7.8974	7.9722	8.0331	7.1904	8.1506	8.3739	8.7996	8.311	7.7246	7.803	8.7617
Homeodomain-like	FGSG_06966	GzHOMEL016	fgd286-150_at	5.9991	7.9426	9.9513	7.6047	6.152	6.26	8.403	7.5743	9.3064	10.5276	7.1751	5.4413	9.2056	7.0785	9.0694	6.8613	6.5245	8.6311	9.2066	8.6877	3.9449	8.2118	6.6466	4.7645	6.3752	6.7629	4.4216	9.6362	11.2692	9.2024	10.6858	8.8526	5.0103	9.5664	5.8115	6.829	8.9168	8.2826	8.6321	8.8992	9.2886	6.8781	8.2491	9.8334	9.2048	6.3945
Homeodomain-like	FGSG_07243	GzHOMEL018	fgd303-680_at	7.611	8.8414	7.3079	5.8953	7.5787	8.4949	5.8941	7.8834	6.0843	5.0241	9.1841	7.6841	5.2821	8.2418	8.7317	8.3192	8.7875	7.4011	8.4632	8.8718	7.5516	8.4459	9.8876	8.4451	9.3451	9.1262	8.1162	8.7318	6.5829	6.8306	8.2194	5.6185	8.9747	8.4107	9.3237	9.2604	7.2148	7.9183	7.2947	5.887	7.2201	8.7489	6.9625	8.5876	6.4673	9.2038
Homeodomain-like	FGSG_08753	GzHOMEL024	fg08753_s_at	6.2758	6.8061	6.5779	9.0077	8.7011	7.2984	8.1515	8.6476	8.7888	9.8921	8.3801	8.6589	9.5133	4.4336	6.1568	9.2502	6.7138	7.3431	3.6554	4.6938	3.7192	5.3988	2.4303	1.5558	0	3.9653	1.1177	6.1463	8.7858	7.7966	7.6343	7.399	4.7618	6.9674	1.6826	1.5311	9.3765	5.2544	8.3853	8.1832	8.687	6.0963	7.7203	7.1529	7.5645	6.3646
Homeodomain-like	FGSG_08954	GzHOMEL025	fgd366-50_at	6.1876	7.7964	10.2669	8.2495	9.12	8.0355	9.9989	8.2517	6.4637	11.262	10.5022	8.9086	9.5702	7.1598	10.9069	10.9232	6.7072	7.9875	6.3452	6.7188	6.1599	6.312	5.5475	5.2059	6.3316	7.3118	6.4733	6.6929	6.6247	6.9217	6.1566	4.4482	6.4507	6.4725	5.7863	3.8777	7.8082	5.8883	6.1022	5.2965	6.5673	4.6938	5.585	4.9064	6.6892	5.8319
Homeodomain-like	FGSG_08962	GzHOMEL026	fgd367-90_at	3.8856	7.8246	7.4863	10.3583	6.2428	7.0893	8.8863	9.3132	9.2882	7.4757	8.1973	8.0592	9.8566	6.0076	6.5874	9.8976	6.3889	7.1647	8.6657	7.543	5.7178	7.2647	7.3957	7.0833	7.661	6.9431	7.3553	9.4372	10.2484	9.7193	8.703	9.3052	8.7979	9.2754	7.3328	7.1406	10.7254	8.5005	9.7017	9.6468	9.8389	7.7433	9.044	8.8906	9.9803	7.6348
Homeodomain-like	FGSG_09228	GzHOMEL030	fgd372-50_at	7.323	7.7262	7.9547	7.9898	8.3184	4.6826	8.3995	9.185	8.9611	7.7049	5.9322	6.3111	5.9959	5.4155	8.1273	6.963	4.1424	5.6927	7.2023	6.3284	4.5223	6.713	6.273	4.7934	6.0575	5.9711	5.213	6.6656	7.4384	7.3482	7.4381	8.3778	5.5217	6.7479	5.1787	5.5641	7.3299	6.6392	6.8213	7.1119	6.6234	6.7212	8.1649	6.8982	6.8738	7.1426
Homeodomain-like	FGSG_09791	GzHOMEL033	fgd406-240_at	7.9313	8.8508	7.6642	8.6444	7.8846	8.0458	6.1463	7.6815	9.9289	10.4545	8.687	8.3531	10.6734	8.114	9.6771	9.4899	8.6582	8.4238	7.8953	7.9542	8.2434	8.3872	7.7364	6.7657	7.0935	7.4757	7.1662	8.4757	8.6602	8.154	8.6027	8.7668	7.8826	8.7893	7.8369	7.1611	9.1094	8.7832	8.7152	7.9838	8.7686	9.6385	9.0609	9.1976	9.2288	9.5255
Homeodomain-like	FGSG_10068	GzHOMEL035	fg10068_at	7.6876	4.7485	8.7524	8.6698	8.1537	7.7283	8.8428	4.5429	9.9257	6.9676	8.5981	7.1228	9.1346	8.5444	8.936	6.7781	7.0312	8.4868	10.356	9.8048	8.9707	10.0437	9.0419	8.5562	9.0517	9.1642	8.0993	9.7819	9.1461	8.4813	9.3608	9.0187	8.8437	9.3908	8.2076	8.2051	7.4866	8.8793	8.0485	9.2993	8.3189	9.346	9.2626	10.345	8.7866	9.6317
Homeodomain-like	FGSG_10221	GzHOMEL036	fgd424-420_at	6.5668	8.3988	5.4735	9.9427	8.8208	5.6707	9.6026	6.9404	7.4934	10.0251	8.613	5.7027	9.1108	7.7499	7.37	6.5886	6.6945	7.0091	7.2409	6.879	6.0255	6.9383	6.8831	6.2728	6.7687	6.7249	5.9857	6.947	6.7751	7.5079	7.6219	7.3745	6.911	6.7931	6.1404	6.1114	6.8189	6.3388	6.4812	7.6341	7.6435	6.0921	6.9638	6.5477	7.2843	6.2491
Homeodomain-like	FGSG_13431	GzHOMEL040	fgs00474_s_at	3.4396	8.0778	7.9427	8.5933	6.2874	4.0798	7.2031	9.9318	10.5778	10.1734	7.2704	5.9277	7.8589	4.0295	7.0193	10.0362	3.5059	6.6075	1.1309	1.5261	1.7398	0.696	0.4436	2.2418	1.0772	1.3951	0.585	1.1309	4.3363	4.0488	1.3618	4.7866	1.7093	1.1243	1.5801	1.7991	8.2628	2.0215	2.7634	1.3785	6.3432	2.1243	2.858	1.7181	3.6588	2.257
Homeodomain-like	FGSG_13911	GzHOMEL041
hypothetical protein similar to Paf1 complex subunit/triple-helical DNA-binding protein Cdp1	FGSG_06948	Gzscp	fgd285-420_at	7.8003	7.5771	7.668	7.1394	6.83	8.1394	7.9845	9.3495	8.5791	5.9828	7.1129	8.7115	6.1152	7.6743	8.5972	7.6414	8.1904	7.6677	9.2841	9.2381	8.3664	9.3588	9.1253	8.3672	8.759	8.8261	8.1584	8.8524	8.7749	8.4896	9.3417	9.1145	8.7755	8.4494	8.2717	8.0757	9.5214	9.3012	8.6038	8.8543	8.5057	9.2386	8.7933	8.6906	8.6898	9.2937
hypothetical protein similar to transcription factor Snd1/p100	FGSG_08722	Gzsnd	fgd353-200_at	11.6807	11.3828	7.9042	10.1633	10.899	11.4285	8.1866	10.7097	7.2982	10.1147	11.1551	11.2328	10.6052	11.2181	11.2466	10.2164	11.4011	11.0618	10.036	9.5929	8.9959	9.6021	11.8005	8.5831	11.3516	11.0839	8.4639	9.58	9.9711	9.2623	9.939	9.9904	10.1513	8.7276	10.5102	10.5621	8.4191	10.0115	8.7755	9.3794	8.2812	10.1134	9.9117	9.0834	8.8878	10.1347
hypothetical protein similar to transcription/RNA-processing factor Ssu72	FGSG_00930	GzSsu72	fgd45-80_at	10.8169	10.4873	10.9464	11.1297	10.5857	10.7827	10.3106	10.3338	10.4869	9.0181	10.1655	11.1083	10.6722	11.0979	9.5661	10.4188	10.7083	11.0762	9.6728	9.3377	8.3698	9.4422	9.2817	8.4794	9.4275	9.0776	8.9098	8.9168	9.194	8.5446	9.0653	9.0775	9.7216	8.9932	9.4134	9.3703	8.5361	9.4974	8.4486	9.4954	8.7565	9.3036	9.0372	9.3354	8.4368	9.413
Lambda repressor-like DNA-binding	FGSG_07458	GzLam001	fgd310-530_at	11.7082	11.2332	10.2502	8.6669	10.679	10.2423	9.8884	10.687	7.9011	10.2349	11.1481	11.3757	10.2313	10.9858	10.3597	7.4782	10.1042	11.8978	9.1354	8.8415	9.9897	9.1937	10.8601	9.6943	10.5073	10.827	9.4847	10.8867	10.3113	11.2169	9.852	10.6368	9.4314	11.2676	11.0926	10.9565	9.5258	9.3838	11.5059	10.4437	10.9725	9.2953	10.3335	10.0542	11.8002	10.0827
Lambda repressor-like DNA-binding	FGSG_10179	GzLam002	fg10179_s_at	13.1248	13.0516	9.7935	10.1613	12.4891	12.8474	11.5926	12.3053	11.0243	11.2292	12.8755	12.5054	12.3407	13.1856	12.3225	9.8866	12.7327	13.0321	12.9639	12.9958	13.6976	13.0481	13.6931	14.0913	14.0163	13.6091	14.0152	13.725	13.4779	13.1988	12.9832	13.2939	14.0778	14.3509	13.6678	14.2902	13.5767	14.046	13.9753	13.2531	13.9407	13.675	13.1008	13.4998	14.5778	12.8801
MADS-box	FGSG_08696	GzMADS001	fgd350-20_at	12.3649	12.1821	10.7455	10.0008	12.0665	12.2712	10.4192	11.5058	8.0145	10.7424	11.7072	12.3099	11.8407	12.0395	11.5858	10.2242	12.2196	11.8803	13.0267	12.6201	11.945	12.6009	13.5834	12.0232	13.224	13.5825	11.8862	11.8499	12.7006	12.0868	12.418	12.4418	12.2316	11.3131	11.3242	10.8338	13.603	12.8646	12.0122	11.8734	12.6702	11.8372	11.773	11.7192	12.6246	12.16
MADS-box	FGSG_09002	GzMADS002	fgd367-620_at	9.3995	8.8128	7.4084	10.8323	8.6856	9.6206	8.4264	5.8728	6.6956	7.9897	9.7972	9.5937	7.3725	9.8197	6.4145	6.4547	9.9044	9.6805	9.47	9.0694	10.7154	9.0261	8.6416	10.1911	9.3537	8.9876	10.2653	8.0786	8.8122	9.0185	9.4787	8.9555	9.4963	8.2205	9.0427	9.5748	8.6474	9.2137	8.6547	8.5853	8.3815	9.0033	9.2539	9.3454	8.1976	9.0814
MADS-box	FGSG_09339	GzMADS003	fgd382-30_at	7.2556	4.889	7.1695	7.6031	6.506	6.1344	5.9484	7.2306	7.7499	7.2579	7.2634	6.5686	6.3347	6.606	7.099	6.4898	7.8773	6.0826	9.6845	10.6823	9.6186	10.419	8.8005	9.542	9.4371	8.7235	9.3902	8.9992	9.4021	8.905	9.7784	8.9988	8.4162	9.1356	9.0535	9.731	8.5046	8.3839	8.9196	8.8055	8.9468	8.7131	9.8242	10.128	8.9663	8.6297
Myb	FGSG_00318	MYT1	fgd11-230_at	7.5356	8.6664	7.9443	8.5239	5.9004	8.2432	9.997	7.98	7.5214	8.3528	8.9692	8.2611	8.5507	8.2674	7.2651	9.2415	4.8664	6.5951	6.0332	7.3022	8.3231	6.4576	7.5206	7.3851	7.8118	7.5383	7.6555	6.8515	6.3567	7.4158	6.5046	7.0733	9.303	7.8058	8.507	10.0847	6.4185	6.6097	7.2235	7.0649	7.0087	6.3866	6.937	7.4915	7.0558	6.354
Myb	FGSG_00324	GzMyb002	fgd11-290_at	8.0887	9.2516	9.9272	9.3235	9.0245	7.8834	9.0597	9.7635	10.9474	8.5352	9.6983	8.7643	10.0077	8.3261	7.9249	9.5334	7.3171	8.2663	8.9401	9.1428	8.5972	8.6873	9.2917	8.573	8.9535	9.4153	8.1168	8.7112	8.753	8.9984	9.3509	9.196	8.7242	8.6468	7.866	8.5097	9.3242	8.3879	8.9151	9.1129	8.4679	7.9745	8.94	9.0213	8.5013	8.5442
Myb	FGSG_01274	GzMyb003	fgd65-240_at	6.1221	6.3397	7.7357	7.797	7.3636	7.607	9.9707	5.9453	7.8093	6.5068	9.5775	6.1572	7.5294	8.1425	8.9074	7.0881	8.5693	7.0081	9.4684	9.4972	9.6147	9.3924	9.147	9.9811	9.3153	8.814	9.8556	8.9118	9.3415	8.977	9.2567	8.3141	8.0131	8.9184	7.2289	7.43	9.4409	8.6282	8.6485	8.7096	8.3702	8.8249	8.9135	9.4897	9.2761	9.2467
Myb	FGSG_01457	GzMyb004	fgd74-200_at	7.6553	8.0949	9.9786	11.1152	9.1754	8.2031	9.5783	7.2513	10.5917	7.7787	9.0858	8.8291	9.2959	7.8257	9.8883	9.1722	8.0594	8.2549	7.1186	7.4886	6.9849	7.0532	6.2323	6.7658	6.6518	6.3537	6.7129	7.5034	7.0275	7.2382	7.3397	7.781	7.9266	8.3019	6.8678	8.0069	7.0662	5.7184	7.7377	7.4315	7.419	7.6204	7.7942	7.9659	7.3646	7.2622
Myb	FGSG_01915	GzFlbD	fgd103-210_at	4.8115	7.9064	7.3681	7.4377	8.1079	8.0551	9.9867	9.0246	7.1982	9.8533	8.8613	7.5868	5.7866	7.5315	9.2625	7.4313	8.6674	5.8657	12.6391	13.1735	13.134	12.8994	11.5701	13.5949	12.3612	11.9202	13.3177	13.5832	13.2791	12.8126	13.2158	12.3339	12.0358	13.5033	11.8179	12.8213	12.9566	12.6022	13.9508	11.9009	12.3683	13.5589	13.169	14.366	14.0544	13.6092
Myb	FGSG_01925	GzMyb006	fgd103-320_at	8.2746	7.752	6.1637	6.6301	8.5459	8.2826	7.2102	5.746	8.9361	6.7264	7.2926	7.9156	5.7655	7.8163	9.2945	6.1071	8.4792	6.9131	9.9397	9.8568	8.7832	9.8933	9.6937	8.5395	9.7574	9.6911	8.3087	9.0787	8.9492	8.6507	9.3716	8.49	9.113	8.6495	8.1248	8.6588	7.8059	9.0668	8.9155	9.0637	8.7282	9.0369	9.165	9.1999	8.8192	9.1627
Myb	FGSG_02538	GzMyb007	fgd127-120_at	6.9121	8.119	9.8295	10.4545	6.3503	7.7445	6.7376	8.7178	7.7186	10.5804	5.4168	8.1863	8.7136	7.1788	8.7061	7.0484	7.9561	8.0834	4.9782	4.7549	6.0011	2.9616	1.2079	5.8425	3.3477	2.3103	6.2772	5.1906	5.7087	5.8122	5.0215	6.7778	2.0738	5.4039	2.6159	2.4803	6.7598	4.7339	6.8637	5.8435	6.3851	4.3583	6.0492	6.0195	5.541	5.1775
Myb	FGSG_02719	GzMyb008	fg02719_at	8.1449	8.0601	5.9493	5.9146	7.9377	8.7641	7.767	4.5404	9.4796	5.6223	7.6825	8.4841	4.9932	8.3706	5.8138	5.8824	8.6539	8.1156	9.2469	9.4969	8.4082	9.5581	8.8364	8.68	8.9245	8.6146	8.4678	9.8306	9.4326	9.0946	9.9275	9.3501	9.6593	9.0513	8.5678	9.0607	8.4019	7.752	9.5594	9.3534	9.0669	8.9712	9.3692	9.5218	9.2278	9.2063
Myb	FGSG_04513	GzMyb009	fgd192-820_at	7.9848	5.8605	8.1225	7.8584	8.4875	7.589	6.6642	5.0076	6.5103	8.2503	8.6379	7.7479	6.9423	7.1703	8.3865	8.5937	8.4801	8.0466	7.7972	7.8971	8.5179	7.7598	8.3448	7.87	8.1546	8.3576	8.0122	8.551	7.6148	8.0842	8.1405	7.446	7.4054	8.1888	7.5392	7.4186	7.6449	8.2432	7.88	8.171	7.2743	8.4013	8.3107	8.7464	7.3832	8.5513
Myb	FGSG_05512	GzMyb010	fgd227-180_at	8.3929	6.1711	8.146	7.3997	8.8731	8.5719	7.5546	9.5569	8.2148	9.0487	8.5547	7.6272	7.8045	8.3739	6.1056	7	9.103	8.1048	9.7858	9.6327	9.7784	9.7462	10.3544	9.8161	10.2859	10.6841	9.7412	9.8643	9.8609	9.5184	10.2635	9.4454	9.6007	9.609	9.0341	9.2713	8.2696	9.4368	9.5371	9.2793	9.2606	9.2621	9.575	10.1636	9.623	9.5117
Myb	FGSG_06768	GzMyb011	fgd275-200_at	7.8188	8.1255	9.2606	7.192	4.591	6.8823	9.4335	8.9348	9.318	8.7583	8.0711	5.6294	6.4458	7.7416	6.2065	8.9619	8.1641	5.9143	9.3254	8.439	9.0742	8.4984	8.077	7.7929	8.3576	8.138	7.3073	9.0792	9.2662	9.0802	9.7243	9.4711	8.568	9.4668	7.9809	8.7524	9.29	8.7721	9.5361	8.7707	9.531	9.5095	9.3204	9.7647	9.4126	8.8214
Myb	FGSG_07448	GzMyb012	fgd310-400_at	7.7604	8.2106	11.0323	11.0308	10.1169	7.6472	9.1821	7.7332	10.6389	10.7604	5.5619	7.7708	7.8008	5.0781	9.1807	10.7876	7.4494	8.6967	2.7181	2.3561	3.3951	1.9411	2.8012	3.9891	5.5144	4.4496	5.4326	5.4722	5.5138	7.045	2.9819	7.4005	5.7306	6.3637	6.36	6.3003	7.9137	5.4316	6.4545	7.1819	5.3916	3.7876	6.6376	1.7655	3.2824	3.6076
Myb	FGSG_07546	MYT2	fgd314-90_at	8.9715	6.7188	8.5428	6.7939	8.5154	8.9846	9.6044	7.626	6.6696	8.0185	6.4323	9.2315	5.4179	9.1062	7.9027	6.8416	8.5985	9.024	5.6542	8.2905	5.3248	7.9988	4.2373	4.5103	1.6276	2.111	5.0575	8.7016	8.56	7.8628	7.34	7.05	8.108	8.8962	7.0109	6.1305	7.8281	7.8851	8.0717	9.0424	6.9187	7.4807	7.4	8.0872	8.022	6.6288
Myb	FGSG_08713	GzMyb014	fgd353-110_at	7.6466	7.4608	6.1332	7.9103	5.7167	6.8413	6.9042	9.6985	6.4386	6.0448	5.3477	7.9965	5.1001	7.5007	6.4931	6.696	7.9928	6.7938	10.0171	9.8119	6.8459	9.6204	9.678	8.0319	9.2654	9.3055	8.0026	9.8667	10.6237	10.7341	10.2475	9.3947	8.6041	10.1063	7.9643	7.511	9.3378	8.857	11.0672	9.7801	11.6702	10.0709	10.0181	10.7771	10.9958	10.0105
Myb	FGSG_09807	GzMyb015	fgd406-430_at	9.3041	9.579	10.0953	11.1163	9.8501	9.138	9.6409	7.1718	7.7384	8.8145	9.6237	8.6754	9.3587	9.2672	9.5576	10.4477	9.3391	8.8743	10.2716	9.84	9.4026	9.9914	9.6242	9.2352	9.6091	9.5312	9.3302	9.2373	9.289	9.0977	10.0538	9.078	9.4559	9.1196	8.8258	8.4802	9.4347	10.2077	9.2334	9.4689	9.0982	9.337	9.3143	9.7249	9.3301	9.524
Myb	FGSG_10269	GzMyb016	fgd425-130_at	8.8048	9.3822	10.3937	9.7422	9.3279	9.272	10.2544	9.9979	9.8586	8.7272	9.778	9.5412	9.3951	9.4445	9.9858	7.3917	9.4521	9.5417	10.0653	10.1259	9.893	10.2681	10.3327	9.6251	10.0873	10.2538	9.4423	10.0572	9.8405	9.8722	10.3127	10.2847	10.8064	9.7804	9.8523	10.0614	9.3297	9.9202	9.9922	10.0221	9.7987	10.0921	10.3289	9.7558	9.8161	10.1221
Myb	FGSG_12781	GzMyb017	fgd232-10_at	7.6247	7.8911	7.4923	9.8587	9.3611	7.4078	8.2396	5.8359	9.65	10.538	8.1985	7.6991	9.8404	7.4885	7.2303	6.077	6.6113	8.4727	8.9253	8.5192	7.0368	8.424	9.0133	7.1633	8.6816	8.9648	7.5601	8.0307	7.3653	7.8927	8.1907	8.0123	6.9204	7.0921	7.018	6.8685	5.9262	6.7419	7.292	7.8561	6.7527	8.0766	8.1811	8.0738	7.1504	8.196
Myb	FGSG_01167	GzMyb018	fgd58-50_s_at	5.5771	7.7925	6.6556	8.2954	6.4439	7.1467	6.8957	8.076	10.5053	7.9109	8.0026	6.1223	6.8297	7.4389	7.5904	6.5564	8.0231	5.8615	7.0109	7.9001	6.5767	7.5009	6.905	6.557	6.5033	6.7404	6.4759	7.0878	7.6251	7.5087	7.4137	8.2878	8.4326	7.419	7.1813	7.442	7.4314	7.7318	6.9617	7.0512	7.1626	7.4308	8.6582	7.0026	6.9792	7.0593
Myb	FGSG_01662	GzMyb019	fgd88-240_at	5.0583	7.5376	8.2256	7.9007	5.9477	3.8846	8.7078	7.1109	7.2726	8.794	6.0016	3.7856	7.5402	5.4728	6.9444	6.7343	2.943	6.9608	2.3363	4.8032	3.5059	4.5242	5.6076	4.557	3.9184	3.8709	5.2215	9.6008	9.9523	8.556	6.5546	7.2165	5.4735	9.4345	6.1751	4.6724	9.8717	7.5105	8.1888	8.5196	9.4581	8.0011	7.038	8.7839	8.0478	8.0945
N.crassa TFs homolog	FGSG_09992	GzNH001	fgd415-270_at	8.563	6.989	6.8167	5.5251	6.2323	8.1724	6.3313	9.8421	5.9982	5.0557	4.5404	7.505	4.8094	7.4761	8.605	4.6147	8.6714	6.301	10.5786	11.0025	10.5849	10.7767	9.877	10.118	10.2797	9.9076	10.2732	11.1465	10.4878	10.9648	11.5344	8.8526	9.6944	11.0169	9.1787	9.5441	8.8864	11.0283	11.0134	10.4631	11.9673	10.7212	10.3853	11.6263	10.6466	10.6591
N.crassa TFs homolog	FGSG_01040	GzNH002	fgd50-250_at	8.035	8.0941	10.5558	8.4912	5.9676	7.8295	9.0725	8.5142	10.823	6.9593	7.0087	7.8258	8.9897	8.1527	8.9438	10.1642	5.1461	8.3699	8.3282	7.9995	7.1157	7.7384	7.4765	7.1981	7.7471	7.9527	7.3316	8.2325	7.8358	8.5279	7.7075	8.1158	6.8502	8.0894	7.7178	6.9514	8.0014	8.5818	8.2022	9.1683	7.9466	8.6064	8.6666	8.3733	7.6909	8.7739
N.crassa TFs homolog	FGSG_05588	GzNH003	fg05588_at	4.5711	8.2097	8.7193	7.1564	9.6792	6.5752	8.0215	7.3996	7.5608	10.5878	5.8425	6.5223	6.8844	4.6814	8.0664	8.2662	7.961	6.614	3.9345	3.9625	6.0676	5.0193	5.6392	5.079	6.2288	6.2382	5.842	4.8938	4.4423	2.3618	3.0824	5.3906	5.3964	3.8379	4.9193	5.0303	5.9146	5.6398	3.281	4.6352	5.4416	5.3277	5.2269	4.5674	3.6724	4.6639
Negative transcriptional regulator	FGSG_04209	GzNEG001	fgd185-340_at	7.5298	7.9781	9.8123	9.9776	8.1797	6.6838	8.4004	8.5609	10.1364	7.7563	7.1041	7.3232	8.6419	6.5356	8.7461	9.9465	6.5204	7.5755	4.6758	5.1522	7.1947	4.9458	6.88	7.9362	8.1774	6.919	7.9106	5.6834	6.9131	5.6639	5.3551	4.4673	6.805	5.9491	6.8974	5.7263	5.8965	6.8276	5.9491	5.5447	6.0005	6.5486	4.7043	5.5954	5.1542	6.4938
Negative transcriptional regulator	FGSG_07583	GzNEG002	fg07583_at	7.7415	5.9373	7.5765	7.0422	6.5329	6.1465	9.952	5.8161	6.1987	9.9999	5.796	7.9457	8.9403	5.6871	5.7287	9.1277	5.4561	6.5171	6.0244	6.8209	8.8444	6.5823	6.9203	9.2564	5.812	7.9392	9.8982	6.6967	5.1334	6.9378	5.875	6.0834	5.8009	5.9404	6.6408	5.4819	6.5697	7.0654	7.3569	5.842	7.3642	6.8876	5.6097	1.3561	6.9039	5.739
Nucleic acid-binding OB-fold	FGSG_00276	GzOB001	fgd10-470_at	8.7194	9.2588	9.5193	9.4551	9.4827	8.7233	9.5523	9.7684	9.6088	9.9147	10.2263	9.0611	10.2348	8.2715	10.3662	9.46	8.5436	9.5002	8.4508	8.9733	8.9262	8.5023	8.4778	8.8435	9.0851	8.101	9.217	8.9099	8.8476	9.1982	9.6491	9.7483	10.0053	8.8087	10.5954	10.8973	8.9558	8.107	8.544	8.4098	8.9278	8.8419	9.718	8.6211	8.9449	8.463
Nucleic acid-binding OB-fold	FGSG_00504	GzOB002	fgd20-180_at	8.7033	8.3019	10.4231	10.2837	4.8515	8.5731	9.602	9.5239	7.3743	10.2172	8.3761	8.009	8.337	8.3447	9.0665	8.1566	8.6705	6.3366	9.3276	9.1006	8.1053	9.4763	9.8372	7.6566	9.7015	9.9049	7.5464	7.7438	8.239	8.4133	7.554	8.6703	8.2655	7.5969	8.578	8.8969	7.7519	9.4705	7.7801	8.5233	7.2633	7.8338	8.5016	7.6245	7.5022	8.1208
Nucleic acid-binding OB-fold	FGSG_00671	GzOB003	fg00671_s_at	14.6393	13.8214	10.7782	10.4733	14.1913	14.3826	12.1202	12.591	11.3431	12.162	13.3697	14.2862	13.3069	14.3046	13.2472	11.5416	14.3383	14.2944	11.1893	11.1907	10.0891	11.3191	11.7308	9.7335	12.1169	11.4867	9.1754	12.3595	12.1474	11.8131	11.7265	12.6278	13.5927	11.9457	12.8782	13.2401	11.8192	12.1118	11.8683	12.423	11.5538	12.2799	12.9101	12.5453	11.5967	12.0083
Nucleic acid-binding OB-fold	FGSG_00717	GzOB004	fgd35-200_at	10.7619	10.5555	7.906	7.604	10.2021	10.699	8.0938	7.2987	6.8502	7.4598	6.8837	10.4613	10.1329	11.1677	7.0207	8.5346	11.0605	10.3947	10.5215	10.0074	11.8544	10.5518	9.7513	11.1145	10.37	10.2022	11.3018	10.1555	10.3512	10.2205	10.0804	10.5996	11.2319	10.2952	10.9713	10.7823	10.2389	10.6668	10.1036	10.9355	10.2174	10.7679	10.6658	10.1669	10.0478	10.5936
Nucleic acid-binding OB-fold	FGSG_00875	GzOB005	fgd37-740_at	8.8618	7.896	9.5589	7.5675	9.8851	8.7675	10.5706	9.0288	6.5068	10.1397	8.7546	8.1346	8.7511	9.0547	8.9251	8.5254	8.8724	9.17	7.9071	8.317	9.1199	8.0749	7.993	9.1365	8.3406	7.9357	9.0894	8.1796	8.5085	8.2294	7.6418	9.0889	9.0644	8.6654	8.3816	8.7331	7.959	8.1197	8.7401	8.4805	8.3319	8.835	8.9709	8.6939	8.3945	8.577
Nucleic acid-binding OB-fold	FGSG_01198	GzOB006	fg01198_s_at	11.6656	11.8113	7.8004	5.5546	11.0398	11.7367	9.5616	10.3499	9.1257	6.872	10.7962	11.7451	10.0696	11.7081	10.8257	6.844	11.6606	11.359	11.0737	10.7441	11.2296	10.8455	10.8546	11.0937	10.7145	10.5049	11.018	10.649	10.6768	10.5484	10.6479	10.7721	11.17	10.3434	11.6524	11.5724	9.7181	11.6288	10.3078	10.9248	10.0449	11.1841	10.9061	10.4131	10.3493	11.5093
Nucleic acid-binding OB-fold	FGSG_01220	GzOB007	fgd61-20_at	9.885	9.6899	10.2551	9.4717	10.164	10.1887	7.5269	9.2051	5.8731	9.4312	9.8768	10.2658	10.0779	10.3355	9.5795	7.5301	10.2741	9.9841	10.309	10.024	10.2669	10.0015	10.2544	9.3955	10.1805	10.0364	9.4828	9.8353	10.6554	10.4059	10.3934	10.9474	10.5258	10.1285	10.0347	9.8797	10.2154	10.3719	10.1453	10.0967	9.8921	10.3682	11.1382	10.2476	10.3325	10.4522
Nucleic acid-binding OB-fold	FGSG_01251	GzOB008	fgd64-20_at	5.3607	6.6473	7.095	9.1531	6.8625	7.4939	8.9531	5.7637	7.6918	6.1546	8.1961	7.0852	9.0929	8.1009	8.2899	9.3444	7.0752	6.9781	6.5641	7.2058	7.4657	6.9222	6.5657	6.4743	7.1167	7.0754	6.5051	6.8044	6.7501	6.4722	7.3179	6.5212	7.4089	7.4227	6.435	7.2419	7.1188	6.8311	6.6201	6.5179	6.5798	6.8149	6.9343	7.2954	6.3546	6.6864
Nucleic acid-binding OB-fold	FGSG_01290	GzOB009	fgd65-430_at	10.6372	10.4372	5.5364	8.609	10.131	10.5072	10.2161	10.0107	5.79	9.3306	10.0901	10.3132	8.9474	10.8991	10.3215	9.9129	10.5546	10.519	9.584	9.6241	11.1328	9.5993	9.4558	10.7451	9.7603	9.5339	10.6436	8.9837	9.4858	8.7182	9.5855	9.2521	10.4627	9.0943	9.8756	9.8055	10.0845	10.188	9.3171	9.4523	9.236	10.2339	9.1338	9.3399	9.5648	10.3527
Nucleic acid-binding OB-fold	FGSG_01920	GzOB010	fgd103-270_at	9.5047	9.1507	6.5032	9.8862	8.9961	8.7457	8.5384	8.8705	7.7337	8.8867	8.3295	8.8435	9.2946	8.7616	8.5234	6.7982	8.9522	8.7157	9.4762	9.3247	8.6186	9.7109	10.1628	8.2146	9.6547	9.8761	7.8231	8.911	9.1042	8.7439	8.6679	8.6653	8.6647	9.0351	8.9624	9.0101	8.6938	9.6517	8.731	9.2375	8.0777	8.9601	8.7929	8.5505	8.7512	9.0369
Nucleic acid-binding OB-fold	FGSG_01955	GzOB011	fgd104-310_at	14.7164	14.3259	10.1334	10.473	14.4635	14.236	12.1966	12.85	8.2665	12.0594	13.7421	13.9996	13.244	14.2193	13.654	11.2687	14.3226	14.4765	12.8248	12.6775	13.3853	12.6609	14.0672	12.9979	13.711	13.9279	13.0139	13.2474	13.1193	13.0818	12.478	12.9908	13.1414	13.1979	13.2147	13.3805	11.9358	13.338	12.5281	13.5419	12.1556	13.8271	13.3794	13.5006	12.6253	13.8032
Nucleic acid-binding OB-fold	FGSG_01976	GzOB012	fgd107-140_at	9.1864	9.788	10.1191	9.5313	9.6843	10.3825	10.1471	9.4442	9.4797	10.1893	9.2375	9.2276	9.6397	10.0788	9.971	10.547	10.8082	9.4752	10.2483	11.8624	11.3959	11.5452	11.0688	12.569	13.0814	12.675	12.9669	11.6775	11.7414	13.1884	12.4606	11.5096	12.0438	12.3089	12.3013	13.0694	11.1174	11.0761	13.372	11.0556	13.6628	11.367	11.5946	12.9154	12.7661	10.8785
Nucleic acid-binding OB-fold	FGSG_02470	GzOB013	fgd122-780_at	9.0376	8.9006	7.6671	6.6676	9.1851	8.9395	7.8637	9.3889	10.4206	8.4904	7.335	8.4746	7.8085	8.6032	7.0276	7.0794	8.3138	5.6803	9.0412	8.6674	8.169	8.9569	9.3628	7.655	9.2231	9.468	7.6833	8.3798	8.8128	8.6966	8.092	8.6163	7.9014	7.9592	8.0235	8.3072	8.1671	8.9378	8.1515	8.5355	7.8062	8.192	8.5341	8.196	7.9167	8.3987
Nucleic acid-binding OB-fold	FGSG_02622	GzOB014	fgd132-130_at	8.1281	8.8726	6.4809	5.4806	8.7092	8.7066	6.7328	5.946	5.5021	6.34	8.9732	8.9002	8.5261	8.033	6.0038	5.9554	8.7545	8.6348	9.5366	9.3132	8.7595	9.7488	10.3283	8.4211	9.9769	10.3663	8.1568	8.3571	8.784	8.9028	9.2018	9.2865	8.7443	8.4482	8.0491	8.7216	8.8528	9.4664	8.5771	8.626	8.1203	8.4885	9.0059	7.8745	8.1896	8.7741
Nucleic acid-binding OB-fold	FGSG_03695	GzOB015	fgd161-270_at	13.6786	13.5238	10.7176	8.527	13.2327	12.65	9.5388	12.2428	10.8971	11.221	13.1326	11.4615	11.8745	11.2078	12.0645	10.42	12.2251	12.8668	3.3785	4.3736	4.0661	5.1485	5.4012	3.06	5.7109	5.7874	4.3847	5.8709	6.9386	4.8395	3.6135	3.3604	5.9699	5.4803	5.8953	4.904	7.1409	6.0509	5.6873	5.8642	7.8349	5.9635	5.2887	3.7452	5.4131	4.7312
Nucleic acid-binding OB-fold	FGSG_04169	GzOB016	fgd183-170_at	6.7566	7.3934	7.8475	10.1561	5.3473	7.0605	8.0257	9.7297	9.607	9.544	6.0365	8.1024	8.6799	7.1124	6.9208	9.5356	5.7129	8.1788	5.467	5.3277	5.5543	4.7404	6.111	2.8895	5.5865	5.44	5.1583	5.4874	5.2472	5.005	5.2739	7.1202	6.6697	4.4509	5.7806	5.7029	6.218	5.9919	4.853	4.7824	5.8482	4.2943	7.0608	3.6206	5.318	6.2221
Nucleic acid-binding OB-fold	FGSG_04273	GzOB017	fgd185-1110_at	10.1166	10.5427	5.9205	6.9844	10.0027	10.2809	7.6941	6.3595	9.1342	8.1317	10.3081	10.4149	10.1773	10.4632	9.1434	6.7546	10.1222	10.423	10.6243	10.0396	10.2281	10.5037	9.6757	9.3849	9.6518	9.4397	9.2943	9.984	10.3451	9.9807	10.1821	10.5211	10.7853	9.9185	10.5809	10.8443	9.6548	10.6477	9.7713	10.5695	9.7823	10.3517	10.8864	10.2292	9.7552	10.4689
Nucleic acid-binding OB-fold	FGSG_04554	GzOB018	fgd192-1270_s_at	10.1838	10.0865	8.046	6.1833	9.7541	10.6603	8.2825	9.35	7.428	7.2369	9.8651	9.6216	10.6121	10.2818	10.2619	9.2846	10.7426	9.8145	9.0604	9.0253	9.5998	8.9984	11.0454	10.0771	10.7604	11.2197	9.4909	9.8456	9.4992	8.9758	10.2176	9.5358	9.5087	8.8688	9.5105	10.1994	9.1795	9.7787	8.8754	8.9238	8.8094	9.7123	9.173	9.4751	8.876	9.9769
Nucleic acid-binding OB-fold	FGSG_05002	GzOB019	fgd201-170_at	8.3408	6.4692	9.9704	9.1949	8.0183	8.3169	7.6419	10.2582	9.5793	9.9534	8.8062	8.1944	10.3321	7.9933	7.0352	8.818	8.6137	7.9756	9.4873	8.8654	8.7354	9.0866	8.4805	8.5437	8.0108	8.2636	8.801	8.4473	9.039	8.8492	9.1444	9.0783	8.6781	8.5986	8.2285	8.4769	9.1047	8.6154	8.3032	8.1213	8.5037	8.8264	8.7038	8.6017	8.4984	8.9465
Nucleic acid-binding OB-fold	FGSG_05012	GzOB020	fgd201-310_at	11.1478	10.6656	6.7541	7.5403	10.2662	10.8143	8.4839	7.2985	6.8316	6.9822	9.7467	10.7674	6.3705	10.6222	9.9275	6.2242	10.8557	11.0216	9.0311	8.6283	9.7887	8.78	11.1815	9.576	11.0648	11.4088	9.3593	9.6345	9.5656	9.4089	10.4551	10.3725	9.2843	8.7224	9.8893	10.0201	10.1209	9.8658	8.9361	9.4622	8.4676	9.7932	9.7314	8.9575	8.8745	9.8564
Nucleic acid-binding OB-fold	FGSG_06110	GzOB021	fgd242-380_s_at	6.8662	7.7529	8.328	9.8312	9.4186	8.6692	7.5052	5.1675	7.7984	8.6962	8.7621	8.443	9.2709	7.4687	10.033	6.3349	9.0171	8.6948	7.3371	7.94	6.4885	8.2295	8.109	9.2168	7.5783	8.41	9.2741	13.447	14.1684	12.817	12.4129	9.8716	10.7389	13.926	8.5318	7.1997	13.8293	11.3622	13.5707	14.2545	12.5225	10.4035	12.0471	13.1795	13.6996	8.5665
Nucleic acid-binding OB-fold	FGSG_06220	GzOB022	fgd247-430_at	11.9641	11.824	9.6095	6.6415	11.5347	11.7573	10.5989	10.8734	8.3866	10.7033	11.2319	11.6991	11.0183	11.7405	11.4559	7.1796	11.7148	11.7062	10.3937	10.1621	10.2347	10.2562	11.652	10.0932	11.5781	11.4093	9.6375	10.4179	10.6972	10.8734	10.5436	11.3348	10.8358	10.0673	11.6617	11.268	10.2029	10.9692	10.0662	10.8923	9.3289	11.1208	11.3862	10.2066	9.8121	11.1232
Nucleic acid-binding OB-fold	FGSG_06777	GzOB023	fgd275-320_at	8.9673	8.7529	10.3133	8.6622	9.2907	9.1108	7.5949	8.8327	7.1982	10.1141	9.874	9.1267	9.4966	9.0342	9.0532	7.4209	8.7309	8.2324	9.3264	9.2027	8.2362	9.5707	9.9478	7.6428	9.728	10.0692	7.7225	8.7272	9.0619	8.8043	8.6637	8.9156	8.4714	8.3945	8.2747	8.1834	9.2069	8.9597	8.5174	9.2001	8.0599	8.7815	8.7282	8.543	8.3647	9.1105
Nucleic acid-binding OB-fold	FGSG_06931	GzOB024	fg06931_s_at	15.0509	14.4596	10.2357	6.8537	14.8015	14.7737	12.7565	13.0634	11.9507	12.354	14.0196	14.8057	13.641	14.8022	13.9624	11.5531	14.9036	14.7771	12.0478	11.843	10.5652	12.0012	12.2474	10.4009	12.8003	12.0528	9.6731	12.3462	12.5122	11.8554	12.1353	12.8141	13.7195	12.0808	13.0811	13.3534	12.4331	12.5769	11.8412	12.4464	11.751	12.3573	12.8627	12.6163	11.5674	12.1216
Nucleic acid-binding OB-fold	FGSG_06951	GzOB025	fgd285-460_at	8.9949	9.4794	9.2355	9.3105	9.5435	9.4086	5.6323	9.8041	10.0201	9.3297	9.257	9.3231	9.0353	9.1572	9.5088	7.6317	9.3124	8.5419	9.7229	9.6405	9.3672	9.6617	8.8447	9.3579	8.8769	8.4322	9.5107	9.3811	9.5691	9.3191	9.8525	9.8233	9.7647	9.3363	9.367	8.7697	8.7102	9.7189	8.9563	9.0189	8.858	10.0122	9.9312	9.6208	8.4503	10.0341
Nucleic acid-binding OB-fold	FGSG_07082	GzOB026	fgd298-50_at	8.7842	7.5506	6.4024	7.4621	8.2233	7.8412	5.1711	6.1695	6.682	6.8615	6.2847	8.3624	6.5337	7.9238	6.4212	7.4068	7.4705	7.3575	8.4776	9.4374	10.6822	9.6664	7.9907	10.3788	8.0179	8.0474	10.3824	7.8149	7.9699	6.7661	7.4258	8.7333	8.1162	7.8499	7.4819	6.7593	6.8391	9.6907	6.882	7.5426	6.4866	9.9989	8.8726	8.4243	6.4055	9.9311
Nucleic acid-binding OB-fold	FGSG_07105	GzOB027	fg07105_s_at	9.3733	6.99	5.8288	7.3024	8.2499	9.0188	8.2031	9.1614	8.511	7.9541	7.2353	9.1057	7.8383	8.6859	7.5373	7.2435	8.9977	6.7536	10.2123	10.0185	8.817	10.1541	10.0889	8.0448	9.8266	10.5939	8.0993	9.2992	9.4909	9.2444	9.2778	9.8829	9.522	8.6001	8.8306	8.971	9.0176	9.8622	8.6568	9.8251	8.2525	8.8824	9.3236	8.4897	8.4282	9.0814
Nucleic acid-binding OB-fold	FGSG_07269	GzOB028	fg07269_s_at	11.0278	10.755	10.6984	10.3487	11.0042	10.333	10.3881	10.8199	7.6012	8.2375	10.7312	10.9316	10.6727	10.8728	10.6189	10.7128	10.5902	11.22	10.1902	10.1047	11.0119	10.2884	10.6815	10.5898	10.6697	10.6531	10.5959	10.3349	11.5696	10.4303	10.1684	10.0473	10.6688	10.2258	10.8969	10.9767	11.3193	10.8183	9.9688	10.9708	9.9813	10.4974	10.4727	9.5676	10.0291	10.6167
Nucleic acid-binding OB-fold	FGSG_08645	GzOB029	fgd349-70_at	10.5088	9.9123	9.394	7.6159	9.815	10.0824	8.8434	9.2189	8.3119	8.2441	9.0312	10.0165	8.1857	10.2315	7.1636	8.0135	10.2378	10.6128	9.941	9.9152	10.1045	10.0662	8.7265	9.269	8.6533	8.9677	9.423	8.976	9.2469	9.8416	9.1442	10.6013	9.6837	9.4195	10.1615	10.0294	9.3499	9.767	9.0839	9.8726	8.6654	10.4838	10.8091	9.6511	8.7423	10.585
Nucleic acid-binding OB-fold	FGSG_08655	GzOB030	fgd349-180_at	12.6038	12.1043	9.4778	7.4132	11.6987	12.4213	10.4372	11.0061	6.9205	10.7552	11.624	12.0833	11.417	12.8658	11.272	7.8871	12.6192	12.3196	11.6902	11.3983	11.0879	11.5172	11.3393	10.7397	11.578	11.4014	10.7093	11.4411	11.0937	11.1965	11.107	11.6537	11.9614	11.3936	12.3175	12.4274	10.3131	10.8082	10.5688	11.7579	11.0443	11.6329	11.6258	11.3926	10.8677	11.7408
Nucleic acid-binding OB-fold	FGSG_08737	GzOB031	fgd353-410_s_at	14.2781	14.0898	8.36	6.9602	13.6113	14.61	11.1381	12.4307	10.5836	10.637	13.3161	14.0339	11.7547	14.2347	12.9709	10.0876	14.695	13.2739	14.492	14.486	14.6008	14.4559	14.1891	14.3696	14.2581	14.4107	14.4125	13.9983	13.6408	13.6497	13.0902	13.3549	13.8892	13.865	13.4756	14.0792	13.5618	14.3848	13.7999	13.967	13.3882	13.8244	13.2324	14.3271	14.0838	14.0635
Nucleic acid-binding OB-fold	FGSG_08750	GzOB032	fgd353-570_at	8.0215	8.1005	10.2923	6.4561	8.6641	7.4071	8.1873	7.3416	10.3569	8.7339	8.6433	7.2526	8.1941	8.3195	7.8094	9.4042	7.4321	7.6681	8.718	8.0749	6.6218	8.0549	7.3873	6.1237	6.9886	7.1757	6.5396	7.1038	7.4586	7.4193	7.5835	7.1858	7.2873	7.6293	7.3225	7.0837	7.0548	7.3901	7.2512	6.7409	7.1694	7.4429	7.6596	7.9195	7.3867	7.2073
Nucleic acid-binding OB-fold	FGSG_08756	GzOB033	fgd353-640_at	7.5699	5.585	6.9971	6.683	8.6065	4.0925	8.1668	8.1786	6.9087	6.1406	5.5509	4.8273	6.7929	6.6129	9.6182	8.7727	3.6276	8.0524	6.5486	6.6147	5.2754	5.7965	6.188	4.6462	5.7608	6.3858	5.4967	6.6203	7.4799	8.1665	7.771	8.5471	3.2824	6.2248	5.7285	4.7719	9.8625	7.4294	7.818	8.8264	7.2233	6.2073	8.0351	6.9576	6.8147	6.7921
Nucleic acid-binding OB-fold	FGSG_08761	GzOB034	fgd354-30_at	11.8603	11.7825	10.2636	10.3348	11.7196	11.651	9.6244	10.8031	8.4473	10.2276	11.0528	11.704	10.9951	11.6411	11.3589	9.6471	11.5815	11.6906	10.2359	10.1252	11.0711	10.1003	12.0963	11.0295	11.8056	12.1561	10.894	11.0157	10.6212	10.7136	10.6607	11.0814	10.3149	10.4329	11.0077	11.1733	10.4325	10.7998	10.1406	11.0121	9.5934	11.402	11.0935	10.5546	9.7064	11.4381
Nucleic acid-binding OB-fold	FGSG_08865	GzOB035	fg08865_s_at	11.1066	10.7493	6.1705	7.6459	11.1105	10.8838	9.9564	9.1203	6.642	7.5339	10.4451	11.4645	10.2963	11.0165	10.1128	6.7189	10.852	10.9715	9.2266	9.475	10.4929	9.5519	11.8317	10.1917	11.5843	11.9604	10.1825	10.8534	10.1284	10.2619	10.5172	10.3363	10.3001	9.827	11.3048	11.2649	10.1018	10.4405	9.7023	10.3569	9.3675	11.152	10.8135	10.1459	9.8407	11.2261
Nucleic acid-binding OB-fold	FGSG_09000	GzOB036	fg09000_s_at	9.0137	8.7693	5.6109	5.408	8.623	8.9769	5.9528	5.9385	9.2559	10.1097	9.2646	9.3616	6.3598	8.622	6.6758	6.9309	8.8627	8.757	10.1986	9.9201	10.9414	9.9847	10.3753	11.7885	11.1575	10.862	11.8161	10.204	9.8839	11.1317	10.2226	10.7252	11.8426	10.7787	12.7521	12.1348	9.3572	10.3635	10.0951	10.571	10.147	11.1973	11.0863	10.6818	9.4242	11.0176
Nucleic acid-binding OB-fold	FGSG_09406	GzOB037	fgd384-230_at	8.5497	6.807	10.3793	10.3514	8.7269	8.6598	9.3058	9.5327	9.2795	10.3376	8.9061	8.6421	9.1116	7.8252	8.7713	5.7824	8.1318	7.1464	8.6966	8.5135	8.0353	8.9423	9.0071	8.4104	8.7465	8.6008	8.0586	8.4757	8.4812	9.4345	8.7644	9.8955	8.1498	8.2477	7.994	7.7766	7.7629	8.6682	8.2195	9.4022	7.8771	8.1938	9.6645	8.5714	8.1414	8.3625
Nucleic acid-binding OB-fold	FGSG_09654	GzOB038	fgd399-180_at	8.7965	6.0442	6.1414	7.8571	8.798	8.2499	7.8725	5.1691	7.7946	9.471	6.573	8.1841	9.229	8.5835	9.2311	7.4198	8.3075	6.0622	6.5665	6.34	6.7275	6.5587	7.3	5.23	7.4586	7.6961	5.4568	7.6015	6.9521	6.9389	6.4728	6.7766	7.2861	7.4691	7.7069	6.9298	7.2308	4.8298	6.5301	8.3587	7.6471	7.6489	7.4467	6.8139	7.1024	7.7556
Nucleic acid-binding OB-fold	FGSG_09662	GzOB039	fgd400-60_at	10.4443	10.1362	11.509	12.1924	11.3048	10.2692	11.869	11.5898	12.2587	12.4773	10.4501	10.6933	12.1307	10.5441	11.5588	11.2649	9.9946	10.3797	9.6538	9.2278	10.532	9.5233	9.5149	10.0385	9.7931	9.6604	10.267	8.9957	8.3417	8.5303	9.3568	8.721	9.5793	8.9916	9.6064	9.6403	8.4728	8.8259	8.3593	8.3296	8.917	9.5615	9.1386	9.3877	8.4252	9.7138
Nucleic acid-binding OB-fold	FGSG_09852	GzOB041	fgd407-30_at	10.3028	10.3471	8.188	7.7729	8.2554	9.251	9.1505	9.9977	7.5492	6.7493	9.2615	10.0471	7.0419	10.1967	9.8558	10.6018	9.686	10.589	9.3085	9.4598	10.6656	9.4845	9.2929	9.8315	9.3799	8.999	10.0959	8.6278	8.5072	8.0616	8.9403	8.9858	10.2258	8.9056	9.5588	9.4249	9.2176	9.7049	8.4031	8.9509	8.0593	9.7292	8.8774	9.0688	8.3318	9.3919
Nucleic acid-binding OB-fold	FGSG_09904	GzOB042	fgd411-340_at	7.3546	5.2791	6.8886	6.9955	5.7737	7.8324	9.2164	7.2345	6.636	7.5104	8.5624	8.1041	8.9037	6.0787	7.8543	7.2335	7.4711	5.7527	5.1973	5.3161	5.0099	4.4039	5.1123	3.9533	4.9823	4.6679	5.1123	4.292	6.3891	6.8798	5.9791	6.0235	6.7754	4.9045	4.855	5.3646	7.1341	6.4507	4.1691	6.5838	6.2415	6.1485	4.541	4.7312	5.2891	5.9234
Nucleic acid-binding OB-fold	FGSG_09991	GzOB043	fgd415-250_at	5.8354	6.3228	6.8663	7.5031	6.1731	3.6871	5.7803	7.1864	5.9706	7.6534	6.8314	5.7266	5.2161	6.8915	5.9138	6.6822	6.9697	5.1938	6.2106	7.5682	8.6801	7.4761	7.4281	7.9538	7.9243	8.1188	8.2957	8.7319	8.4082	8.4621	8.3294	7.6488	6.7234	8.8652	8.1531	8.1494	8.6866	8.4524	9.0096	7.439	10.4243	8.2163	7.8285	8.3322	8.273	7.9226
Nucleic acid-binding OB-fold	FGSG_10122	GzOB044	fgd419-70_at	10.2674	9.5535	8.3026	9.9126	10.1642	9.9894	9.4543	8.7492	6.7377	8.0258	9.5187	9.8063	9.5556	10.4945	8.4684	7.463	10.0271	9.4891	10.8701	10.8387	9.392	11.1147	10.7388	8.9996	10.5307	10.7473	8.7394	9.6216	9.537	10.1339	9.5463	11.1798	9.9747	9.6408	10.4038	10.0859	9.2494	10.1802	9.3596	10.1997	9.2393	10.0032	10.9236	9.2871	9.5163	10.0829
Nucleic acid-binding OB-fold	FGSG_10733	GzOB045	fgd447-220_at	16.4614	15.6706	11.5509	11.255	15.8879	15.3726	13.9098	14.4007	12.7945	13.5564	15.0954	15.7497	15.0205	15.8891	14.8246	13.1703	15.3697	15.9383	12.9469	12.9005	12.8533	13.0369	13.2522	12.3861	13.3938	12.8966	12.233	13.1203	13.2245	13.064	12.4574	13.4342	13.8941	13.1391	13.4193	13.8313	13.3769	13.497	13.1224	13.5695	12.8209	13.3788	13.4986	13.328	12.9797	13.2332
Nucleic acid-binding OB-fold	FGSG_10797	GzOB046	fgd450-250_at	7.872	8.5903	8.9353	9.8038	7.2623	7.9281	9.8302	9.1897	10.161	9.8576	7.662	7.7478	9.1803	7.1152	9.0446	7.7253	7.2057	8.0599	7.6609	7.4345	7.5144	7.5557	7.1916	6.9413	6.8535	6.5989	6.8386	6.9651	6.3956	6.1829	6.2919	6.9846	6.91	6.8163	7.5425	7.0692	7.3447	6.5635	6.0261	4.4666	6.4259	7.0395	7.5534	6.4168	5.9757	6.5615
Nucleic acid-binding OB-fold	FGSG_13120	GzOB047	fgd304-680_at	9.1782	7.073	8.4085	7.9242	9.0929	9.0856	9.7197	9.2778	7.5677	10.1008	9.3458	9.2983	7.8357	9.3646	10.2383	9.0904	8.8649	9.1609	8.8193	8.9347	9.2627	9.4092	9.0753	8.2837	9.071	8.6457	7.7024	9.1348	9.1269	9.4115	9.3145	9.6791	9.7656	10.0211	9.6297	9.6775	8.8148	9.9966	10.0417	9.3803	10.1804	10.1891	10.3731	9.9895	9.3025	9.7254
Nucleic acid-binding OB-fold	FGSG_13818	GzOB048
p53-like transcription factor	FGSG_00350	GzP53L001	fg00350_s_at	10.1532	9.9781	7.3357	7.2654	9.7582	9.807	7.6457	9.115	10.5234	8.002	10.123	10.1349	9.9997	10.5041	9.8611	5.6433	10.4095	10.2404	9.8313	9.7415	8.5564	9.9421	10.4619	8.2445	10.3191	10.81	8.12	8.9166	9.0731	9.365	9.0603	10.5579	9.4834	9.385	10.1243	9.97	7.8767	10.2401	8.629	9.7031	8.7399	9.2562	10.2582	8.897	8.5942	8.9965
p53-like transcription factor	FGSG_03874	GzP53L002	fgd168-20_at	8.4831	8.325	6.2617	10.5852	6.7096	6.4681	7.6381	6.4759	6.1627	7.2021	6.1119	7.0999	6.2026	6.7968	9.1135	9.8241	6.9389	5.6533	8.0128	7.6972	7.9031	7.5087	8.1085	7.6976	7.7047	7.5868	8.013	7.9236	8.0961	7.7643	8.3665	9.0104	7.2517	8.2408	7.4845	7.4213	7.8913	8.0664	8.0355	7.9511	8.2008	8.5313	7.6354	8.0591	8.9685	8.3632
p53-like transcription factor	FGSG_07157	GzP53L003	fgd301-60_at	8.8522	8.6074	11.5773	10.6897	9.6856	9.0741	10.0575	7.4549	10.5054	10.3924	9.2074	9.247	9.3665	8.4383	9.9104	10.6115	8.986	9.2427	4.3484	4.904	6.7033	5.2544	7.7677	6.0415	7.3308	7.0017	5.9866	6.746	5.7719	7.3531	6.2067	3.5509	7.4014	6.9711	9.2537	8.1989	7.4747	5.8286	6.7304	5.9683	6.3999	6.8013	6.2763	6.704	6.3122	6.9319
p53-like transcription factor	FGSG_08397	GzP53L004	fgd336-140_at	9.1174	9.472	8.9078	6.7405	9.151	9.2173	7.4745	7.3165	7.9485	9.4394	9.0866	9.1017	8.6367	9.3957	7.8365	6.0512	9.431	9.2857	11.964	11.5557	8.4679	11.4588	11.2149	8.5409	10.6164	10.7723	8.6449	10.5293	10.299	9.9134	10.5045	9.6242	9.5491	10.3535	9.2409	8.9586	9.4122	10.181	10.1264	10.1454	10.0991	10.188	9.6286	10.6442	10.2361	10.4027
p53-like transcription factor	FGSG_09709	GzP53L005	fgd401-590_at	6.1276	5.5157	6.968	7.6789	6.8343	7.8302	5.392	7.6774	7.1874	8.19	6.0083	5.6305	5.6328	8.265	6.4124	6.6947	7.7546	4.9704	7.9957	8.0325	7.4959	7.8271	7.5445	7.2825	7.3345	7.1906	7.2459	9.8654	9.8799	10.0829	9.3745	9.8017	8.6186	10.203	7.8551	7.9491	8.6996	8.8675	10.0501	10.9626	9.4503	8.8883	10.3278	10.0466	8.9981	8.3974
p53-like transcription factor	FGSG_10985	GzP53L006	fgd457-150_at	5.3198	6.267	6.0402	10.1036	5.6462	5.9757	5.756	8.6732	5.9771	8.6407	8.3332	4.7093	8.8809	5.1647	7.1885	9.802	5.8445	7.2658	7.7134	9.0006	7.585	7.6185	7.1986	6.8364	6.374	6.632	7.0882	2.0772	4.2743	4.9699	3.6206	3.9709	4.7708	4.5416	2.858	4.8339	2.7527	4.7949	3.5934	4.7328	3.0841	5.5478	2.4568	5.2787	4.8664	0
SART1	FGSG_06279	GzSART1	fgd250-240_at	8.2596	8.8861	7.2191	6.1896	8.1293	7.816	9.4689	9.297	8.8923	5.8369	7.6321	8.835	6.684	8.6464	5.4263	6.2698	8.6122	8.7062	9.4065	9.2283	9.2526	9.4331	9.1829	8.7004	8.684	9.1199	8.5856	9.0844	9.3503	9.0915	9.3354	8.7798	9.6601	9.4756	8.5608	9.2777	9.3801	9.7976	9.1904	9.2226	8.6204	9.1374	9.3884	9.3146	9.1934	9.1583
SGT1	FGSG_09837	GzSGT1	fgd406-770_at	6.8319	8.7128	8.4267	9.858	6.8184	7.281	7.2518	8.6843	9.3341	7.2286	7.219	7.9106	7.6569	6.7296	7.3626	7.4654	7.1334	8.038	8.164	7.6217	6.9878	7.252	7.9411	5.8706	7.3204	7.4719	5.8507	8.2239	7.521	8.019	7.4594	7.9162	7.5208	7.6504	7.5	6.7812	9.4912	8.5892	7.6654	8.9735	8.1073	8.7436	8.3435	7.8227	7.6219	9.1752
ssDNA-binding transcriptional regulator	FGSG_01929	GzssDB001	fgd103-360_at	7.1928	6.0742	5.9451	6.6035	5.9846	7.4919	7.3051	4.6826	7.9062	6.2405	6.1536	5.6927	6.9673	4.554	6.7408	5.6999	5.2415	3.848	6.9686	6.6196	5.8873	6.5759	7.8597	6.1241	7.5615	7.6864	6.098	7.3452	8.0418	7.7537	8.4375	8.8726	7.328	6.9609	7.4474	7.0607	7.7673	8.1471	7.4961	8.7033	7.8136	8.1647	8.1891	7.3006	7.8404	8.8976
ssDNA-binding transcriptional regulator	FGSG_10186	GzssDB002	fgd423-20_at	7.9699	7.9361	7.2186	5.8975	8.4144	7.8034	9.6586	9.4316	6.9332	9.4495	7.5548	8.0885	7.9156	8.6053	10.0053	7.5635	7.2984	7.7981	9.2894	8.989	9.3382	9.4151	9.4321	8.4672	9.1881	9.4721	8.4375	8.9371	10.5624	10.9416	9.0645	10.8394	8.5967	9.4491	8.6152	7.8684	10.9031	10.0129	10.3708	11.1821	9.6749	9.0457	10.8712	8.574	9.8011	8.8337
transcription factor FET5	FGSG_00420	GzFET5	fgd16-120_at	8.4203	8.7222	9.1308	6.9644	8.8636	8.7389	6.239	8.4245	6.4333	7.7523	7.5408	9.1745	9.7322	9.1626	9.0589	7.0594	8.6184	8.8326	8.5381	8.3205	8.1305	8.1278	8.3901	7.7322	8.4616	8.6818	7.3792	8.2389	7.9791	7.8639	7.4182	8.5577	8.1666	8.4249	8.8442	8.4487	7.8499	8.6444	8.3073	8.569	7.5188	8.9612	8.6251	8.2778	8.0888	8.5125
Transcription factor jumonji	FGSG_00934	GzJUM001	fgd45-140_at	8.3879	9.0078	9.3264	7.8551	9.2849	8.8347	7.7296	6.9725	7.6138	9.1311	9.3949	8.8805	9.639	8.6842	6.8354	7.5739	9.2246	8.7316	10.5257	10.4057	10.2689	10.1259	10.3924	10.2961	10.2105	9.9122	10.6016	9.8823	10.3941	9.956	10.5245	10.0084	9.5007	9.9478	9.347	9.2276	8.7858	8.8765	9.768	9.6146	9.599	10.0025	9.7947	10.0592	9.4493	10.0462
Transcription factor jumonji	FGSG_01558	GzJUM002	fgd79-130_at	7.2724	6.5664	8.1834	7.4747	6.4459	7.4728	7.2458	7.3529	8.309	7.3534	6.0184	6.6972	6.6695	7.6053	5.4496	6.2769	7.3227	6.4162	9.5163	9.0167	8.2132	9.0887	8.3619	8.8099	8.2147	8.1111	8.66	8.3673	8.2147	8.5872	9.5536	9.2445	7.7275	8.3156	6.8936	7.0605	7.2138	7.3332	7.924	8.1729	8.3185	7.957	8.8531	8.6842	8.4731	8.1116
Transcription factor jumonji	FGSG_05855	GzRUM1
Transcription factor jumonji	FGSG_06840	GzJUM004	fgd278-50_at	9.2902	8.5596	7.2689	9.622	9.215	9.0434	9.2367	8.2063	7.7945	6.1043	9.1583	8.8945	8.6812	9.2911	10.1908	7.3605	8.657	7.7868	7.3151	7.2419	8.2916	7.1647	7.3926	7.3015	7.7327	7.8236	7.5683	7.9612	7.9109	7.8161	8.1535	8.0967	9.4791	8.2568	8.3466	8.9057	8.7762	8.5114	8.5293	8.299	8.3074	8.7469	8.4578	8.06	8.374	8.6141
Transcription factor jumonji	FGSG_13613	GzJUM005	fgd396-130_at	7.8364	7.451	8.1165	9.1654	7.5036	6.3842	7.4418	6.5102	10.1778	7.998	9.4238	8.1625	8.5258	6.5883	9.8731	9.9183	6.3651	7.5326	4.7104	5.0272	5.0188	5.2615	6.6408	2.3923	6.1971	6.4011	5.1014	6.4311	5.8255	5.8711	6.4274	6.9535	6.7317	5.1297	7.25	6.0873	7.706	6.7351	6.7773	7.2991	6.2771	6.7181	6.334	5.2961	6.0402	6.8712
Transcription factor jumonji	FGSG_13928	GzJUM006
Transcription factor Opi1	FGSG_08981	GzOpi	fgd367-320_at	9.2338	8.9758	7.4968	8.044	9.2684	9.7842	6.6549	9.8377	8.2282	8.7201	4.7975	9.7622	5.7366	9.333	6.749	8.7086	9.3695	9.7909	12.329	12.1715	10.6825	12.0784	11.9164	11.4732	11.8582	11.6249	11.3884	11.1845	10.5886	10.5984	10.8782	8.9709	9.6805	11.1499	10.1357	9.8803	8.0952	10.2172	11.2121	10.0641	11.3397	11.4143	9.9996	10.7825	11.3317	11.1499
Transcription factor TFIIS	FGSG_00902	GzTF2S001	fgd40-10_at	9.733	9.672	5.7795	9.7266	9.068	9.2916	6.2166	9.7591	9.02	10.1241	7.7118	9.6823	8.9265	9.1589	9.0606	5.649	9.1296	9.6165	10.6389	10.392	10.5708	10.5551	10.5454	10.2616	10.4585	10.2289	10.5936	9.7272	10.7206	10.2041	10.106	10.5026	9.9959	9.9642	9.9013	9.7747	10.2509	10.0402	10.0579	10.2528	10.0336	9.9194	10.4369	9.6135	10.019	9.975
Transcription factor TFIIS	FGSG_08551	GzTF2S002	fgd347-50_at	9.3479	9.4131	7.6206	9.7088	9.5325	8.369	10.6867	8.3712	8.7884	10.4158	8.5708	9.0784	8.63	7.732	9.1971	10.0358	8.4962	8.1318	8.8412	8.6414	8.978	9.0792	7.7758	8.4204	8.1847	8.0141	8.5476	9.0021	9.2511	8.8625	8.1876	9.5357	9.0177	8.8312	8.7062	9.1666	9.795	9.4807	9.2454	9.6298	8.717	9.198	9.437	8.9196	9.1956	8.8563
WD repeat	FGSG_01665	FgFSR1	fgd88-270_s_at	8.7018	8.1578	7.2391	5.4148	9.0683	8.6383	5.0312	7.1227	7.463	7.9304	6.3254	8.4456	7.553	8.4016	6.7003	7.832	8.6134	9.1714	9.6482	9.6227	9.3255	9.4489	9.8453	9.3986	9.4809	9.4749	9.1353	8.5499	8.9526	8.3639	9.0535	8.7875	8.9465	8.1446	9.0545	9.3379	8.3859	8.8632	8.252	8.5742	8.0327	8.8011	8.9223	8.1173	8.5497	9.0498
Winged helix repressor DNA-binding	FGSG_00502	GzWing001	fgd20-160_at	9.1511	9.7377	9.2587	8.681	7.3894	9.6976	8.6606	8.9506	7.2108	6.947	9.0268	9.2771	9.7686	9.5114	9.2395	7.1494	9.5288	9.8324	10.165	10.0945	9.952	10.1374	10.523	9.7024	10.1758	10.519	9.6718	9.5116	9.0309	9.6532	10.1344	10.9371	9.9201	8.9913	9.6389	9.9737	9.6349	10.3518	9.093	8.9909	9.029	10.206	10.8744	9.6275	8.9538	10.2273
Winged helix repressor DNA-binding	FGSG_00778	GzWing002
Winged helix repressor DNA-binding	FGSG_00946	GzWing003	fgd46-70_at	8.1562	8.5954	10.2634	7.9057	6.3937	8.4357	9.6225	10.424	9.4413	10.2176	8.6887	8.6889	10.7145	7.6256	9.6083	6.91	8.1514	8.6667	8.3972	8.2859	8.7758	8.171	8.3398	9.1714	8.0963	8.38	9.1828	8.0048	8.2892	7.826	8.674	8.2926	7.5506	7.5722	7.1464	8.2044	7.7089	7.7764	7.624	7.8516	8.2234	7.679	8.2019	7.7645	7.504	8.1272
Winged helix repressor DNA-binding	FGSG_01030	GzWing004	fgd50-150_at	7.8803	6.8175	9.7519	8.1448	8.4029	8.3359	9.7967	8.2363	10.3627	6.0292	8.4729	6.1297	9.2857	7.8094	9.1714	6.8447	8.0856	9.144	9.5759	9.1205	7.7678	9.1371	9.2183	7.5764	9.8115	9.2661	7.5653	7.7125	7.0845	8.5646	7.3488	8.8807	8.0937	7.5286	7.5273	6.9562	7.3553	8.2885	7.9667	8.3171	9.6443	7.6264	8.9856	7.5243	6.9757	7.7043
Winged helix repressor DNA-binding	FGSG_01116	GzWing005	fgd55-30_at	9.3511	5.68	5.4663	5.5116	8.1757	9.7118	5.9179	6.9033	5.9331	8.8042	5.61	8.6891	5.1827	9.8169	5.9848	6.7569	9.7767	8.975	10.3552	10.1245	9.7902	10.1944	9.8798	9.8159	10.0837	10.0074	9.7516	10.0771	10.2218	10.325	10.0879	10.7011	10.1904	9.6186	9.5517	9.2595	10.7612	10.279	10.1713	10.5429	9.7379	10.0618	10.3751	9.6943	9.8597	10.2469
Winged helix repressor DNA-binding	FGSG_01689	GzWing006	fgd90-190_at	7.8746	8.2769	7.5196	9.7158	7.5485	7.2409	9.3833	5.7444	7.5064	10.4604	9.5989	8.5672	6.5492	7.2066	7.2656	9.7118	7.944	7.8582	5.7046	6.3839	7.1873	6.4827	7.3469	7.0592	7.331	7.5931	6.9235	7.2139	8.3065	8.0928	7.4432	8.127	6.8367	7.3568	7.4029	6.4625	8.6675	7.5926	7.6174	8.43	7.5024	6.884	7.1169	7.2011	7.8792	6.4381
Winged helix repressor DNA-binding	FGSG_02615	GzWing007	fgd132-60_at	10.1408	10.0764	8.8625	8.5448	10.281	9.8231	9.8776	9.791	9.8777	9.7772	10.2609	10.9683	9.903	10.5128	10.2617	8.38	10.0265	10.2937	7.311	7.3555	11.006	7.7774	10.2796	11.4251	10.1601	9.862	11.4661	6.5561	4.9439	6.1667	5.0661	6.3889	9.8684	5.8787	10.1597	9.7363	6.9743	9.802	6.4864	5.9177	6.5607	9.6017	6.2411	2.8156	5.8048	9.3908
Winged helix repressor DNA-binding	FGSG_03597	FgFlbB	fg03597_s_at	6.9813	8.4201	10.5462	10.6239	7.4729	6.955	8.5949	8.172	9.6945	9.5762	8.2942	8.0483	9.3453	4.7181	8.9946	10.0377	7.2212	4.905	6.9929	8.0788	8.7725	8.4124	7.1946	7.5295	8.5496	8.7926	7.2565	8.2458	7.4773	6.8845	8.6145	5.7703	8.3776	8.6066	8.3319	9.1386	8.0888	9.5006	9.2803	6.2572	8.5763	10.5039	7.2137	8.6297	8.9885	10.2258
Winged helix repressor DNA-binding	FGSG_04254	GzWing009	fgd185-900_at	9.1153	9.6668	7.5262	10.2322	8.8503	9.0093	9.7394	9.4447	9.3462	9.2639	8.7414	8.8962	8.8472	9.7122	9.4471	7.3419	9.5626	8.791	10.0213	9.1442	9.3596	9.3247	9.0504	8.8102	9.0741	9.2705	8.8254	9.4118	10.0229	10.0583	10.1016	10.6755	9.3609	9.3059	8.8363	8.7055	9.525	9.2208	9.5869	9.7494	9.0373	9.4792	10.9736	9.6545	10.0373	9.6442
Winged helix repressor DNA-binding	FGSG_05388	GzWing010	fgd218-30_at	5.4259	5.1655	7.648	7.1128	5.7993	5.5298	7.455	7.3386	9.168	7.1464	6.7574	5.845	5.8012	6.5144	6.5971	6.2559	6.203	6.0032	8.6758	8.3333	7.8704	8.4978	8.3664	7.9967	7.7279	8.1531	7.8754	8.3899	8.6516	8.1754	8.9342	8.4515	7.9946	7.8684	7.4069	7.8295	8.3899	8.3074	8.386	8.7844	7.7092	8.0784	8.3666	8.4987	7.8014	8.4125
Winged helix repressor DNA-binding	FGSG_05520	GzWing011	fgd227-260_at	8.6563	9.2469	8.7264	9.2947	6.8761	8.707	8.114	9.4683	9.425	7.0328	8.176	8.5189	7.2158	9.0175	8.0066	9.393	8.5359	9.4738	9.396	8.9908	7.8497	9.3187	9.5774	8.0144	8.9883	9.0943	7.9261	9.4649	9.2212	9.3379	9.6621	9.296	9.1838	9.0372	9.4505	9.0493	9.1955	9.6025	8.929	9.4957	8.486	10.1173	9.8748	9.1565	9.1811	10.4864
Winged helix repressor DNA-binding	FGSG_05949	GzWing012	fgd237-580_at	5.8525	4.7219	6.9753	6.9733	5.3649	6.2329	7.3807	8.532	8.0767	8.6488	5.2265	5.8807	5.8163	6.7509	8.0412	6.6802	7.0334	4.228	5.2566	5.2311	6.3297	5.9472	4.8817	6.3462	4.7027	6.1609	6.417	4.4744	6.0674	7.05	5.2223	8.0682	6.7353	5.9907	5.1993	4.9982	7.2556	1.8758	6.43	7.0806	6.367	4.7501	8.1851	5.2063	6.2981	5.3049
Winged helix repressor DNA-binding	FGSG_06228	FgFlbA	fgd248-10_at	8.6563	9.0313	9.9421	7.0955	9.6562	8.0641	10.7328	9.7552	10.3518	9.9142	9.605	8.9825	9.8565	8.2025	9.9597	9.8381	8.3594	9.6518	9.6289	9.592	8.7172	9.5185	9.1736	8.4628	10.1939	9.5466	8.4195	9.1906	7.8262	8.2826	9.1315	7.933	8.414	9.6365	8.2717	8.8842	8.0561	7.9182	8.9319	7.9392	9.4892	9.8534	8.5429	9.8976	7.9507	9.6379
Winged helix repressor DNA-binding	FGSG_06359	GzWing014	fgd255-100_at	9.2085	6.7789	7.6998	6.0374	7.6003	9.7648	7.6726	6.513	7.3239	7.3491	6.8982	8.8178	6.6337	9.5359	6.8293	7.0088	9.6046	7.5989	11.8197	11.3578	10.5582	11.5741	9.8554	10.474	10.1525	9.6408	10.3907	11.3497	10.1871	8.1737	10.8591	9.3024	10.7032	10.9743	10.8132	11.317	7.7728	10.9944	9.812	8.5031	9.4962	11.7903	10.5511	11.4887	10.151	11.8801
Winged helix repressor DNA-binding	FGSG_06944	GzWing015	fgd285-340_at	8.697	8.7833	7.3866	6.6452	5.7679	9.0285	5.9841	8.8655	8.1258	9.2828	6.9548	6.919	7.0098	8.2624	6.2948	6.6036	7.8727	5.5024	10.4792	10.3455	8.8097	10.3936	10.8156	8.9576	10.4646	10.691	9.2749	9.9982	10.3819	9.8565	11.0764	9.573	8.6413	9.9367	9.1092	8.5891	7.9005	9.1304	9.4853	9.6788	9.5123	10.3451	9.8649	9.9186	9.5085	10.5474
Winged helix repressor DNA-binding	FGSG_07420	GzRFX1	fgd310-60_at	7.098	8.1883	5.6699	7.9503	6.5273	8.166	6.3705	4.8866	6.5035	6.5931	6.0637	8.4841	8.3371	7.4566	6.9645	6.5729	7.1761	8.1577	9.307	9.0731	7.3855	9.1171	8.9531	7.0504	8.4521	8.6798	6.8004	7.0394	7.3464	7.5662	7.7702	9.2167	7.7786	7.708	7.0995	7.5197	3.7908	8.7002	7.0276	8.0592	7.2491	7.8925	8.8152	7.0449	7.5459	8.1857
Winged helix repressor DNA-binding	FGSG_07433	GzWing017	fgd310-230_at	9.4384	9.3469	11.2492	10.6461	9.8614	9.3454	10.6852	10.3749	9.8939	10.9103	9.8985	9.521	9.8715	9.0715	10.4344	10.0224	9.1302	9.0055	10.5487	10.1504	9.6715	10.0035	9.8093	10.0268	9.6734	9.3715	10.0116	9.3981	9.3097	9.2466	9.4795	9.0277	9.8132	9.4218	9.2675	10.0929	8.1329	9.8233	9.239	9.4478	8.9878	9.6965	9.2169	9.3471	9.1118	9.3863
Winged helix repressor DNA-binding	FGSG_08481	GzWing018	fgd342-160_at	7.7641	7.9983	8.14	6.8431	8.9067	8.3398	6.9764	5.9891	10.4994	7.2246	9.4994	8.9454	8.8192	8.1397	9.7741	9.0697	7.5312	6.5236	9.316	8.7613	7.8149	9.1044	9.5006	7.6081	8.7917	8.9994	7.2848	8.4507	8.3672	8.1155	8.3278	8.4164	8.1857	8.0298	7.4017	7.085	8.8762	8.2194	7.6322	8.8617	7.7793	8.4522	8.4931	7.4406	7.9045	7.9826
Winged helix repressor DNA-binding	FGSG_08572	GzWing019	fgd347-260_s_at	10.0511	8.8335	5.5295	9.8293	8.9274	9.936	4.6141	10.4881	7.5211	9.4759	9.1781	9.5454	9.8353	9.1364	9.9766	9.355	9.5679	9.1402	10.2541	10.4442	9.9944	10.2788	10.4093	10.1425	10.195	9.8781	10.3756	10.2116	9.7284	9.5593	9.9085	9.2504	10.184	10.1581	10.0304	10.1413	8.9612	9.0208	9.3244	9.712	8.8665	10.0959	9.6455	9.7349	9.3135	10.2432
Winged helix repressor DNA-binding	FGSG_08719	GzWing020	fg12395_at	7.0584	6.1117	6.1287	5.9944	5.3688	5.9598	6.7358	6.4099	5.8863	5.3978	5.5354	4.2211	5.1293	7.9493	4.9621	6.1268	6.9697	4.9279	9.1145	9.0577	9.1848	9.4095	9.0545	8.5947	8.9024	9.0975	8.4593	7.8555	8.0699	7.6047	8.3109	9.0108	8.2932	7.9145	8.5175	8.2465	7.876	9.6121	7.3417	8.3247	7.5684	8.3025	8.4685	7.7988	7.2546	8.7708
Winged helix repressor DNA-binding	FGSG_09724	GzWing021	fgd401-780_at	9.464	9.7263	7.7419	7.6928	9.333	9.8064	7.5863	9.6609	6.6887	6.7105	9.8622	9.5226	8.8353	9.034	8.9972	7.0209	9.7244	9.162	10.4688	10.0889	9.1074	10.6745	10.134	8.3666	10.159	10.4488	8.5044	9.2799	9.3896	9.3714	8.7065	10.3214	9.3926	9.2445	9.7185	9.6949	9.3056	9.8162	9.1434	9.9962	8.821	9.1456	10.2193	8.9887	8.662	8.7662
Winged helix repressor DNA-binding	FGSG_10017	GzWing022	fgd416-140_at	7.6252	8.455	7.7444	9.9638	6.6619	7.7475	7.0929	6.8582	9.7971	9.6545	8.6351	8.3591	6.6653	7.7483	8.5015	6.0141	8.7057	6.0847	9.7093	9.5231	8.8228	9.5837	9.8251	8.3693	9.5565	9.6973	8.5237	9.3348	9.5561	9.4633	9.8026	9.5622	8.6289	9.014	8.2513	8.3927	9.039	8.8974	9.0582	9.0588	8.8413	9.1761	9.5447	9.6734	9.157	9.4965
Winged helix repressor DNA-binding	FGSG_10331	GzWing023	fgd425-880_at	4.9741	7.9466	7.9331	7.5338	6.5099	5.2449	6.2176	7.5435	6.6172	5.6619	5.8936	5.4423	8.0399	4.4429	6.8412	7.6204	6.9776	8.1909	6.0879	4.4502	3.5534	5.4851	4.6212	2.06	5.2664	5.7276	2.8217	4.6223	3.7793	5.6531	1.9523	4.6719	3.0054	5.3402	2.6938	4.2418	4	5.3554	5.729	3.157	5.2168	2.3785	2.7442	4.1747	2.384	1.6826
Winged helix repressor DNA-binding	FGSG_10800	GzWing024	fgd450-290_at	10.7843	10.7563	7.1772	9.7743	10.6774	10.873	9.7897	10.3471	9.6028	9.6265	10.4	11.0566	10.0494	10.5602	10.8254	10.0771	10.8489	10.4158	12.816	12.7017	12.3014	12.9175	12.1244	12.027	12.0669	12.1076	12.0609	11.805	12.0184	11.2776	11.9965	10.9237	9.988	11.8247	10.51	10.3634	10.3196	11.9925	11.5773	11.7988	11.2493	12.2406	11.5871	12.3716	11.2692	12.3382
Winged helix repressor DNA-binding	FGSG_10886	GzWing026	fg10886_s_at	7.6966	8.975	9.9793	8.5761	9.1939	7.1108	10.6793	9.3007	10.6169	10.8706	9.5116	9.0423	10.2347	8.0986	8.8706	10.6916	7.4453	7.9242	6.2703	7.0274	6.4599	6.188	7.0269	5.6323	7.1008	7.2349	6.0442	7.2818	7.2296	7.7947	7.0983	7.9661	6.7079	6.9283	6.7756	6.565	7.6658	7.582	7.3668	7.2046	7.4133	6.5463	7.7766	7.1526	7.2097	6.69
Winged helix repressor DNA-binding	FGSG_11826	GzWing027
Winged helix repressor DNA-binding	FGSG_13640	GzWing028	fgd405-80_at	8.8871	8.6118	7.7563	6.0181	6.0809	8.5389	7.4877	6.5651	7.1433	7.0315	5.9676	8.5333	8.5128	8.3138	6.9919	9.2049	8.9506	8.0707	10.1904	9.5105	8.7106	9.6503	10.1886	8.4858	9.911	9.7209	8.3359	9.722	9.5429	8.8573	9.9494	8.5322	8.8494	8.9805	8.7518	8.7544	8.8183	9.0493	8.7569	9.3238	8.5681	9.8119	9.113	9.2452	9.2977	10.2351
YL1 nuclear protein	FGSG_02520	GzYL	fgd126-190_at	7.6659	7.5363	9.6233	7.6328	8.4395	7.7182	6.9285	9.9043	8.9739	8.1917	7.901	5.578	9.5215	8.3535	7.8008	10.0107	8.555	5.5463	8.0894	8.0537	8.203	8.2497	8.0591	7.5777	7.7744	8.2465	7.5459	7.7283	7.8411	8.4837	8.4581	9.9097	8.0066	8.3723	8.2846	8.8883	8.3777	7.5008	7.7986	8.4402	7.431	7.7563	9.9407	8.8399	7.6984	7.7996
Zinc finger CCCH-type	FGSG_02288	GzCCCH001	fgd116-70_at	7.1307	5.3816	6.9508	7.6192	8.158	8.1751	8.9744	8.6924	9.6955	9.1149	7.9679	6.5329	8.851	8.0598	6.2744	7.567	8.3387	4.4938	5.7447	5.3593	7.8189	6.0405	6.0616	8.0938	5.8417	5.3427	7.9024	7.8031	7.7514	8.7482	6.9461	9.1936	8.5252	7.5529	7.9369	9.5101	6.5851	9.6662	8.1371	8.9195	7.5466	8.2961	8.6984	5.8716	6.983	6.925
Zinc finger CCCH-type	FGSG_06860	GzCCCH002	fgd279-40_at	9.5549	10.1056	9.6869	6.7884	6.7004	9.3585	7.8781	7.889	8.5583	5.8379	8.1761	9.3875	6.7238	8.9562	7.5194	7.2977	9.4991	9.2878	9.9215	9.6551	9.3945	9.7771	8.9939	9.1025	9.1142	9.1379	9.0728	9.6662	9.794	9.3419	9.4862	9.8644	9.2932	9.7533	8.543	8.4062	9.1647	9.7494	9.4148	9.8093	9.5568	9.3815	10.2377	9.8235	9.1827	9.6807
Zinc finger CCCH-type	FGSG_10829	GzCCCH003	fgd450-640_at	10.168	9.7758	10.2299	7.984	9.7555	10.5199	7.3755	8.9334	7.9325	10.1795	9.7743	9.839	7.1846	10.8647	10.141	9.9411	10.775	10.0522	10.4808	9.8386	9.908	10.0146	9.8438	9.7286	9.8618	9.9444	9.7212	10.3086	10.1092	9.738	9.9799	9.5503	11.1374	10.0776	10.4898	10.7874	9.0996	10.3822	9.5898	10.3154	9.4605	10.398	9.9222	10.1402	9.9695	10.432
Zinc finger CCCH-type	FGSG_11696	GzCCCH004	fgd5-1020_at	3.3391	7.9786	10.8936	7.3719	8.2137	6.3969	10.3952	7.9372	10.3651	10.1658	9.0026	7.4775	9.5446	5.6556	8.678	10.1546	5.6809	8.262	5.5469	5.7716	6.0161	5.8354	5.641	4.1731	5.5103	5.6121	4.9373	5.7013	6.816	7.6734	5.4575	8.5485	5.8117	6.5261	6.2102	5.013	8.1467	6.15	7.3631	8.0269	7.5769	4.9768	7.8823	4.9616	6.2763	4.7882
Zinc finger CCHC-type	FGSG_01984	GzCCHC001	fgd108-70_at	3.9383	4.6673	9.0244	8.8321	6.1671	4.5008	7.7242	5.8184	6.9071	7.9742	6.6305	4.9625	6.3169	4.0018	7.1301	9.4677	4.0652	5.6162	1.5607	0.3334	1.0772	1.7181	1.4751	1.0841	0.5361	1.2016	2.3896	1.8639	4.0135	1.9928	1.84	5.005	2.5236	2.7355	1.5008	1.3618	7.2617	1.4647	2.6554	3.9964	2.9891	1.9709	4.2234	2.7312	1.6415	1.7268
Zinc finger CCHC-type	FGSG_02080	GzCCHC002	fg02080_at	8.5684	8.6465	6.7916	10.4665	9.2186	9.5969	8.2976	7.3093	11.0203	7.7461	9.8276	9.6049	9.0319	8.9933	10.1389	10.0753	9.0611	9.2904	10.003	9.6026	9.2476	9.3606	8.1482	9.4621	8.3341	9.0014	8.9107	9.0383	8.7801	8.5997	9.6809	8.0576	8.7368	8.9224	8.8331	9.2967	8.4148	9.0724	9.0315	8.9362	9.2802	8.5223	8.7054	9.3823	8.347	8.7242
Zinc finger CCHC-type	FGSG_02646	GzCCHC003	fgd132-410_at	10.2531	10.9483	7.5269	7.5	10.6203	9.6948	7.9349	9.7474	8.13	7.9644	9.3542	9.7126	7.5852	9.9264	8.2744	8.568	9.7804	9.575	8.4007	8.628	8.6498	8.352	9.3977	7.5856	8.9674	9.4023	7.6379	7.5267	4.9103	5.6415	7.3176	8.5015	6.4416	7.3155	8.9083	9.0406	6.2513	6.7617	5.1445	6.6229	6.2869	8.8473	8.5571	8.0875	3.0738	8.7587
Zinc finger CCHC-type	FGSG_05280	GzCCHC004	fg05280_s_at	8.1761	8.0685	7.2071	9.9447	6.6245	7.2437	6.779	6.5122	8.1568	7.5412	9.499	7.8504	6.4867	6.9081	6.759	6.5708	7.5368	6.1799	7.8989	7.9779	7.4684	8.0346	8.8927	6.8491	8.7817	9.0016	7.5915	7.2959	8.009	8.2202	8.1337	8.478	6.9806	7.7524	6.8627	6.892	7.7199	7.4781	8.0577	8.0801	7.1966	7.5714	8.0111	7.9581	7.4724	7.6975
Zinc finger CCHC-type	FGSG_06910	GzCCHC005	fgd283-210_at	8.5445	8.3075	8.2576	9.4141	6.2658	7.6348	8.6709	9.1985	6.325	9.0092	6.5543	6.3277	9.2057	7.5608	6.0592	7.3436	6.8281	7.3209	8.6826	8.5506	9.0158	8.2957	7.7986	8.5464	8.1404	7.6168	8.5919	8.4064	9.0161	8.6441	8.7293	8.8151	9.0061	8.9942	8.2775	8.4698	9.2336	8.3374	8.7971	8.6397	8.889	9.0037	9.1157	9.3086	8.626	9.0276
Zinc finger CCHC-type	FGSG_08897	GzCCHC006	fgd359-40_at	7.6973	8.2026	9.3476	6.1799	7.7027	7.7878	9.5745	8.9535	6.3797	8.8544	5.8283	7.6479	6.3501	4.8222	6.1416	5.1006	7.3004	8.69	9.4005	8.8733	9.0137	8.9848	9.1715	8.4913	9.1472	8.8772	8.5775	8.8621	8.8077	8.845	9.3638	8.7181	8.853	8.647	8.2763	8.6752	8.9067	9.2923	8.6031	9.0922	8.2206	9.0982	8.8983	9.2964	8.6466	9.3607
Zinc finger CCHC-type	FGSG_09892	GzCCHC007	fgd411-210_at	6.7903	5.2311	6.6666	8.5681	6.2321	6.7247	7.9413	9.2332	6.9221	7.5055	5.0717	7.6271	5.4799	8.5852	6.9461	7.0683	8.2588	7.5918	9.3075	8.3381	7.4283	8.4695	9.5536	7.7203	9.3992	9.6897	7.2338	9.0652	9.7072	9.5465	10.192	9.3178	8.8866	8.8003	8.7067	9.0961	9.0784	8.1635	8.8525	8.9819	10.037	8.838	9.114	9.2511	9.3998	9.1032
Zinc finger CCHC-type	FGSG_10143	GzCCHC008	fgd421-100_at	7.6021	9.4441	10.3146	10.7329	10.1736	7.7415	11.3551	8.6251	9.987	11.269	8.248	9.2018	10.8245	7.2182	9.4802	9.9178	7.8755	9.6246	4.8822	4.8053	6.269	2.0461	5.1863	5.1894	4.916	5.337	4.852	7.3102	9.2374	11.0598	6.7282	11.5809	5.4482	7.762	4.7115	5.2396	9.3341	6.3544	9.2904	11.1851	8.7899	3.4155	11.2838	6.871	7.1602	4.5981
Zinc finger CCHC-type	FGSG_10277	GzCCHC009	fgd425-230_at	7.1542	6.2797	7.0625	10.2471	7.1908	4.9246	7.6173	5.7377	9.6955	9.6612	7.7448	8.0187	7.7251	4.3806	6.6947	8.0357	5.2574	4.8545	3.6323	1.0215	2.3391	2.433	1.3448	1.4222	1.1309	2.384	1.6088	1.8237	3.9392	3.3363	4.9463	5.3477	3.6346	3.3561	2.1276	2.8758	6.9404	5.3816	4.4951	5.3761	5.4506	3.5969	1.8836	2.4489	4.8293	1.9411
Zinc finger CCHC-type	FGSG_10286	GzCCHC010	fg10286_s_at	11.566	10.7868	10.2945	10.489	11.3991	11.194	10.5977	10.5384	10.2701	10.3925	10.49	11.5157	11.1623	11.1739	10.5435	10.0947	10.9805	10.7562	10.0095	9.8822	9.6446	10.2411	9.4057	8.8994	9.0927	9.6751	8.8083	9.614	8.7889	9.9823	9.0277	10.3526	9.6377	10.2277	9.2871	9.3609	8.6801	9.0657	9.0651	9.6138	8.884	9.6912	10.8381	9.9585	8.4118	9.5629
Zinc finger CCHC-type	FGSG_10716	GzCCHC011	fgd447-20_at	8.1182	8.4412	8.8852	10.5065	8.8343	9.0342	8.4784	8.3451	9.822	9.2659	8.8201	9.0863	8.4174	9.1956	8.4189	7.3023	9.3749	8.9152	10.2557	9.8486	8.8616	9.89	9.5468	8.9317	9.547	9.6795	8.6427	9.8706	10.1864	9.5875	10.4589	9.2585	9.5228	9.6492	9.071	9.0758	8.6502	8.8243	9.1771	9.4892	8.9963	9.9358	9.6277	10.1248	9.4107	9.9929
Zinc finger CCHC-type	FGSG_12977	GzCCHC012	fgd270-60_at	4.3653	7.6441	9.6943	9.4153	7.4308	5.4552	8.2434	9.9581	8.6052	6.0226	6.8359	6.2985	7.7797	5.1301	9.9519	9.6314	5.0009	8.0112	4.6809	1.9709	1.5509	4.0661	5.2972	3.4249	2.189	4.649	2.4249	2.1859	6.2709	5.5276	2.4087	2.9745	2.3103	2.6462	2.5534	1.6415	7.3671	2.4114	2.8639	6.7798	6.3799	2.3103	5.1457	4.8709	5.0518	1.2079
Zinc finger DHHC-type	FGSG_01411	GzDHHC001	fgd70-450_at	8.8045	6.4875	5.9729	10.1036	6.1258	9.0631	8.5956	7.9698	7.1226	5.7145	8.1791	8.9532	5.2735	9.0808	6.7101	6.431	9.2117	9.3399	8.7169	8.6068	7.7438	8.7687	9.0744	7.8409	8.9798	9.1935	8.1205	8.6173	8.8578	8.7735	9.0378	8.4215	8.7409	8.2562	8.5598	8.6507	7.947	8.8592	8.3637	8.749	7.6227	9.0775	8.9459	7.854	8.3563	9.142
Zinc finger DHHC-type	FGSG_05896	GzDHHC002	fgd236-40_at	8.0079	9.1885	10.1984	10.2352	8.8124	8.5069	8.6788	7.0544	7.4658	9.4298	9.1763	8.8362	8.9434	8.0819	8.6324	7.9121	8.1632	8.6743	8.6832	8.9389	9.1082	8.7738	9.1031	9.0209	9.0188	8.9984	8.7679	8.6087	8.3023	8.7493	8.6553	9.0321	9.3571	8.5592	9.3252	9.2655	8.0614	8.7551	8.3602	8.6553	8.0136	8.7876	9.2829	8.6877	8.4587	8.716
Zinc finger DHHC-type	FGSG_06542	GzDHHC003	fgd259-1450_at	9.0018	8.8279	9.7013	7.8149	9.1505	8.8499	7.4486	6.0968	6.5353	6.7148	6.8211	9.4218	8.6319	9.2422	7.4825	9.2568	8.8803	8.8475	9.8152	10.2419	11.0056	10.013	10.1148	10.3276	9.7262	9.784	10.3529	10.2366	9.8544	9.439	10.7775	8.8557	10.3502	10.8608	10.1399	11.2403	8.7315	9.7044	9.5233	9.638	10.2915	10.2496	9.3928	10.7798	9.54	10.1087
Zinc finger DHHC-type	FGSG_08531	GzDHHC004	fgd343-480_at	8.915	9.1422	6.3563	7.5186	8.8928	9.0554	6.7863	5.8517	8.0184	8.8668	8.3859	8.8424	8.2547	9.2769	6.3475	7.0862	9.0118	8.8598	9.7113	9.9116	10.4325	10.0074	9.8264	10.7877	10.219	9.6842	10.9732	10.1914	9.564	9.9165	10.1668	9.4407	9.9659	9.9004	9.1491	9.7752	8.4193	9.1008	9.4574	9.6928	9.3291	9.9397	10.2219	10.1614	9.5277	9.8503
Zinc finger DHHC-type	FGSG_08915	GzDHHC005	fgd362-30_at	9.1586	9.8248	10.3113	7.1982	6.5173	9.4582	7.5527	7.0603	7.3653	6.2436	8.3957	8.9458	6.9352	9.2082	9.5679	7.5828	9.4289	9.09	10.1182	10.0058	9.7776	10.0887	9.7238	9.5043	9.3732	9.3137	9.8643	9.2374	9.7388	9.4908	9.8375	9.8059	9.0972	9.0246	8.7744	8.1586	8.8169	9.4203	9.2909	9.6704	9.478	9.3894	10.1209	9.3522	9.6059	9.5502
Zinc finger GRF-type	FGSG_05110	GzGRF	fgd205-260_at	4.729	7.6081	8.3848	11.0254	6.1135	6.4259	7.954	8.3945	8.9068	8.5686	7.799	7.2126	9.7172	5.9628	6.6331	8.972	4.5692	8.557	6.3773	5.3237	4.904	5.6642	6.5278	4.3241	6.4433	7.0073	5.3719	6.5151	6.9261	7.4111	6.0917	7.5023	5.5361	6.0518	5.6212	5.3201	8.1622	5.5354	6.8004	7.3104	6.6084	6.2348	7.6814	5.3799	6.3142	5.7076
Zinc finger MIZ-type	FGSG_08455	GzMIZ001	fgd339-90_at	7.8174	5.6795	9.0384	5.9234	4.2157	7.6964	7.1469	8.2805	7.0849	7.1834	6.7346	6.6652	5.342	4.6565	5.9369	7.2686	7.6804	4.9131	9.3719	9.1344	9.3748	9.0588	9.0232	9.8335	9.0696	9.0775	10.0498	8.1746	8.1736	8.4839	8.7327	8.8597	8.8483	8.1398	8.589	8.628	8.3545	8.6736	8.6104	9.333	8.0455	8.4218	8.9847	8.7738	8.1361	9.0729
Zinc finger MIZ-type	FGSG_10015	GzMIZ002	fgd416-120_at	7.6132	8.9811	7.0986	7.8315	6.8732	7.9288	6.9296	6.9911	7.0935	6.1092	7.5182	7.9652	7.4915	8.1139	6.5409	6.7363	8.0193	8.0754	9.8879	9.7443	8.4844	9.6542	9.0597	8.286	8.7769	8.6127	8.7441	9.1712	9.8386	9.4231	9.6536	9.8448	8.3091	8.8046	7.7106	7.5886	8.0645	8.5655	9.0439	9.255	9.0929	8.839	9.0958	9.4019	9.049	9.0138
Zinc finger NF-X1-type	FGSG_02130	GzNF001	fgd111-610_at	3.3827	5.6727	10.05	8.3875	6.4173	4.5008	7.7365	6.3561	8.9096	7.5393	6.8542	5.704	9.3708	8.1613	6.8022	10.3134	4.3957	7.1907	5.8148	5.9505	6.7144	5.3187	5.465	7.062	5.7613	5.2071	6.3286	8.0619	6.6081	7.0528	6.0159	6.9769	7.1141	7.8322	6.3266	7.2336	7.3248	9.3715	6.5977	6.7918	6.9346	6.2248	6.7793	6.2474	6.7006	5.3813
Zinc finger NF-X1-type	FGSG_07076	GzNF002	fgd297-40_at	9.162	9.5363	6.6515	6.363	7.9549	9.2725	7.4005	6.3815	7.765	8.3565	8.2612	7.3651	6.5193	9.6166	9.6631	7.0985	10.0649	9.788	7.4581	7.6596	7.6367	7.4786	8.0619	7.2871	7.7988	7.9413	6.7993	7.6008	7.934	8.0069	8.0141	9.0056	9.2836	7.5254	10.3156	10.343	7.5868	7.5121	7.8781	7.9248	7.7388	7.2207	8.5033	8.3642	7.4268	7.5842
Zinc finger Rad18-type putative	FGSG_04221	GzRad001	fgd185-500_at	8.2609	8.788	8.0309	10.1009	5.6349	8.856	7.4621	7.0209	11.0784	5.6499	7.0262	8.5506	6.5821	8.4925	9.4926	8.2373	8.4203	8.9026	10.0848	9.2195	6.1963	9.5158	9.3807	6.8172	9.0602	9.3084	6.4253	9.086	9.5383	8.8112	9.8704	8.5238	8.1026	8.3955	7.387	6.8571	8.2512	8.5211	8.1583	8.9968	8.9437	8.8981	8.9524	9.1012	9.0982	9.3819
Zinc finger Rad18-type putative	FGSG_04258	GzRad002	fgd185-940_at	5.4063	8.5229	6.7241	6.9706	8.9448	6.9612	8.4543	5.6485	7.4106	6.3728	6.2296	4.3827	6.3493	3.9561	6.8276	7.4112	6.6683	4.354	8.0497	7.862	5.292	7.9908	7.7943	5.7093	7.8074	7.7239	6.1795	6.7626	6.8864	7.6956	6.5705	7.9649	7.1052	6.0088	6.5942	6.2852	6.8898	7.5389	6.2919	7.5922	7.2717	6.9907	7.9804	7.1634	7.1633	7.1611
Zinc finger Rad18-type putative	FGSG_12264	GzRad003	fg12237_at	5.7301	7.4676	5.6988	8.3913	3.8207	6.488	5.7716	9.241	6.6622	8.5794	8.8488	7.2466	7.693	6.7255	5.3005	5.7309	7.4088	4.144	7.2979	6.4949	6.4271	6.9761	6.681	6.5555	6.9538	6.8876	6.8304	7.1329	6.4454	7.3927	7.228	8.4588	7.6945	6.6914	6.7189	6.5783	7.1469	7.3383	7.1183	7.4874	6.7233	6.9948	7.9987	6.6953	6.6048	7.1865
Zn2Cys6	FGSG_12006	GzZC001
Zn2Cys6	FGSG_12002	GzZC002	fg12228_at	2.9222	9.1502	9.2694	9.8307	8.7502	7.5087	8.9534	9.0238	10.3151	10.8278	9.1921	8.3939	8.4065	8.4665	8.2702	8.5843	8.2151	5.9291	8.7937	9.2883	7.9811	9.2307	8.0227	7.5907	8.2567	7.776	8.3596	9.551	9.229	8.9918	10.7773	8.3298	9.6157	9.7908	8.5733	9.6887	9.3078	8.875	9.4819	8.0122	10.0322	9.887	8.3362	10.5904	9.9253	9.9026
Zn2Cys6	FGSG_08831	GzZC003	fgd357-180_at	7.3291	8.845	7.1343	9.0263	6.37	4.3434	9.6204	7.1159	6.4045	8.5443	6.8869	7.6234	9.5681	7.503	8.6919	7.0897	6.193	6.5248	7.9497	8.2937	8.0119	7.6263	8.6362	8.3883	8.8486	9.1446	8.4629	8.987	8.9613	9.766	8.6012	9.8743	8.8698	8.6955	8.0048	7.9277	9.8486	8.9265	9.6589	9.9848	8.9264	8.6448	9.8122	8.3149	9.4595	8.5586
Zn2Cys6	FGSG_10030	GzZC004	fgd417-110_at	4.6519	7.3774	9.5394	7.1075	7.966	7.6002	7.4426	7.9768	8.1902	7.7459	8.6503	8.2079	9.3357	7.5596	6.8931	7.3711	6.1264	6.3316	6.0652	5.8822	4.6668	5.8934	7.6849	5.5182	6.7793	7.2198	6.025	6.3361	7.1955	7.5385	7.2289	6.7889	2.7137	6.9521	5.9001	5.4396	7.4111	5.0308	7.0028	6.9502	6.62	5.6859	7.1959	6.6067	6.4276	5.9514
Zn2Cys6	FGSG_11624	GzZC005	fgd499-20_at	7.5409	6.9005	6.9261	7.1433	5.9791	6.2839	7.4196	8.9669	7.2585	5.4709	6.0804	4.6741	4.6508	6.1342	9.1147	6.6366	4.2638	5.2847	4.9416	5.3074	5.8367	5.4941	5.7417	4.8344	5.784	5.9418	3.957	6.1669	2.211	6.3531	4.0259	6.4308	5.0103	5.709	4.9212	5.366	7.7481	4.8146	4.6932	5.5481	5.8452	5.8902	5.599	5.2479	3.009	5.7309
Zn2Cys6	FGSG_09945	GzZC006	fg09945_s_at	7.203	5.6005	5.8644	6.2628	6.1577	6.2426	6.1056	5.4453	6.631	5.1934	4.991	5.4828	6.6387	6.2679	7.98	6.8726	6.866	4.6871	7.4646	7.6137	7.1809	7.2189	7.3942	6.9713	6.7934	7.5332	7.373	7.5548	6.9247	7.3383	7.6085	8.2417	7.7095	6.9266	7.7058	8.4737	7.3896	7.5601	7.0734	5.0152	7.3327	7.1898	7.341	7.0528	7.2657	7.5996
Zn2Cys6	FGSG_09524	GzZC007	fgd393-60_at	9.1629	8.712	6.2515	6.143	8.7018	9.8439	6.5999	6.5251	5.7538	7.8625	9.3432	10.0584	7.0528	10.3916	6.9999	6.8221	9.7718	8.7588	7.6838	7.5377	2.8115	7.6803	10.1557	6.456	10.3172	10.0524	6.7068	10.768	9.4563	10.2327	9.829	9.1641	10.1529	10.0037	9.7084	9.3845	8.334	10.7362	10.4932	10.3146	10.2932	10.7549	10.7934	9.5252	10.4081	10.9223
Zn2Cys6	FGSG_09349	GzZC008	fgd383-50_at	7.468	8.2825	10.354	10.6552	9.1799	4.5497	9.0493	10.0128	9.189	10.3946	7.3689	7.8094	9.8155	6.045	4.8992	10.3018	5.6296	7.7068	3.1094	5.6467	4.9255	5.319	6.777	6.744	6.1416	8.2291	6.8251	5.4269	5.0708	5.7331	4.4529	5.7049	5.0072	4.9672	5.6938	5.9052	6.2817	5.0717	5.8868	5.61	5.3586	5.5295	5.2238	4.6758	4.8283	6.5177
Zn2Cys6	FGSG_11520	GzZC009	fgd473-150_at	7.6346	5.9355	9.3324	9.791	8.9141	7.9352	6.06	9.3439	9.4358	9.3254	8.5557	8.6604	8.4127	7.6991	5.8387	8.967	8.0999	8.6774	7.065	6.4514	6.8119	6.8288	9.194	5.4886	8.9585	9.4651	5.2939	8.4863	7.4795	7.2269	8.179	7.0528	6.7354	7.8032	6.7982	6.1457	7.1767	7.3534	7.2458	7.5897	7.1535	8.3431	7.0996	7.9115	7.9447	8.6241
Zn2Cys6	FGSG_10977	GzZC010	fg10977_s_at	6.5726	5.5567	7.7476	7.4992	4.4383	4.3082	5.709	7.5025	9.8292	7.0275	8.5928	5.353	5.3001	2.926	6.7419	7.8251	2.4114	4.7714	6.5558	6.5561	5.302	6.6985	6.6901	4.1481	6.4601	6.7361	4.2758	7.5269	6.8675	7.6346	7.4253	7.8569	6.0775	6.7182	5.4545	5.8777	7.1839	6.4345	7.298	7.6084	6.7006	6.6024	7.9314	7.8759	6.7222	6.6004
Zn2Cys6	FGSG_11051	GzZC011	fgd458-230_at	3.3434	2.5801	5.6979	8.439	5.6343	3.8319	6.7279	5.479	8.2421	7.2415	5.5329	5.2238	6.3439	3.2839	4.2517	7.8218	5.4653	3.9402	5.09	3.774	0.6041	4.7845	5.6156	0.8718	5.4783	5.5999	0.9709	7.7103	6.9857	6.0832	7.6546	1.3505	2.5211	6.9997	5.1894	1.0909	6.7653	7.8185	7.3624	6.0989	6.2338	7.8592	6.3058	7.5554	7.547	8.4315
Zn2Cys6	FGSG_11462	GzZC012	fgd467-710_at	5.0661	7.5233	5.4202	7.1157	4.441	2.3813	7.8105	6.3277	6.8717	6.9601	6.062	6.2098	5.6238	3.4141	6.4468	9.5853	5.6876	4.797	7.433	7.1569	6.7859	7.4706	8.8099	5.848	8.5375	8.5483	6.7335	7.497	6.5125	5.8405	7.3238	4.4627	5.7968	6.6242	6.3818	7.01	7.4215	7.0651	7.3052	5.6331	7.2205	6.4571	5.6238	7.5128	7.5892	6.8718
Zn2Cys6	FGSG_10891	GzZC013	fgd454-40_at	7.0187	7.0895	7.5969	9.4257	9.1907	7.7868	8.437	6.6473	9.3539	7.3685	5.9054	6.0646	5.6602	7.3535	9.6658	5.846	7.4205	6.2787	8.5503	7.6988	6.4207	7.9825	8.0728	4.9011	8.0185	8.1214	5.7285	8.0574	7.726	7.8184	7.8117	6.8755	7.9265	8.5057	7.21	6.7593	7.667	7.3185	8.4154	7.8307	7.7415	8.1137	8.0205	8.1303	8.0726	8.0414
Zn2Cys6	FGSG_04680	GzZC014	fgd194-820_at	7.4892	3.6088	6.4325	5.4162	7.3246	7.0363	5.3313	5.7444	7.8329	8.5431	5.6381	7.558	4.4951	7.0796	5.4118	4.126	6.0056	7.6733	8.9681	8.5028	7.4766	8.0596	7.4315	7.484	6.7878	7.5425	7.2311	5.9329	5.3677	4.0108	6.0413	4.8664	3.3868	5.8699	7.0168	5.3491	6.5494	4.682	5.9103	4.6058	6.1087	6.2521	5.0058	5.8197	7.1986	6.4411
Zn2Cys6	FGSG_04666	GzZC015	fg04666_s_at	4.6662	8.2041	9.155	9.027	6.144	5.8452	7.1644	5.2939	7.5264	7.226	5.5638	5.546	9.5323	5.8607	8.1357	6.7308	6.7991	6.6743	5.5564	5.4185	4.7729	5.4983	7.2412	3.5886	6.9696	7.1412	5.2269	5.8848	5.6118	4.4976	5.4912	5.2787	5.4692	5.2961	5.5622	5.7592	5.8199	6.0177	2.8156	2.2449	6.286	5.6375	5.3621	5.9605	4.7745	6.1623
Zn2Cys6	FGSG_04496	GzZC016	fg04496_s_at	7.6289	8.7695	10.1033	7.4656	9.2355	7.6721	9.7531	9.6228	9.7032	9.6342	8.8945	6.407	10.0988	8.5534	8.8393	7.4455	7.9837	7.3987	7.5907	7.1946	6.7892	6.8396	7.2872	5.6519	6.8065	6.9001	6.1127	7.8132	7.1044	7.5159	7.603	7.5336	6.6546	6.9643	7.2215	6.2147	7.217	7.3627	7.5254	7.3443	7.3663	7.2836	7.3411	7.7123	7.121	7.751
Zn2Cys6	FGSG_07575	GzZC017	fgd315-150_at	3.6814	5.779	9.6693	11.0213	6.5154	6.9601	9.2113	9.4218	9.7241	10.5994	7.3219	8.7816	9.9578	3.0824	6.9404	7.5657	7.4296	7.7313	6.4978	5.8723	4.4423	6.1287	6.0206	5.3161	5.4433	6.829	5.0299	6.5027	6.9196	6.1428	7.911	6.7212	3.7698	6.7921	3.5046	1.6088	6.8742	6.8754	6.6519	6.29	6.3971	7.4688	6.7694	7.0112	7.038	7.6769
Zn2Cys6	FGSG_07568	GzZC018	fg07568_at	4.4195	5.7137	6.6004	9.5996	6.2186	4.2979	6.9129	6.9729	7.8482	6.5996	6.1489	5.7592	7.71	7.4711	6.735	7.0882	5.7148	8.3053	4.435	2.6622	5.7142	5.4249	2.9561	4.6865	4.9754	6.0146	3.2079	2.5969	4.9533	2.1043	3.8319	6.1158	5.5814	3.5046	3.106	4.3909	6.4119	5.2776	3.4316	6.4194	5.4145	4.6696	5.684	2.5705	2.0036	6.1412
Zn2Cys6	FGSG_05926	GzZC019	fgd237-330_at	2.9946	7.6414	6.0862	9.9965	8.0383	6.2876	8.6183	7.4251	6.3561	7.506	8.9223	4.4588	9.8085	6.9413	7.9134	9.5736	4.8585	5.0712	5.8298	6.0841	4.9079	6.1661	5.6349	3.3306	1.7655	5.0461	2.8094	9.2346	9.6279	9.1507	8.3517	8.7516	7.0925	8.5546	7.4289	5.0913	9.4889	8.8498	8.7688	8.5665	8.9288	8.8886	8.6243	8.8806	8.9972	9.6145
Zn2Cys6	FGSG_03924	GzZC020	fg03924_s_at	5.1906	5.7167	10.7074	6.8985	8.4965	6.5593	5.7363	5.7452	8.9801	6.3038	6.8292	4.9265	5.0157	7.1649	6.0898	5.9683	4.0832	8.0082	6.0126	5.5777	6.1948	6.6625	6.5506	5.1445	6.1583	6.944	4.5844	5.8035	5.7173	6.2355	5.6005	6.3063	6.5824	6.2854	5.0197	6.0674	7.2733	6.5842	6.7015	6.4607	6.6171	5.5317	5.9467	5.8994	5.6203	6.2823
Zn2Cys6	FGSG_03873	GzZC021	fgd167-260_s_at	6.5632	7.1707	9.6839	7.0231	9.0298	7.675	8.9465	9.7681	6.0624	9.8953	7.9166	7.3269	8.7218	7.5216	9.3939	8.3456	6.9634	8.8386	6.9675	6.2974	6.1075	6.2192	8.3805	5.7211	8.0296	8.578	5.3775	5.3327	8.4242	9.4852	7.0708	10.0326	5.1807	3.2388	5.9013	5.8575	9.3276	5.6693	8.2416	9.7666	7.4468	7.2661	8.7791	6.1191	7.046	7.8137
Zn2Cys6	FGSG_04170	GzZC022	fgd183-180_at	7.7077	9.2602	10.2851	8.002	9.0452	6.5065	8.0164	9.3023	7.8121	10.0607	6.8074	5.4538	8.0533	7.5326	7.7112	7.1474	7.7661	8.3723	5.9129	5.8917	6.7229	5.8792	7.6616	6.3149	8.5076	8.6377	5.5207	6.62	5.9891	6.452	6.1544	5.5094	7.3032	6.2821	7.5842	7.513	6.2273	7.4993	6.0691	5.9158	5.9165	7.024	7.058	6.581	5.2415	7.7255
Zn2Cys6	FGSG_05827	GzZC023	fgd233-1670_at	4.8298	6.0663	7.367	7.3824	7.5185	7.7094	10.0309	9.4716	9.4615	9.3222	8.0383	4.5975	8.6795	7.7262	6.1434	6.5376	7.2215	7.4798	10.1625	10.1441	7.6824	9.9704	9.4891	7.3376	9.1077	8.6348	7.4055	8.0818	6.0828	7.3583	7.191	6.3588	4.4383	8.1274	5.8642	5.1469	7.2839	6.995	7.1901	6.2536	6.6466	6.8167	7.2374	8.0544	6.8885	8.0008
Zn2Cys6	FGSG_06516	GzZC024	fg06516_s_at	4.3118	5.5292	6.9316	7.8976	5.2494	5.8657	6.7134	9.6745	6.3427	7.7861	6.1757	4.7666	5.8407	6.2696	6.5892	8.6181	4.2578	4.3161	1.7137	4.6305	5.2604	4.9107	5.4989	3.6276	4.1795	5.2392	0.9782	5.669	3.861	3.121	4.7159	5.2869	1.7355	5.2145	3.5534	4.7076	7.9593	5.8392	5.0501	1.9298	6.1198	5.0135	5.433	5.7787	6.2763	4.9317
Zn2Cys6	FGSG_03606	GzZC025	fgd160-500_at	7.9882	4.3399	9.6065	7.2603	6.0264	6.0483	6.8846	6.6201	7.4634	7.5132	7.1897	5.0955	7.8574	7.4636	6.8539	7.3621	5.7093	7.0176	5.4899	4.6611	6.5365	5.3165	9.1281	5.4087	8.7902	8.7558	5.9186	7.0797	6.4102	5.7955	6.8156	5.5053	3.8053	6.7594	3.99	0.9561	7.4402	6.1981	4.7153	6.3846	6.1731	4.9491	5.5747	6.2244	6.3471	3.8738
Zn2Cys6	FGSG_02150	GzZC026	fgd112-70_at	7.9403	8.8131	10.1293	9.528	8.8566	7.6508	9.0985	9.2985	9.743	10.0031	8.8746	7.1221	6.2979	7.6415	7.8371	10.0756	7.184	8.275	7.3531	7.2001	8.704	7.5816	9.2989	8.3003	8.7386	9.2026	8.1521	7.8615	7.2452	7.4841	8.1259	6.9271	6.6336	7.7595	6.7596	6.1114	6.8574	7.3605	6.9863	6.9882	7.1657	8.9422	6.769	8.3088	7.6227	9.1672
Zn2Cys6	FGSG_05309	GzZC027	fgd213-40_at	8.8661	9.2528	9.1169	9.2705	8.9973	9.18	7.9858	9.7522	9.1174	8.6017	9.8789	8.6388	9.2933	9.0569	10.0697	8.0465	8.7045	8.9446	9.4033	10.6162	10.3594	10.3847	9.4316	10.4194	9.3842	8.9537	10.6664	10.3615	10.1795	10.3281	10.8567	9.8864	10.0282	11.2861	9.7476	9.7051	10.2535	10.5667	11.3715	9.7066	11.3689	11.0992	9.7135	12.1679	11.0785	10.4724
Zn2Cys6	FGSG_02825	GzZC028	fgd141-400_at	4.6865	8.2434	10.3086	8.8488	8	6.8499	10.074	8.4577	7.6252	6.2815	8.9095	4.7549	6.2765	7.2824	5.6212	7.9302	7.1854	7.1332	6.6827	6.683	6.6342	6.3306	5.647	6.8758	6.4484	6.2464	6.5351	6.6032	6.5388	6.7419	6.8884	5.5898	6.9803	6.9863	6.5435	5.9807	6.6788	7.2553	6.8639	5.9554	6.5322	7.3408	6.3553	7.0546	7.1636	7.7257
Zn2Cys6	FGSG_06448	GzZC029	fg06448_at	8.3268	9.1817	10.7729	10.2422	9.7008	7.5257	9.2286	9.9711	9.0108	10.705	9.2361	8.4813	8.685	6.6144	9.1901	7.7118	7.3	8.1526	7.8237	7.2029	6.4764	7.482	10.3915	6.3273	9.5381	10.123	5.8885	8.6849	8.0026	7.999	8.5453	7.8103	6.0272	8.1087	6.2296	4.7729	8.3238	7.1064	8.4398	8.0237	7.6846	7.2324	7.1084	8.3152	8.3569	7.2771
Zn2Cys6	FGSG_06380	GzZC030	fgd257-10_at	6.059	7.3745	6.1497	6.2059	4.0781	3.6241	9.5036	8.1982	10.459	8.8791	4.3284	6.9325	5.3223	3.7845	5.5922	7.5339	5.2254	3.5607	5.0188	5.3377	2.3477	5.5723	4.8001	4.6949	4.3764	3.0942	3.8329	5.5254	6.308	6.3916	5.8672	4.1675	3.9561	6.6798	2.384	3.7708	5.7085	3.251	7.7893	5.3114	7.8044	5.4535	4.6758	4.5192	7.639	5.3125
Zn2Cys6	FGSG_04782	GzZC031	fgd196-1160_at	7.5789	8.22	10.0937	8.3972	8.403	6.541	9.903	9.3063	9.5095	10.4063	8.7141	7.8775	8.0382	6.4854	7.1302	6.4838	7.1698	7.6707	4.7076	5.5972	5.5148	5.4529	7.2826	5.4754	6.8479	7.1177	4.8283	6.2589	5.1878	4.6124	5.7584	2.2296	4.3827	5.2887	5.8349	4.2525	6.6312	3.9982	5.6845	4.669	5.4145	5.4138	4.3861	5.7109	4.3183	5.7098
Zn2Cys6	FGSG_00153	GzZC032	fgd5-740_at	3.2943	7.5813	5.6308	5.383	7.4911	5.5595	6.6346	8.9843	7.2598	7.5874	4.3764	5.5236	9.2273	6.2147	5.9329	7.8772	5.6044	8.2059	4.9607	5.1404	4.6294	5.2315	9.2679	4.6927	8.8181	8.9288	3.6531	5.7861	6.8995	7.3861	7.236	6.4155	5.6648	6.1119	5.6082	6.7477	7.527	6.5226	7.3524	6.5512	7.5578	6.5586	6.847	6.7827	6.3489	7.1228
Zn2Cys6	FGSG_13652	GzZC033	fgd406-590_at	3.272	3.8689	8.4863	10.0437	5.9759	3.796	6.094	8.7286	9.0616	9.5161	7.4255	4.9973	6.4509	3.7159	6.37	6.1849	4.433	6.58	6.0255	5.8281	5.9885	5.2384	5.1085	5.5931	4.7366	5.6499	5.4877	6.2493	5.1173	4.2055	5.5777	5.0963	5.3049	6.3289	5.811	5.822	5.9472	6.1079	5.6702	4.2055	5.7206	6.9335	5.1214	6.0764	2.85	7.0802
Zn2Cys6	FGSG_13625	GzZC034	fgd401-190_at	4.9653	7.0996	5.3551	8.5528	7.1575	4.5261	6.4443	4.1334	5.6476	8.7514	7.1339	5.9172	5.6862	2.257	4.9855	2.4647	0.903	4.3103	4.0233	3.0618	4.5254	0	0	3.9982	3.6713	2.7782	3.4074	3.1938	1.0144	1.0635	0	5.3402	3.9588	1.6554	1	0	2.8972	0	0.8875	0.516	3.7527	0	3.861	0	1.144	2.2048
Zn2Cys6	FGSG_13386	GzZC035	fg12406_at	7.5003	7.8626	9.713	8.8622	7.2667	4.8043	7.3557	9.5348	7.8064	9.0497	9.0545	8.8385	8.9848	7.3132	7.0317	9.0463	6.8988	8.5656	8.6164	8.6128	6.7412	8.3087	7.3154	5.5385	6.4456	7.6816	5.6499	9.136	9.1547	9.0716	7.6221	7.7212	6.0112	8.9384	7.5363	5.822	7.9196	7.2572	8.3497	7.8393	8.7029	7.6073	8.4424	8.9069	7.8251	7.4837
Zn2Cys6	FGSG_13344	GzZC036	fgd345-30_at	5.5931	5.2102	5.4909	5.5735	5.7029	6.9366	7.5115	8.7272	9.2658	8.8553	8.2233	8.134	6.9629	6.6931	9.2112	8.4685	6.4371	8.0113	6.7233	6.4744	7.8255	6.2382	6.4923	7.0355	6.8591	7.093	7.0394	6.3623	7.0324	7.0297	6.4963	6.5404	6.3775	6.6454	5.9834	7.2786	8.2028	5.2865	7.2183	7.178	7.5652	6.588	6.932	6.9856	6.7841	5.9472
Zn2Cys6	FGSG_13098	GzZC037	fg12166_at	6.7723	7.5375	6.4075	7.6599	5.1027	6.6536	7.2435	7.6616	9.2562	8.9203	6.4524	8.149	6.5234	6.436	7.0353	7.3249	7.1719	5.4182	8.0255	7.3114	5.9614	7.2293	7.5064	5.7131	6.6616	7.4503	4.843	8.057	7.4408	7.4038	7.8241	7.8792	6.5795	7.2144	8.7848	7.4538	8.054	7.1858	7.9501	7.6307	7.863	6.763	7.9353	7.6913	7.6135	6.8449
Zn2Cys6	FGSG_13008	GzZC038	fgd280-270_at	6.3899	8.2828	9.2643	5.8181	5.5163	5.2668	6.8953	6.1585	9.5119	7.3044	5.0005	5.0635	4.811	3.121	6.6548	5.7049	6.2077	5.2802	8.7132	8.3181	7.4289	8.173	8.275	6.8628	8.0265	7.5371	6.5503	9.3121	10.2786	9.5778	10.4573	9.0937	8.5481	9.695	7.8633	9.3012	10.1581	8.8164	9.9187	9.1319	9.6558	10.2377	9.3466	10.2489	10.2157	10.2175
Zn2Cys6	FGSG_13830	GzZC039	fg12183_at	8.5804	9.0958	10.3496	10.0713	8.3151	8.376	7.2911	9.9912	8.7073	9.8839	8.4273	9.2404	8.5026	7.5481	6.7471	10.2486	8.2012	7.8943	9.2195	9.0011	7.0029	9.052	9.3973	7.0919	9.3223	8.8168	7.1408	9.5801	8.4186	8.6546	8.2177	8.3732	8.9858	8.6021	8.4689	7.9567	8.8782	10.0059	8.832	9.1051	8.6251	8.9604	8.2307	8.0115	8.8466	8.7388
Zn2Cys6	FGSG_13828	GzZC040	fgd460-950_at	6.8981	7.8299	9.7697	8.4729	8.1956	6.5312	7.8549	4.0875	9.3647	9.5352	5.5258	7.5385	7.9023	4.6317	9.0263	6.1146	5.1481	6.7114	4.6753	6.302	2.9672	5.3757	5.4643	1.6736	4.5192	4.7981	0.8953	7.5106	5.4453	5.2817	5.477	5.4084	4.9598	7.0553	6.1365	4.7076	7.077	6.1457	6.1229	5.8904	6.8986	5.033	4.204	5.89	6.3568	5.7968
Zn2Cys6	FGSG_13457	GzZC041	fgd323-650_at	7.6687	7.2402	10.3403	10.8428	8.2102	7.4453	7.3821	9.3772	10.1991	11.2024	9.1865	8.8487	10.0623	7.4254	9.8893	10.5314	6.9846	7.8094	5.1235	4.4343	5.1081	4.6479	6.9009	4.8425	6.3834	7.1525	5.0993	5.6244	5.6138	6.2319	4.6809	2.1077	5.1114	5.8948	5.3899	2.3757	5.4558	2.6462	4.9491	1.6915	5.8686	4.8992	4.8718	5.9898	4.6736	5.0849
Zn2Cys6	FGSG_12173	GzZC042
Zn2Cys6	FGSG_12134	GzZC043	fgd122-200_at	10.5129	10.161	6.4138	7.2122	10.3007	10.541	8.3297	9.0168	9.5329	7.8355	9.5716	9.92	9.7868	10.2704	6.9352	10.3184	10.6221	10.3914	8.7768	9.4358	5.1679	9.6048	7.7799	5.7032	7.5705	7.5893	6.1123	11.1079	10.9504	10.4202	9.7559	8.6031	8.4263	12.0184	10.1843	9.2412	10.9094	10.5776	10.8216	10.261	12.3849	9.9613	9.9175	10.8355	11.4056	9.5624
Zn2Cys6	FGSG_12094	GzZC044
Zn2Cys6	FGSG_12398	GzZC045	fgd160-1190_at	8.3496	7.1158	4.8379	8.9295	8.343	8.8595	4.4101	6.8472	5.4269	5.0268	6.1572	8.4645	5.0807	8.872	8.438	9.086	8.2909	7.8701	9.7565	8.4883	6.1318	8.9578	10.3519	5.4253	8.9852	9.8443	4.9732	8.0002	8.242	7.5933	8.0835	7.058	6.7716	7.7468	7.284	5.9955	7.8936	6.8738	7.5102	6.8209	7.4734	7.0865	7.2739	7.1692	8.2136	6.603
Zn2Cys6	FGSG_11996	GzZC046
Zn2Cys6	FGSG_12385	GzZC047	fgd163-70_at	3.6194	3.9607	5.91	5.8994	5.2242	4.4383	5.5942	5.1243	6.7462	6.7294	5.4363	4.1795	7.648	3.8309	5.9444	6.5726	5.5632	5.6462	4.8151	2.8953	1.5261	5.2802	1.0496	0.251	2.7004	1.8278	0.8953	6.0235	4.7677	4.5577	6.1819	6.2887	3.1635	4.7729	2.7225	3.6633	6.306	7.6636	2.2898	2.7268	4.5735	7.1005	2.9126	5.6707	3.1538	7.2577
Zn2Cys6	FGSG_12660	GzZC048	fgd200-620_at	6.1823	5.9907	9.1645	10.1621	8.3417	7.283	5.8104	8.6996	6.2159	8.9304	8.1714	6.7177	9.7168	6.6511	9.2117	10.8192	4.3226	7.6189	5.4456	4.7203	4.7698	1.0772	5.0548	4.9402	5.7674	6.3092	5.3778	6.8175	6.3649	5.735	5.706	5.5049	7.2981	7.4809	5.4222	5.9644	7.64	6.1717	7.3374	6.1129	7.5711	5.9896	5.4326	4.8977	7.7793	4.8202
Zn2Cys6	FGSG_12611	GzZC049	fgd196-1230_at	7.0137	7.9508	9.5489	8.4737	6.2151	6.2405	9.3382	6.2871	10.4224	9.8547	6.3558	7.6803	8.8689	4.2884	8.9014	9.0356	6.605	8.3306	4.1946	4.2713	7.2888	4.263	4.477	5.5937	5.2536	5.3384	6.224	2.4957	4.2743	3.3391	3.4168	2.5361	4.774	3.5135	2.266	2.3334	7.7042	3.4828	5.585	1.3219	2.7506	5.2758	0.6135	2.441	3.3462	2.3533
Zn2Cys6	FGSG_12597	GzZC050	fg12093_at	7.506	5.7737	7.6041	7.1986	7.5501	5.3951	6.9612	8.5995	6.5966	5.6256	8.3419	4.4906	5.4542	3.7442	6.1352	5.8545	6.2806	6.437	9.1814	8.4011	7.3196	8.4704	10.5974	7.3909	10.1724	11.1268	7.2156	7.364	7.6641	6.727	8.2791	5.6203	5.822	6.5054	6.1054	7.0234	8.3268	7.2883	7.4998	7.4162	7.3002	8.0924	7.3702	7.8547	7.7882	8.6966
Zn2Cys6	FGSG_11720	GzZC051	fgs00018_s_at	6.132	6.0297	9.0898	8.8127	9.6341	4.4944	6.5954	7.427	8.5503	7.8521	6.3255	6.0902	7.1311	5.5916	6.7754	7.1423	6.038	5.9411	3.1619	2.0461	3.5583	2.4033	3.9764	3.3799	2.511	5.8089	3.6029	5.2491	2.6554	2.06	5.1538	5.5053	2.9542	3.3262	2.6346	3.6904	4.332	3.1293	3.8349	6.4957	3.4141	3.1763	4.6282	3.1938	2.4983	2.86
Zn2Cys6	FGSG_11709	GzZC052
Zn2Cys6	FGSG_11686	GzZC053	fgd5-690_at	4.8166	6.757	6.982	5.5426	5.0522	5.2032	6.5457	6.1904	6.2735	9.5397	7.6234	6.8013	7.7827	3.9791	7.3728	5.5463	4.8836	7.7339	0.4751	3.6848	3.729	0	3.4101	3.7908	0.1506	0.6415	2.269	3.3161	2.1795	3.9117	0.111	2.2418	0.7225	2.8797	4.8181	1.6323	2.8094	2.0807	3.1506	5.155	3.8063	1.433	0.2869	1.3103	5.0587	1.8953
Zn2Cys6	FGSG_12742	GzZC054	fgd224-590_at	8.2267	9.0627	5.7236	8.0516	8.4675	7.9457	9.4345	8.7476	6.2848	6.6103	7.8298	9.3129	9.1009	8.0013	8.5155	8.1882	7.8761	8.8106	9.021	9.7358	7.1042	9.6546	9.0494	7.3169	8.7131	8.2721	7.3963	10.284	10.7489	10.7894	10.5071	10.0425	9.7914	10.7076	9.2968	8.2863	10.7353	10.0949	11.4407	9.5861	11.5974	9.4089	9.8466	9.8354	11.7212	8.8691
Zn2Cys6	FGSG_12714	GzZC055	fgd214-10_at	6.1274	7.9641	10.5503	7.3847	8.8687	7.1483	9.9429	6.8935	9.6664	9.3396	7.8512	8.0365	9.9911	6.9446	8.2488	6.1018	8.3211	7.3781	5.7923	6.5163	6.5429	6.5081	8.1851	5.8186	7.7927	7.9373	6.1497	7.2109	5.4296	5.8006	6.9534	5.6588	4.3764	6.5555	5.7118	4.9241	6.6014	1.4594	6.0864	5.6508	5.5506	5.6974	6.5706	6.7558	4.649	5.4145
Zn2Cys6	FGSG_12703	GzZC056	fgd210-20_at	6.7598	7.7618	9.4847	9.9562	7.4612	7.4388	5.2036	6.9403	8.3064	9.7819	6.6981	8.3509	6.6057	7.6258	7.9797	6.8396	6.9536	7.3925	9.0671	8.7669	8.0706	9.1439	8.7028	7.6343	8.341	8.5946	8.2941	7.2475	8.6521	8.9601	8.2914	9.35	7.0214	7.296	6.914	6.2863	9.263	5.6539	8.4679	8.8734	8.3241	6.6135	8.3074	7.0235	8.5664	7.04
Zn2Cys6	FGSG_12798	GzZC057	fg12059_at	5.0734	7.8311	7.1513	9.1768	5.6323	6.5827	6.1843	9.1588	9.6721	5.8099	7.403	7.1489	6.3835	6.2871	8.3407	5.5201	5.7211	3.4686	4.1667	5.2215	1.3448	4.4822	5.6415	4.121	5.0277	4.7897	4.4861	0.3674	4.4861	5.3205	3.7613	5.6806	2.2479	4.4443	4.8728	2.1375	5.78	2.4647	5.0139	5.3494	5.292	1.9928	5.9669	2.1144	4.5668	1.6415
Zn2Cys6	FGSG_13172	GzZC058	fgd315-670_at	6.1198	8.4725	9.5956	8.7989	7.889	6.0063	8.8769	9.0415	9.0712	10.3613	8.5484	7.9045	4.785	7.2737	7.9747	8.5572	6.0201	8.3195	6.2386	6.7594	8.2464	6.7036	6.8611	7.7302	6.6964	6.6761	7.8726	6.2772	5.5756	5.8907	5.8304	6.1142	5.5835	6.3775	5.7098	5.7732	6.7376	5.9253	6.4386	5.9355	6.4888	5.6559	6.4727	5.6616	6.2561	6.1471
Zn2Cys6	FGSG_08861	GzZC059	fgd358-260_s_at	6.9141	4.557	7.8683	7.6296	5.0544	5.5229	7.0428	7.5886	5.935	7.5221	4.354	6.3952	6.6591	6.8727	6.8134	6.9855	3.4906	3.6633	5.7208	4.5379	4.4699	4.6899	1.585	1.9745	0.2141	4.2525	0.0426	5.2604	6.059	6.0213	6.2165	6.2848	5.5601	5.3266	3.5521	4.6375	7.4043	5.189	6.7679	7.2407	8.1729	6.3021	4.2861	5.076	6.1683	6.6272
Zn2Cys6	FGSG_08808	GzZC060	fgd355-400_at	8.0785	7.8117	8.7723	10.0342	9.0235	8.0071	8.8914	9.0998	9.3029	7.462	8.6829	8.5262	8.7563	8.5641	7.7007	7.3131	7.9398	8.8942	9.7545	9.1307	8.7652	9.2392	9.1688	8.7556	9.1168	8.9854	8.676	8.5345	8.6984	8.7198	9.1822	8.7857	7.1034	8.1931	7.3193	7.2111	8.7549	8.3981	8.18	8.7232	8.0548	8.7041	8.833	8.6541	8.4733	9.2017
Zn2Cys6	FGSG_08791	GzZC061	fgd355-210_at	7.3661	5.1574	9.9265	9.0911	9.3833	8.2858	10.8259	8.9379	9.5209	6.1649	6.4258	8.9189	9.1995	8.758	5.4012	9.136	8.0565	8.1788	8.2872	8.3424	6.4291	8.2994	9.0605	6.7733	8.6298	9.0643	6.9283	7.6569	7.8137	7.562	8.0069	8.5624	7.4529	7.3723	6.4943	6.9116	7.7301	7.005	7.7264	7.9965	7.4742	7.4015	8.3218	7.5981	7.2834	7.6331
Zn2Cys6	FGSG_12584	GzZC062	fgd196-190_at	5.675	6.6892	5.9269	7.137	7.4962	5.9914	8.5287	5.9023	9.3347	6.9937	5.2653	5.2277	6.5229	6.7085	6.2178	5.1863	4.8022	6.7662	4.7897	4.0224	5.1094	2.7159	4.6645	4.327	4.7623	5.4276	4.7845	4.4155	1.7908	5.2464	3.7334	4.9565	4.4718	4.1514	3.7301	2.5753	8.0433	2.2048	4.2342	3.905	6.2267	3.861	4.5279	4.9184	5.5732	4.04
Zn2Cys6	FGSG_12528	GzZC063	fgd146-300_at	6.924	6.6571	6.7497	9.2625	8.8275	6.9214	8.8745	10.0643	8.5782	9.9201	8.9665	7.6891	8.6526	7.0828	8.3481	10.3042	7.4008	7.5632	8.7026	8.51	6.5438	8.3161	8.7397	6.217	7.6625	8.6721	6.2003	9.4034	8.1474	8.3365	9.0782	7.9641	7.302	8.7237	7.8821	7.0925	8.947	8.76	8.9094	8.6987	8.6383	9.0066	8.2236	9.1543	9.0905	9.0349
Zn2Cys6	FGSG_11672	GzZC064
Zn2Cys6	FGSG_11654	GzZC065	fg12021_at	6.0431	5.8485	9.2095	10.1793	4.9505	5.1886	9.9489	9.3481	9.1548	7.6026	5.04	4.6622	8.6627	5.6605	6.5514	8.5159	4.6542	5.8868	5.1799	4.6809	5.4947	4.033	2.852	4.3667	5.4712	3.257	2.6088	5.3593	4.7687	5.4819	3.9644	3.4906	5.5043	5.0466	4.7393	4.3512	2.6508	3.1538	4.7692	4.5484	4.4175	2.1243	2.3277	2.275	4.3632	0.4222
Zn2Cys6	FGSG_09726	GzZC066	fgd401-850_at	7.3547	6.7173	8.7455	9.065	7.7823	6.4915	6.8978	9.3777	6.7852	9.5129	7.5272	8.3273	5.3906	4.4316	7.582	9.5885	4.9274	8.3414	7.6609	8.2669	9.7017	7.9362	6.6384	9.7022	6.8226	6.5803	9.5951	5.488	5.0518	6.1906	5.1432	5.5534	6.6039	7.1686	6.0815	7.761	6.4167	5.3306	6.8924	5.9807	5.9948	6.0909	5.2141	6.0257	5.5696	5.1871
Zn2Cys6	FGSG_09921	GzZC067	fgd411-520_at	7.6626	8.6422	9.611	7.9686	6.4087	8.6663	9.2197	9.0803	10.1519	10.0522	9.0994	8.8071	9.4811	7.9183	7.9856	8.4171	8.5745	9.2154	11.2617	11.9248	10.3841	11.744	10.5685	10.4375	11.0336	11.0392	10.2501	11.0753	11.5042	10.7852	11.4946	10.2633	9.5778	11.1819	9.3134	8.8701	10.5929	10.1906	10.6114	9.8378	11.3685	10.1977	11.4911	11.6554	11.0421	10.1306
Zn2Cys6	FGSG_09884	GzZC068	fgd411-120_at	7.8359	8.0807	5.6918	7.6088	7.9218	6.7189	7.6464	8.1032	7.1286	8.3801	5.8709	6.2566	6.6344	6.2687	6.8426	7.2703	6.1526	8.0806	10.8368	10.5208	9.3309	10.4215	9.9493	8.8053	9.5921	9.9951	8.7021	9.3333	8.43	9.0947	9.5787	8.2715	8.3949	9.4592	8.7505	7.5324	8.5526	9.6369	9.1943	8.0671	9.8669	9.6787	8.3014	9.6222	9.7178	9.7687
Zn2Cys6	FGSG_10536	GzZC069	fg10536_at	8.3965	8.8392	11.4101	10.7916	9.2616	7.897	11.1193	10.364	11.4213	10.6058	9.2656	9.1969	10.4305	8.2066	10.4443	11.3528	7.3164	9.6105	6.4355	6.7089	7.13	6.3885	7.2343	6.8853	7.263	7.6592	6.7245	7.7831	6.7819	6.9261	6.7438	6.6655	6.9959	7.6566	6.1066	7.0006	8.2357	7.198	7.2852	6.9842	7.1659	6.8716	6.6061	7.3215	7.6157	7.059
Zn2Cys6	FGSG_10505	GzZC070	fgd441-40_at	5.7361	5.2672	8.911	9.5806	7.8309	5.2612	8.5289	5.9986	7.2719	9.0722	8.015	7.124	6.849	7.3951	6.557	6.7821	6.2731	6.674	6.0919	5.8349	6.3604	5.8851	6.0723	5.7285	7.2423	7.5696	4.5777	6.6574	7.6662	7.6665	7.0857	8.9884	5.9953	7.5236	6.3295	6.6685	8.9379	7.6972	8.8319	7.8557	9.2859	7.1112	8.0226	6.5969	9.2743	5.7074
Zn2Cys6	FGSG_11821	GzZC071	fgd35-620_at	6.0045	6.3851	7.8304	9.9434	8.1479	7.373	7.4922	6.4502	10.1536	6.4286	8.474	8.2571	7.5937	7.1011	8.6598	9.9324	7.2921	5.1185	8.3503	8.5316	8.8427	8.6824	7.3093	9.2021	7.9181	7.7969	9.2301	8.6778	9.2369	9.5997	9.2532	10.0551	8.0113	8.7414	8.1806	7.9522	9.7283	9.0503	9.365	9.1402	9.7912	9.1687	9.6579	9.0211	9.3442	9.2264
Zn2Cys6	FGSG_09594	GzZC072	fgd396-30_at	8.1378	9.072	10.3573	8.7105	8.5031	8.2408	7.4471	6.2983	11.0902	10.6042	9.6571	8.9986	10.7646	7.7054	6.9561	10.2747	8.2401	7.9632	8.8416	8.9719	8.6069	8.5859	9.4621	8.1552	8.9786	9.222	8.3743	9.0468	8.4921	8.8214	8.8162	8.4377	9.3133	8.8619	8.7674	9.7349	6.9784	8.2862	8.4868	8.6006	8.575	8.6448	8.7528	9.1869	8.7688	8.9722
Zn2Cys6	FGSG_09178	GzZC073	fgd371-170_at	8.5897	8.6713	7.4799	10.2367	9.3791	8.6569	7.0735	9.227	6.8251	10.2708	9.1917	9.7199	9.4694	8.6951	8.377	10.7943	8.397	9.3069	9.0237	10.4393	10.0593	9.8355	7.0223	10.3373	8.3235	7.339	9.9163	9.073	8.1353	8.5577	8.7328	7.3865	8.7936	9.0996	8.5748	7.9012	7.1977	8.2923	8.9231	7.4388	9.578	9.1928	8.0538	9.3413	8.7798	9.2799
Zn2Cys6	FGSG_09147	GzZC074	fgd370-1320_at	8.4835	9.3124	7.5322	8.9688	8.8847	8.3793	5.5683	7.8126	6.7436	9.7138	9.1872	8.8037	8.3789	8.2744	9.8367	10.0473	8.3906	8.9949	7.5225	7.6239	8.3579	7.5912	8.7873	8.0213	8.6321	9.1989	8.2342	7.8367	7.4127	7.5757	7.7869	7.6236	7.6318	7.8451	8.1703	7.077	7.6646	8.503	7.6183	7.8648	7.5086	7.9967	7.506	7.6213	7.2964	8.514
Zn2Cys6	FGSG_09123	GzZC075	fgd370-1040_at	4.8714	5.3916	6.9769	7.6831	5.5692	6.5106	5.2334	8.7109	9.617	7.4112	7.5334	5.5844	7.6204	6.7513	8.3199	6.963	7.1237	5.2114	3.9069	3.9919	4.4886	5.275	7.5247	5.6616	6.8291	7.8867	5.8861	5.9288	6.2234	6.2961	5.9768	7.1081	5.9088	5.8515	7.0292	5.0909	7.2186	6.0915	5.6209	6.5711	6.3397	4.4243	5.6645	4.6993	6.239	6.4923
Zn2Cys6	FGSG_09111	GzZC076	fgd370-900_at	7.6631	7.8287	9.9201	4.757	5.596	7.959	5.1039	7.4087	6.6931	6.8968	7.1673	3.5546	9.3842	7.6329	8.7479	5.7861	7.1423	4.9823	6.1739	5.7249	2.6088	6.5295	7.1614	2.0875	6.2085	6.7764	2.4647	6.537	7.4598	6.5724	7.1424	2.5801	1.0426	5.4104	4.7639	5.3103	7.7973	3.516	6.6467	6.4519	7.0353	4.4555	6.7901	6.9742	7.1033	4.3568
Zn2Cys6	FGSG_09065	GzZC077	fgd370-370_at	5.2746	4.0018	7.2827	5.4087	7.2106	5.7782	6.2759	7.2038	9.5931	8.7898	3.7991	5.3306	6.4227	6.3052	7.65	7.9077	3.2418	6.5	6.3861	6.1037	6.3365	6.2917	7.5077	5.2176	6.805	6.7024	5.0665	5.7134	5.9581	2.278	6.4739	6.4456	5.4935	4.0072	6.1876	5.7018	6.5791	6.8823	6.0777	5.4963	5.7355	6.6397	6.451	6.5691	5.9898	7.2914
Zn2Cys6	FGSG_09014	GzZC078	fgd367-750_at	8.3343	8.6032	6.922	7.5028	6.712	8.1123	9.4314	6.2392	6.2307	7.6304	7.1117	5.3733	5.8723	8.0048	6.4894	5.5555	7.739	5.6441	9.7962	10.1618	10.123	10.3335	9.9514	10.659	10.0308	9.6146	10.6876	9.6241	9.7381	9.4035	9.5719	9.1514	10.518	10.461	11.1908	11.0837	9.0611	10.9372	10.0958	9.4384	9.8938	10.4591	9.3206	10.0229	9.9052	10.1684
Zn2Cys6	FGSG_09333	GzZC079	fgd380-200_at	7.7904	8.0143	6.7929	6.9458	8.6728	7.5819	9.2919	9.2502	6.3152	6.5461	5.9586	8.4607	9.1968	7.6011	9.2902	6.6533	6.6008	8.6589	7.194	7.042	9.2357	7.2115	6.4366	8.9844	7.3289	6.3939	9.0428	8.3502	8.4567	8.1836	8.4143	8.3585	8.9897	8.4203	9.2455	7.5445	8.3887	8.944	8.6787	7.6294	8.327	8.4811	7.6288	8.4622	9.3592	9.03
Zn2Cys6	FGSG_09331	GzZC080	fgd380-180_at	7.0534	7.78	5.7669	6.5318	7.6301	6.5968	9.191	7.4855	7.1777	9.8593	8.1585	8.1009	7.8423	6.9829	7.4231	9.2572	6.9012	7.5725	5.9993	4.8987	6.9544	6.0025	7.0828	6.0099	6.2802	6.2284	6.8711	5.845	6.5447	6.1603	5.8445	6.2456	5.6366	5.4653	6.5529	5.2713	7.9177	6.1619	6.1637	5.348	6.388	6.0052	5.6135	5.6168	6.451	6.9027
Zn2Cys6	FGSG_10458	GzZC081	fgd435-350_at	6.2828	5.0295	8.7602	10.1299	8.0559	6.2865	7.0953	6.0221	8.4588	7.2682	7.7951	7.7317	6.3393	3.8758	9.496	7.0307	5.5392	7.8937	4.1481	0.9928	3.7708	0.5945	4.0426	3.9165	4.4568	1.3161	1.8197	4.6177	5.2453	5.2083	3.2854	5.1022	2.84	4.8258	1.6599	0.7312	6.0083	1.9819	5.9565	5.1428	4.5783	1.7991	6.2715	1.9782	4.5711	1.9146
Zn2Cys6	FGSG_10429	GzZC082	fgd434-200_at	6.9176	6.7513	9.5652	7.3523	6.9296	5.0036	6.1295	7.8299	8.6574	7.6719	8.4301	4.4148	7.4196	4.0135	5.4439	7.1102	5.7466	9.0786	5.8592	5.8066	7.7151	5.9488	5.8902	7.799	5.6798	6.5537	7.7376	8.2654	8.2828	7.867	9.0887	6.5563	6.3341	8.8437	6.4989	7.4016	7.6179	7.33	8.9378	6.853	10.195	8.8743	6.2472	9.6612	9.3405	8.6091
Zn2Cys6	FGSG_09318	GzZC258	fgd378-130_at	7.697	9.1644	9.3327	10.0275	9.6172	8.3715	7.5998	7.2143	10.2802	9.9467	9.0001	9.0558	8.0217	8.3699	8.7366	9.4633	8.6839	7.7639	9.8403	9.4024	8.4026	9.3024	9.6612	8.8884	9.6856	9.4059	8.5774	9.5358	9.5386	10.0213	9.8514	9.7905	7.9939	10.1628	7.5401	7.7081	8.6604	9.0876	10.2087	9.8552	10.7762	9.6405	9.858	10.4109	9.0672	9.219
Zn2Cys6	FGSG_08972	GzZC084	fgd367-220_at	9.0249	7.8743	5.6334	6.3259	8.6917	8.7681	8.8872	6.7675	7.2229	6.1357	8.9418	8.6744	6.9922	8.705	6.4817	7.0747	8.4158	8.788	10.0375	9.556	9.4407	9.5917	10.2531	9.2921	9.9713	10.0881	9.1188	9.8484	10.7134	10.0512	10.4224	9.6851	7.4227	9.5294	8.2362	8.1216	10.6429	9.4108	9.9047	9.7828	10.0011	9.4199	10.1369	10.6484	10.0051	9.6627
Zn2Cys6	FGSG_08930	GzZC085	fgd362-280_at	8.1172	8.0987	9.0543	6.0639	8.4548	8.4947	7.6822	9.6344	10.0122	6.8474	8.131	8.6046	9.1895	8.3342	7.4643	7.8434	8.9222	6.4576	9.8169	9.5103	9.3443	9.388	8.9691	8.926	9.1171	8.633	9.0199	9.8883	10.742	10.9078	10.1557	10.3546	10.3846	10.6489	9.9458	10.6537	10.5266	10.3694	11.0727	10.3081	11.4952	9.9402	9.9239	10.1555	11.3164	9.4336
Zn2Cys6	FGSG_08924	GzZC086	fgd362-180_at	3.5765	5.1522	7.7088	5.8924	5.9153	5.68	7.4308	6.9171	5.8537	10.1374	6.6596	4.7949	6.6294	3.6053	6.4296	7.3904	3.3799	6.5606	10.0951	9.4797	8.6477	9.1256	9.5206	8.4585	9.9715	9.605	8.6448	8.6219	7.7758	8.879	9.1065	8.9099	6.9967	9.1205	6.3792	8.383	7.5292	7.5689	8.475	8.5805	9.1933	9.0015	8.6364	9.4882	8.1134	8.243
Zn2Cys6	FGSG_10069	GzZC087	fgd417-610_s_at	9.0294	8.7559	6.6408	9.351	8.6123	9.3308	5.738	7.9944	6.3658	7.6628	9.2515	9.463	6.4182	8.9685	9.0992	8.8325	9.3102	6.6502	9.6908	10.5424	10.4946	10.2491	10.2655	9.7734	10.4131	10.4747	9.4219	10.0121	8.9344	8.9256	9.019	9.6543	9.7328	10.0031	9.0716	10.1703	8.4676	9.0721	8.9008	9.12	8.8021	9.2715	9.6304	9.5138	8.7299	8.6728
Zn2Cys6	FGSG_11561	GzZC088	fgd473-610_at	7.7671	8.6203	6.6658	10.1625	6.3856	7.7302	6.9757	7.0201	10.0133	10.7148	9.2092	7.7281	6.9837	7.5607	6.5002	8.826	8.0877	8.1813	7.3405	6.9351	7.8118	6.8167	9.6718	8.7463	9.0895	9.3085	8.3743	7.1772	7.0503	7.5077	8.3928	7.7684	7.0859	7.3299	7.3742	6.4856	7.9186	7.581	7.2263	8.0418	7.0128	8.0871	7.7434	7.4101	7.1331	8.3792
Zn2Cys6	FGSG_11551	GzZC089	fgd473-510_at	9.2009	9.3542	5.8953	7.7436	8.1362	8.7728	6.023	9.4361	8.3134	7.1818	9.7619	8.9295	6.5418	8.3132	9.3407	5.7444	8.1083	9.4777	7.2845	7.168	6.0725	7.1582	7.8711	5.5853	7.5785	8.1171	4.7377	6.3407	6.1599	4.9208	5.9521	4.8068	2.9946	5.4168	5.7714	5.2184	7.0851	5.7142	4.9103	6.1795	6.4901	4.3583	3.8982	5.2196	6.3583	5.2994
Zn2Cys6	FGSG_12244	GzZC090	fgd192-690_at	7.0268	3.5373	9.4587	8.839	7.5972	6.757	7.2052	7.2318	10.1064	8.5052	5.5481	6.6414	8.9179	5.0405	8.9337	9.9306	6.4607	6.6067	4.269	3.6519	4.7463	3.9279	5.2083	0.6599	3.2854	5.62	4.0644	5.2196	5.2559	5.3027	2.6415	3.8817	2.8856	4.2839	4.0557	4.2705	7.4907	0.903	4.384	0.848	5.8634	2.5729	4.9561	3.1906	5.7616	5.0561
Zn2Cys6	FGSG_10364	GzZC091	fgd433-10_at	7.6428	7.8252	8.106	10.1331	7.8407	6.5835	8.3435	10.0262	7.7264	9.8176	7.7895	7.6539	6.7744	6.2871	8.6043	5.2234	6.6823	7.9638	6.5877	7.2624	7.8726	6.8714	7.2681	6.7276	7.3959	7.6312	7.3493	5.3923	6.1731	7.0266	5.889	8.2084	6.6628	6.4448	7.5669	8.0931	8.1674	6.1615	6.471	7.7573	7.0531	5.5475	7.5989	6.8464	6.5309	5.8946
Zn2Cys6	FGSG_11093	GzZC092	fg11093_s_at	6.6209	8.0831	7.9187	7.5736	8.9341	6.6693	9.8458	8.9793	10.1075	7.615	5.7674	7.4087	7.0925	6.4085	8.6308	9.9185	5.9551	7.5212	5.5889	5.9982	6.4857	5.8243	5.9444	5.9743	5.8161	6.9862	6.467	6.6026	5.7151	5.9855	6.0936	6.1623	5.4825	6.5165	6.4547	5.4145	6.924	6.1878	6.6562	5.4542	6.9083	6.7255	5.8186	5.8686	6.6675	6.5314
Zn2Cys6	FGSG_11218	GzZC093	fgd460-880_at	1.7824	5.4751	7.4585	7.1137	4.9658	3.6904	6.456	6.1214	7.0057	5.0583	4.4189	3.846	5.5129	2.5945	5.6141	6.6675	3.557	5.5097	1.9184	1.3448	1.7782	1.5705	2.4725	1.696	2.189	1.257	3.7323	4.9542	5.4634	4.0126	4.934	2.9203	3.3118	6.3494	5.861	2.4087	5.6221	5.1085	2.0321	5.7057	6.1918	6.273	5.5478	6.042	6.1043	5.647
Zn2Cys6	FGSG_11186	GzZC094	fgd460-500_at	3.8104	7.9792	6.1463	5.7848	7.7165	4.9919	6.8622	6.5029	7.4319	6.9046	6.0139	4.9649	7.9717	5.1305	8.9053	9.7629	6.4764	5.6067	4.4581	4.6854	5.5113	2.0144	6.3821	5.1518	5.878	6.1641	3.862	4.4515	4.7301	4.2668	4.6439	4.7602	3.9165	3.8369	5.5674	3.4738	7.3262	6.1256	4.7666	2.9392	6.7182	6.6063	4.3757	4.8465	4.0321	6.9597
Zn2Cys6	FGSG_11271	GzZC095	fgd464-70_at	7.5168	9.0447	8.9372	5.4185	5.8582	7.934	9.9817	5.5286	7.3087	7.6883	5.7772	7.4539	9.5018	4.441	5.8184	5.5635	6.8847	6.9844	10.2115	10.1407	10.026	10.3801	10.1773	9.4658	9.8542	9.9769	10.437	6.8343	6.9312	7.2716	7.8067	5.3291	5.1481	6.8362	5.6536	4.1359	6.7698	6.1361	6.607	6.8691	8.6685	5.925	6.3161	6.9736	6.5917	5.5524
Zn2Cys6	FGSG_11262	GzZC096	fgd463-180_at	8.1813	7.2362	5.9255	6.2718	8.3163	7.829	7.2022	9.3641	6.1167	6.6831	6.8535	8.2784	5.0712	8.0932	6.5187	5.4124	8.2388	8.2952	6.9023	6.4053	6.4661	6.8472	8.8492	6.3111	8.6521	8.6581	6.8897	6.6714	6.635	6.7863	6.6302	6.06	5.1043	6.6897	5.6311	5.8946	7.1171	5.2754	5.8222	6.1693	6.8566	6.3549	6.5664	6.5067	6.9958	6.4978
Zn2Cys6	FGSG_11356	GzZC097	fgd465-270_at	5.6044	8.6372	8.132	5.6851	5.9709	2.9928	9.5144	6.8267	5.7197	7.7369	8.3835	5.1839	6.4019	3.5008	7.7899	6.3565	3.8084	4.0418	5.2168	5.0708	4.2149	5.0396	5.4175	5.6174	5.3903	5.7079	5.3448	6.558	4.9959	6.0533	6.0119	5.6375	6.377	5.7944	6.2935	6.0723	6.8507	6.1393	6.0587	5.0352	4.1819	6.5146	5.5762	6.2494	6.3366	6.0896
Zn2Cys6	FGSG_10914	GzZC098	fgd454-300_at	5.2044	7.7163	8.7948	8.5545	8.3567	6.5433	7.4217	7.1569	9.7107	7.9239	6.6956	7.7242	6.0947	6.6124	7.483	9.1836	2.8217	5.1144	6.1406	6.2182	6.7889	6.2968	8.0358	5.6135	7.8071	7.8099	5.189	7.8333	5.5807	4.7452	7.0769	5.1779	6.238	7.2353	6.5577	6.7272	6.3063	6.8902	6.9186	6.522	7.0657	8.2269	6.3856	7.3915	6.6466	8.6056
Zn2Cys6	FGSG_10895	GzZC099	fgd454-90_at	7.5128	7.9657	6.0029	6.7396	5.5503	6.4313	8.7061	8.9995	9.9799	8.229	9.3343	7.886	8.3303	7.0711	6.2186	9.8809	7.203	8.0942	7.0223	7.4256	7.4847	7.7988	7.5037	7.331	7.5566	7.509	7.4028	7.2899	8.072	8.5265	8.3432	9.6686	7.9677	7.2103	6.7949	6.6564	9.2318	6.9284	8.4181	7.528	9.0366	6.3576	8.4964	6.6889	8.3758	6.6768
Zn2Cys6	FGSG_10812	GzZC100	fgd450-420_at	9.5288	9.5338	9.3047	7.6953	10.0109	10.1675	6.1412	9.8289	9.6829	7.0845	9.4616	10.2952	9.8131	10.0933	8.836	9.4111	10.1898	10.0771	9.4139	9.7729	9.3702	9.7601	11.4644	9.693	11.2116	11.527	9.8909	8.6647	7.4084	8.0995	7.9803	7.1946	9.3248	8.4092	10.7881	10.4986	7.01	8.7227	7.7136	7.3611	7.497	8.577	7.6334	7.4695	7.6228	8.7801
Zn2Cys6	FGSG_10674	GzZC101	fgd446-510_at	6.7153	9.0473	7.0015	9.7949	9.3949	7.1102	9.8474	10.3022	10.7965	8.9547	9.2293	8.7917	9.8831	6.5682	10.0677	7.4316	7.4362	7.0759	4.9959	2.211	6.1981	5.1771	8.2144	6.7601	7.9619	7.6158	6.5835	8.4019	7.0046	7.3036	8.0057	5.9803	6.4911	7.8023	7.8213	6.6931	7.7147	8.9455	8.0542	7.5475	7.0527	9.3803	7.479	6.6608	8.0148	9.5978
Zn2Cys6	FGSG_10660	GzZC102	fgd446-360_at	6.5099	8.5381	9.3638	6.9039	6.1916	6.5803	6.57	6.9641	7.7171	8.1872	5.0648	4.9069	7.4442	6.6421	6.1359	8.4315	7.2325	8.5796	8.6932	8.0389	7.8825	8.4094	8.4353	7.1603	8.2169	8.2882	7.5126	8.8757	8.2706	7.9006	8.6296	7.6687	6.8325	8.3476	7.2652	6.9027	8.941	8.9923	8.3561	7.9806	7.6841	8.7336	7.7651	8.6564	8.3057	9.152
Zn2Cys6	FGSG_10639	GzZC103	fgd446-130_at	2.0426	7.5667	7.0254	6.1357	4.969	6.4163	5.7623	4.2555	9.7228	5.7219	4.2079	4.8525	5.7511	3.1779	6.8633	6.723	7.2943	7.9193	6.471	6.128	6.7481	6.4952	9.4542	6.4738	8.7989	9.6043	6.0607	6.4286	5.9932	6.0343	6.4043	6.4259	5.7463	5.746	6.2211	5.3255	6.2647	7.3411	6.5037	5.6665	5.8104	6.5477	6.2563	5.7629	6.7444	6.8176
Zn2Cys6	FGSG_08392	GzZC104	fgd336-90_at	6.8115	7.5579	5.5625	7.0012	6.4819	7.9735	6.0308	5.8987	7.5854	7.0177	7.6415	7.0374	6.5957	7.8801	6.9445	9.4634	8.3921	6.9621	8.9531	8.8222	8.738	8.6761	8.932	8.3166	8.8954	8.5696	8.3015	8.8639	9.2211	8.7789	9.1795	9.0832	9.4999	8.9486	7.6375	8.6036	8.6026	9.1681	9.1853	8.6973	8.1357	8.6594	9.4495	8.9972	8.6764	8.7798
Zn2Cys6	FGSG_08380	GzZC105	fg08380_s_at	6.8752	7.8165	7.2876	6.8627	7.1379	8.0583	7.2588	5.2161	8.4117	6.4748	6.6447	8.1327	8.507	7.6186	6.3031	8.3095	7.6278	5.8412	10.2632	9.5229	9.787	9.853	10.1684	8.8734	10.4594	10.5514	9.6824	8.9908	9.0242	9.357	9.5496	8.5127	8.4805	9.44	8.8229	8.9421	8.8788	8.9526	9.3404	8.2034	10.128	9.898	8.9888	9.8484	8.9577	9.9734
Zn2Cys6	FGSG_08321	GzZC106	fgd333-60_at	8.6706	8.487	4.7772	6.0693	4.4026	7.5759	6.1585	4.8992	4.5141	8.8062	8.0514	7.8761	4.8344	7.0002	6.1532	5.7487	6.9168	8.3274	9.1855	9.0315	7.56	8.8956	9.1297	8.024	9.3745	9.2813	7.7222	9.7441	11.0262	10.6739	10.772	10.1935	8.2239	11.0884	7.9296	8.634	12.5094	9.8947	11.2494	10.9479	11.5525	9.9305	10.2643	10.2987	11.7007	9.6057
Zn2Cys6	FGSG_08369	GzZC107	fgd335-570_at	7.5276	8.361	5.6747	5.3916	6.0312	4.1359	9.621	9.3145	6.1663	6.7684	8.8969	8.2488	6.0985	6.6053	6.3359	7.1255	6.4104	5.3618	6.5689	5.3761	6.4308	6.1104	7.5072	6.1231	7.2199	7.1867	6.1871	7.1375	7.1003	6.8586	7.3259	7.9587	6.5572	6.5423	6.6327	6.5281	6.9811	7.1802	6.6896	7.0023	6.3909	7.0036	7.3278	6.4194	7.5514	7.8942
Zn2Cys6	FGSG_08769	GzZC108	fgd354-140_at	11.0095	10.85	7.3242	11.167	11.3067	11.5438	9.773	10.651	10.7217	8.4559	11.4578	11.2736	10.2997	10.9771	11.2907	10.5554	11.6279	10.4854	10.6166	10.8667	11.5193	10.7453	11.0913	11.6497	10.984	11.0573	11.453	10.8822	10.1197	10.7547	10.8903	10.12	11.7461	10.9626	12.1377	12.6034	8.2556	9.8122	10.3383	10.5071	10.6999	10.619	10.8814	10.7126	10.2448	10.4581
Zn2Cys6	FGSG_08626	GzZC109	fg08626_s_at	7.6086	4.8704	7.1257	5.5323	7.794	7.6473	7.1258	6.0689	7.3262	8.8724	6.8444	5.7018	6.4197	5.4938	6.0074	6.7159	7.982	7.3901	9.2456	8.9767	8.9095	8.9158	8.2374	8.9205	8.2199	8.141	8.5555	9.7535	9.5273	9.2055	9.756	8.9035	7.6845	9.618	7.4967	7.4006	8.6547	8.3633	9.6862	9.5533	9.208	8.6196	8.9244	9.4858	9.5353	8.5187
Zn2Cys6	FGSG_07265	GzZC110	fg07265_s_at	7.3356	8.7603	10.2262	9.7362	8.1996	7.2973	6.5839	9.4595	9.2093	9.8144	9.0022	9.0161	5.0751	7.1579	8.4165	6.6652	7.7957	8.4809	8.893	8.6827	7.9659	8.8013	8.6642	7.9408	8.2619	7.9559	7.8777	8.4721	8.566	8.2207	8.6507	7.4	8.2712	7.9915	8.26	8.281	7.3631	8.4778	8.578	7.5755	8.7124	8.5322	8.0506	8.3661	8.123	8.9436
Zn2Cys6	FGSG_07198	GzZC111	fg07198_s_at	3.7856	5.7401	7.7353	7.2055	4.6404	6.1266	6.8644	7.1095	6.0323	10.1834	4.2118	4.7756	6.0512	7.1728	6.4957	6.9186	3.8278	6.8908	6.1922	5.7222	6.1773	4.7312	5.2491	4.5892	5.7988	4.2087	5.568	6.8739	5.7931	6.8958	6.0072	5.7903	6.3804	6.0757	6.2976	5.4472	6.3696	6.2238	6.4816	5.8273	6.1707	6.3111	6.5176	5.6153	6.717	6.0635
Zn2Cys6	FGSG_07192	GzZC112	fgd303-40_at	8.8386	7.7244	5.2612	8.8297	6.0644	8.0382	9.4229	8.8874	7.5552	5.7192	8.3313	7.2171	9.6005	6.3535	5.5783	7.9067	7.3447	7.011	8.6828	8.9525	9.4501	8.6217	9.2689	9.2256	9.5224	9.4293	9.218	8.4792	8.5219	8.404	8.5692	7.1479	9.0055	7.9591	9.6696	8.3715	6.635	8.2608	7.9322	6.6626	8.7188	9.4055	8.0961	8.5241	8.2842	9.38
Zn2Cys6	FGSG_07177	GzZC113	fgd302-10_at	8.3254	6.4358	8.3413	10.0371	6.6503	8.9877	7.193	9.3439	7.9264	8.7045	7.1627	7.7257	8.8655	8.537	6.6679	6.7283	8.5317	8.7515	8.5236	8.594	7.6129	8.6658	8.3188	7.4385	7.8995	8.2354	7.1817	8.4609	8.4127	7.3949	9.2919	7.4269	8.3874	7.828	8.247	7.755	7.7289	8.3574	8.2772	8.029	7.516	7.7928	8.1276	8.8724	8.1305	8.2042
Zn2Cys6	FGSG_00967	GzZC114	fgd46-300_at	8.8164	9.5121	9.3611	7.0971	9.6351	9.3614	9.2357	9.4865	7.1123	10.1587	9.7381	9.1316	10.0745	8.5316	8.5573	10.3277	8.8965	8.8812	9.8586	9.3916	9.7814	9.4259	9.6138	8.8531	9.412	9.6214	8.9642	9.6473	9.6324	9.7913	9.8958	9.3709	8.6234	9.7001	8.5771	8.776	9.5657	9.0916	9.5924	9.2731	9.6988	9.4494	9.3612	9.5996	9.9345	9.549
Zn2Cys6	FGSG_01936	GzZC115	fgd104-80_at	9.2942	9.4266	6.557	9.888	9.3618	9.1999	8.9455	9.5906	10.1984	8.458	9.0601	9.1841	9.7313	8.8066	10.3384	6.4584	9.1921	9.5401	11.2441	10.6497	9.6185	10.6326	11.4346	9.5921	10.9761	11.3347	9.4334	10.5183	10.2097	10.3255	10.7317	9.6933	9.4517	10.0788	9.1471	8.9335	8.9065	9.7339	10.4047	9.4191	10.9178	10.1497	9.7649	10.5689	10.3568	10.3758
Zn2Cys6	FGSG_08182	GzZC116	fgd329-80_at	2.5261	4.1432	5.6482	8.9118	4.9588	3.8197	6.2252	6.7199	7.2529	5.8027	7.108	5.2434	4.5509	4.0241	5.8068	5.2913	5.4496	7.6876	3.6837	0.3896	1.3505	2.2928	1.9373	4.2743	0.774	1.9964	0.9635	1.9184	3.585	1.4114	2.9745	1.8156	3.3632	1.7093	2.9782	1.7824	2.4594	3.0635	2.6803	0.7908	3.0018	3.2585	0.7137	1.9184	0.5656	2.7027
Zn2Cys6	FGSG_08179	GzZC117	fgd329-50_at	7.9501	8.0204	10.0112	7.5211	7.736	7.5668	10.2512	9.7123	8.9216	8.9317	8.9478	8.3182	9.2373	7.8349	8.4434	8.4705	7.5395	8.1345	5.0018	4.975	5.4293	5.8074	6.2733	4.3999	5.7487	6.5095	5.5317	6.2909	6.0281	6.0018	6.1185	5.5043	5.4857	6.1187	6.6036	6.2547	7.4447	5.9215	6.3903	6.1973	6.029	6.297	5.9588	6.3939	6.5788	6.4874
Zn2Cys6	FGSG_08038	GzZC118	fg08038_s_at	4.4229	7.016	9.0929	6.2841	5.6741	3.3827	7.2669	4.8022	7.8808	7.7947	6.8	5.2464	6.1445	4.0374	5.8795	6.1637	3.1127	5.0139	3.5957	3.4476	2.5729	3.8659	6.1835	4.3854	5.1831	6.4952	5.0018	6.5526	5.246	4.9189	3.5423	5.1127	3.1506	5.8215	4.7923	4.359	7.4823	4.3999	5.3889	6.0321	6.0641	4.9887	2.2898	5.51	5.9738	4.1481
Zn2Cys6	FGSG_08034	GzZC119	fgd323-880_at	6.9	2.7761	9.5373	5.975	5.3847	6.8868	6.295	6.6428	7.1588	9.0649	5.5729	5.0094	8.7978	4.3147	5.3176	9.1415	1.8359	5.0505	5.9246	4.9227	2.4005	5.5972	6.0587	4.7317	5.4767	6.6041	5.3107	6.121	5.7729	5.306	6.2515	5.029	5.9718	3.7495	6.1579	5.5236	7.7274	6.5721	5.9227	4.8743	7.4177	6.087	6.2137	6.29	5.7758	6.0126
Zn2Cys6	FGSG_08028	GzZC120	fgd323-800_at	2.6415	4.3674	6.7733	5.4067	6.0932	3.3161	7.3276	5.9395	7.0014	7.4421	5.9616	6.1495	5.2242	3.9846	7.7539	7.012	3.4673	4.1391	1.251	1.4594	3.6124	0.4222	3.0909	0.6781	4.1522	1.7442	3.9672	2.157	1.2449	5.106	0	0.2869	1.6323	2.26	1.5705	4.5379	6.8592	2.384	1.3277	0.9782	4.9607	4.2494	1.1043	4.0548	3.0738	1.7485
Zn2Cys6	FGSG_07927	GzZC121	fgd321-450_at	7.1463	4.3441	9.1017	9.6652	8.5714	9.1849	7.6447	6.8912	7.8746	7.1796	8.6444	7.0438	9.1357	8.9841	8.9921	7.7515	9.3898	8.1217	6.8923	6.2961	6.8116	6.1522	6.4811	7.2654	5.6358	6.3147	7.4163	6.1204	7.9252	7.3796	8.1567	7.4638	7.4908	7.0007	8.2477	7.6087	7.2681	2.5008	6.8964	6.8911	7.8061	5.9215	7.3992	7.9673	6.7304	7.0625
Zn2Cys6	FGSG_07924	GzZC122	fgd321-410_at	7.9052	9.2518	7.2546	6.875	7.7475	8.2518	5.3684	7.5771	6.9068	6.8712	4.8455	7.0751	6.6768	8.4684	4.9203	4.9625	8.8229	7.5308	8.7411	8.5092	7.3251	8.7379	8.8916	7.3406	8.5545	8.5387	7.5804	8.6787	8.8102	8.6719	9.4068	8.4483	8.7782	8.5347	7.7163	7.9116	8.096	8.473	8.2194	8.8487	8.5153	8.2513	8.791	9.0353	8.6063	8.5823
Zn2Cys6	FGSG_02277	GzZC123	fgd114-640_at	7.7032	8.0677	10.6868	6.9331	8.8426	7.8563	10.3439	9.5514	6.9075	9.5619	8.9307	8.4734	6.6963	7.4832	9.5655	9.4139	7.431	7.2029	6.3904	6.6175	7.6702	6.4136	7.9872	8.0265	8.2242	8.1548	8.0927	5.4835	5.2211	6.273	5.9281	6.9056	7.7425	5.9512	8.3508	7.5102	6.2557	8.2985	5.6806	6.3134	5.4989	7.5554	6.3154	5.135	6.2311	7.723
Zn2Cys6	FGSG_02215	GzZC124	fgd113-250_at	6.6129	8.3867	7.8526	7.9915	9.4064	7.9751	7.7743	8.6118	9.6112	9.138	9.4903	8.8989	10.1772	8.0757	9.1354	10.0888	7.6589	8.1631	6.5951	6.914	7.7298	6.8345	7.9678	7.475	8.1006	8.2418	7.762	7.9846	7.8602	7.856	7.3383	7.3661	7.5167	7.5315	8.2518	7.1769	8.4939	8.4801	8.0032	8.2808	8.0862	7.2227	7.2784	7.3137	8.1933	7.2514
Zn2Cys6	FGSG_07884	GzZC125	fgd320-1310_at	3.6679	3.9117	5.9042	5.5847	6.4116	7.242	8.6403	6.3969	7.587	7.8704	6.234	5.6687	5.3899	7.1311	4.8115	6.2566	7.5607	7.5163	8.1569	7.1359	5.2192	7.2989	7.9724	5.8931	7.6503	7.6683	6.3698	8.1325	7.0651	6.5866	8.1456	6.9714	7.1702	7.9883	7.0938	6.2939	4.3089	6.6469	6.2213	5.8883	6.9309	7.1582	6.8084	7.7118	8.0447	7.7104
Zn2Cys6	FGSG_07827	GzZC126	fg07827_s_at	7.315	4.723	9.8396	10.0896	5.6294	6.4301	6.9753	6.848	8.1638	6.1489	8.4673	8.2245	4.6433	4.218	6.9561	6.2771	6.2887	8.4273	4.9435	4.6622	2.3103	4.735	4.6927	4.8283	5.3716	4.5398	1.7485	4.9639	4.1843	3.8146	4.5771	3.8972	5.3438	5.0228	2.7355	3.9467	5.8997	5.6761	4.6064	1.384	5.4246	4.7436	4.6876	4.1069	4.4912	2.6346
Zn2Cys6	FGSG_08135	GzZC127	fgd328-140_at	5.4502	5.4653	6.3309	8.9942	5.8542	2.9523	7.2752	6.0955	7.8305	6.5821	6.548	4.1522	6.4281	2.272	6.0027	5.1965	4.0968	6.191	5.6177	6.9971	9.2029	7.1874	3.2219	8.3521	4.8227	2.5826	8.6682	8.3634	7.5993	7.3103	8.081	6.8642	5.9711	8.0744	7.8881	7.4602	7.2357	6.3118	7.7208	7.6261	9.116	5.8535	7.0666	7.9779	8.9461	5.7597
Zn2Cys6	FGSG_08080	GzZC128	fgd324-130_at	10.7633	10.8962	6.4026	9.7881	9.616	9.4403	10.4309	10.2958	8.8409	9.927	10.6722	10.2915	10.5665	9.872	10.0323	6.6522	9.0726	10.8633	3.3757	2.433	0.6508	4.6702	4.2327	0	4.1675	3.5777	3.0618	4.2638	3.5801	5.5289	4.1318	2.6736	8.3833	3.7159	10.8595	8.8347	6.464	2.067	4.9336	0.84	4.3462	2.5385	0.0704	4.5886	3.5072	4.3971
Zn2Cys6	FGSG_08064	GzZC129	fgd323-1190_at	6.6057	8.5553	8.9893	8.0782	8.7507	7.0829	9.8712	8.0886	10.3722	9.863	7.3168	8.0277	8.183	7.0261	9.4894	10.6447	6.7714	6.867	9.1744	8.9168	7.1311	8.8683	9.542	6.6199	9.1073	9.5839	6.9046	9.1007	8.883	8.6438	8.8022	7.962	5.5298	8.2883	5.9181	5.3607	8.6313	7.3028	8.9938	8.3168	8.7542	6.7625	8.2489	8.6397	9.2783	7.4593
Zn2Cys6	FGSG_04643	GzZC130	fgd194-350_at	3.4155	4.5564	7.2658	5.8387	6.1346	3.8934	6.8323	7.0247	7.7519	6.6415	8.1146	5.3132	6.8925	6.8647	8.4659	7.907	7.2503	7.9226	6.9345	6.5913	6.0016	6.9681	9.3945	7.1904	8.7398	9.5281	7.2998	7.4361	7.1865	7.2529	7.5997	7.3341	6.0435	7.0532	5.9331	5.1432	7.4688	6.688	7.2207	7.1896	7.4006	6.0564	6.609	6.9164	8.2658	6.3999
Zn2Cys6	FGSG_06810	GzZC131	fgd276-180_at	8.6227	9.0896	6.4614	10.6088	8.5192	9.1867	6.7819	7.49	6.9411	7.2478	9.5611	9.3541	5.8711	8.6457	5.9796	6.436	9.1179	8.9874	8.0254	9.1598	10.42	8.7604	9.5422	10.8857	9.7189	9.2648	10.8262	9.2005	8.9748	9.5085	8.5852	9.6411	9.6616	9.8327	9.4693	10.4089	8.8382	9.2394	9.4406	9.4036	9.889	9.2787	9.7368	9.0081	9.3425	8.5256
Zn2Cys6	FGSG_04581	ZEAR	fgd193-260_at	8.9172	9.1572	7.0185	10.4351	8.8744	8.1948	6.8295	6.6997	8.8144	6.6373	5.823	7.6624	8.0676	8.259	6.2681	6.25	8.0811	9.1807	4.7729	3.98	4.3785	5.594	6.278	5.1379	6.388	4.842	2.84	2.3045	5.6047	5.5223	1.546	3.845	4.8063	4.8674	5.3927	4.7495	7.1799	3.1227	2.26	5.1198	7.3364	4.373	5.3754	3.5619	2.2141	4.2234
Zn2Cys6	FGSG_12927	GzZC133
Zn2Cys6	FGSG_12813	GzZC134	fg12061_at	7.7322	9.3309	10.6034	10.3508	9.7993	8.0381	7.2135	9.9983	9.3151	10.4059	6.9122	8.9427	9.9555	8.0673	10.1754	10.6444	6.4738	9.0705	9.0978	8.9293	7.3123	8.8611	9.9276	7.2983	9.7126	9.8209	7.4346	8.2311	8.4358	8.3121	8.0559	7.6946	7.1084	7.9063	6.5211	6.134	8.6885	6.3999	8.0476	8.869	8.3221	6.833	7.4538	7.9766	8.4949	7.1777
Zn2Cys6	FGSG_13135	GzZC135	fgd307-10_at	6.8987	7.8342	10.1885	8.828	6.288	7.6079	8.1562	6.7716	10.3527	9.1978	5.9013	5.0157	7.1393	6.0334	7.0369	10.1081	7.4273	5.9914	7.0229	5.9588	6.6301	6.3181	7.152	6.0152	6.832	7.3141	6.2475	7.1345	7.2845	7.1929	7.7475	6.1006	6.3377	6.9759	5.4643	4.144	7.3993	6.717	7.3408	6.8866	6.9808	6.5809	6.6314	7.6109	7.0893	5.1775
Zn2Cys6	FGSG_08828	GzZC136	fgd357-150_at	5.359	8.0155	9.5638	6.059	3.8359	7.1363	7.7838	6.6333	7.1909	7.011	8.3359	7.7146	8.5669	5.5937	9.1837	8.1668	7.9044	5.7716	5.5223	4.9841	7.143	5.5046	7.8953	5.9083	7.3753	7.3179	6.3091	7.7708	7.0227	7.3026	7.1841	7.4543	7.2519	7.5188	6.7376	6.0706	7.9058	7.4656	7.4679	7.2464	7.1447	6.6162	6.7631	6.9345	8.0758	6.4796
Zn2Cys6	FGSG_10533	GzZC137	fgd441-400_at	5.9413	7.8122	9.0651	7.5725	8.2073	3.8885	8.3566	5.568	10.4411	8.4271	7.0045	6.7454	7.9509	4.0426	7.7874	7.4777	3.8278	5.144	4.7745	5.3611	5.0772	5.2585	4.9841	5.005	4.235	4.6542	5.4033	5.5416	5.5874	7.0673	6.7643	5.851	5.8166	5.7257	5.6395	5.126	6.6366	6.8003	7.9239	5.7184	6.9047	6.6546	4.435	6.0477	6.7645	6.2432
Zn2Cys6	FGSG_09075	GzZC138	fgd370-480_at	4.4653	5.2327	10.2357	7.5679	5.1473	5.7983	10.4019	7.9571	8.7973	9.3109	5.6153	7.6694	8.3173	4.6831	7.9306	5.4581	4.306	8.643	7.1978	7.1806	5.8058	6.731	6.9602	5.6642	6.9813	7.2784	4.8817	5.4313	5.9284	4.9131	5.1391	5.8432	4.8714	4.2965	2.0144	3.862	6.5905	7.1714	2.6462	5.9179	5.5491	4.8836	5.0303	5.4542	5.558	6.0444
Zn2Cys6	FGSG_09371	GzZC139	fgd383-290_at	8.1486	8.9012	6.8631	8.0578	6.7444	8.0397	6.2279	8.9958	7.0869	7.309	8.7644	8.0818	7.6347	7.9376	6.4024	8.2546	7.6256	8.005	7.6549	7.8866	8.5652	7.9744	8.5153	8.265	8.3659	8.8064	8.3298	8.2288	8.093	8.2544	8.5558	8.1879	8.1435	8.3349	7.423	7.3327	8.4702	8.8742	8.6549	8.0464	8.3623	8.3534	7.8712	8.1798	8.5486	8.4687
Zn2Cys6	FGSG_09328	GzZC140	fgd380-140_at	8.0635	8.1857	10.0531	10.3056	8.9835	7.9183	9.4247	8.6126	10.4759	8.4192	9.2782	8.933	8.9757	7.4633	9.2445	9.4576	7.2907	9.2999	6.8403	6.0672	7.4562	6.2819	8.3579	6.8343	7.9583	7.8785	6.8005	7.4718	8.4818	8.3848	8.2096	7.8168	6.8788	7.6711	6.6007	5.8102	8.6682	6.8014	8.7077	7.6317	7.6784	7.1918	7.9223	7.4448	8.1911	7.4079
Zn2Cys6	FGSG_10980	GzZC141	fgd457-90_at	7.3898	8.0285	6.332	6.7897	5.7671	7.0079	5.694	7.3654	6.3025	7.5477	7.9208	7.1751	9.0584	7.6651	7.9409	10.3317	6.7917	7.8408	5.1473	5.6991	5.3978	5.765	5.4922	5.926	5.8158	6.8207	5.2943	5.8485	1.8679	5.1542	5.0488	3.1326	4.6525	5.6719	2.9449	4.7766	6.3034	3.4594	5.4611	5.0175	5.784	6.6032	5.8253	6.2137	4.8074	6.5935
Zn2Cys6	FGSG_11124	GzZC142	fgd459-310_at	6.6774	7.1972	10.344	8.251	4.047	7.1166	10.2968	8.6969	7.4419	10.3215	7.8606	8.5216	7.3559	7.1493	6.132	8.0792	6.3172	4.7306	4.8094	5.4861	2.9336	4.7463	6.6179	3.6311	5.4832	7.0863	3.0072	7.5059	6.7862	7.0748	6.8437	6.914	3.9288	7.3518	5.1363	6.2954	7.5953	6.9058	7.1834	6.286	6.2681	6.1208	6.4674	6.4809	7.0764	6.205
Zn2Cys6	FGSG_11216	GzZC143	fgd460-860_at	6.3847	8.7885	7.6629	9.3954	5.9371	6.6264	8.545	6.8983	9.2148	7.6381	5.9528	6.1483	6.6344	6.6961	6.4694	7.6972	7.1145	5.7222	6.0959	6.0928	6.9616	6.1779	7.6561	7.2631	7.151	7.517	6.8678	7.8422	8.7852	7.2525	8.0611	7.3338	6.2369	7.4205	6.8239	6.4904	8.5143	6.8088	8.0823	7.8279	7.4794	7.5321	7.3606	8.2022	8.2139	8.2567
Zn2Cys6	FGSG_10627	GzZC144	fgd445-100_at	5.8878	5.8271	9.0373	9.8955	5.3038	4.1579	9.645	6.8376	6.4867	7.4752	9.0831	5.292	6.6578	5.3462	9.5688	7.3993	4.5735	7.1404	1.7991	4.2623	4.6843	5.1102	7.0503	4.7908	6.9855	6.807	3.943	3.7897	4.5286	5.4705	6.1262	5.7735	4.3827	4.7908	1.2869	5.3377	7.4269	5.3695	4.2735	1.5705	5.4506	5.5056	5.2861	3.862	5.0997	5.6138
Zn2Cys6	FGSG_07889	GzZC145	fgd320-1370_at	6.8929	8.5625	7.3018	6.8837	8.0181	7.8792	6.8511	7.0967	7.9293	8.656	9.1452	7.78	9.3419	7.7107	9.0217	8.6088	7.5491	6.8795	7.9246	7.4707	6.8218	7.8676	8.41	6.3616	8.0752	8.4875	7.1907	7.7852	7.566	7.4165	8.0257	7.2843	7.4506	7.2642	7.557	7.3251	7.89	7.6261	7.8361	7.8353	7.5935	9.7448	8.0923	8.6008	7.5377	9.8465
Zn2Cys6	FGSG_03353	GzZC146	fgd153-40_at	7.1458	7.5656	9.8432	5.4591	7.9654	7.3758	6.1206	5.0862	9.8534	5.9551	5.1285	8.2868	4.2219	6.8387	8.9912	7.2268	7.6272	4.0858	8.1207	8.0177	5.0955	7.8269	7.8428	5.0036	7.3569	7.9534	5.5087	8.4939	7.0168	7.8775	8.0695	7.3298	7.1777	7.8083	7.2946	6.4145	6.9913	7.4752	7.4656	8.0799	7.0859	7.8903	7.3343	8.1625	8.1941	8.4589
Zn2Cys6	FGSG_03068	GzZC147	fgd147-260_s_at	8.1564	6.4373	7.2698	7.442	6.4885	7.9312	7.3315	5.8711	7.1283	9.5681	6.7679	5.745	8.8291	5.9435	6.394	5.8607	7.3223	8.6842	6.5794	6.9475	6.3656	7.2131	8.8747	6.892	8.6235	8.9689	6.7324	7.975	8.787	8.3799	8.2386	7.7142	7.2915	7.3677	7.8254	8.0433	7.0313	7.8738	7.738	7.3142	7.9223	7.2335	8.0403	7.9728	8.0315	7.5884
Zn2Cys6	FGSG_04203	GzZC148	fgd185-260_at	8.7632	9.003	6.9991	8.9832	9.3469	8.8359	7.6724	9.5108	6.8894	9.4704	7.9564	8.8346	7.0529	8.5449	9.5109	10.2146	8.8507	8.6992	9.4045	9.7829	9.9977	9.6778	8.9024	9.631	9.2438	8.7502	9.5532	9.729	9.8041	9.9791	9.5696	9.8297	9.9135	10.0073	9.2506	9.683	8.9608	9.1849	9.9426	9.5222	9.8353	9.7597	10.007	9.7587	9.8526	9.6702
Zn2Cys6	FGSG_05772	GzZC149	fgd233-1040_at	6.9048	6.7376	7.6854	7.0116	4.9964	6.8657	8.4067	6.364	9.7986	6.3507	5.6764	7.6518	6.6286	6.7425	8.3221	5.8525	7.6655	6.0598	5.1803	5.2957	5.9193	5.1305	6.2479	2.4195	5.5683	6.6453	3.5969	7.3802	8.4233	8.2033	6.6125	8.0919	6.6942	7.5182	6.6147	6.12	8.0887	6.7241	7.9994	8.9304	7.7712	5.5157	7.8467	5.393	7.5362	4.3291
Zn2Cys6	FGSG_03649	GzZC150	fgd160-1010_at	7.541	8.5832	9.1173	8.9632	6.1185	8.1876	7.3341	5.2608	6.3067	6.229	7.8863	8.5622	9.183	7.7676	8.957	8.9101	7.1245	7.7368	7.3645	6.9681	6.9586	6.7321	9.4798	5.8572	9.1257	9.4651	6.0934	8.8045	7.3658	7.4123	8.9283	7.0737	6.5206	8.3566	6.8397	5.8174	7.1321	8.275	7.3546	7.1719	8.0339	7.4544	6.6768	7.5587	9.024	7.6721
Zn2Cys6	FGSG_02445	GzZC151	fgd122-500_at	9.6194	9.4273	7.8342	6.8285	8.8078	9.5201	6.6774	9.0756	8.2298	6.8342	9.1116	8.9579	8.3293	8.9832	7.4309	7.4453	9.3823	9.5118	11.6942	10.9394	10.7894	11.0492	11.5142	10.6954	11.0699	11.1984	10.5849	10.0804	9.5394	9.5812	9.9781	8.9045	9.8659	9.9907	9.6259	9.6704	9.1347	9.9373	9.9919	9.6101	9.3205	9.9502	9.5817	10.1831	10.0893	10.2771
Zn2Cys6	FGSG_02431	GzZC152	fgd122-360_at	6.0159	6.6362	6.7177	9.6223	5.4757	2.5874	6.4271	5.6352	7.4855	6.577	4.9345	6.5668	5.8669	4.5472	5.8374	6.2919	6.8851	4.2319	6.575	6.4962	6.6733	6.0809	6.8514	6.4474	6.7373	7.0892	6.6768	7.2528	6.7765	6.7769	6.7714	7.3188	6.8014	7.2681	6.9345	5.5398	6.4752	7.0037	6.8476	7.3607	7.2182	6.6485	7.226	6.3554	6.8058	6.8626
Zn2Cys6	FGSG_02787	GzZC153	fgd140-50_at	5.1239	6.4355	7.6256	8.6033	6.234	7.7378	6.3561	8.723	6.9907	8.2567	7.8878	8.459	6.7363	7.7265	8.521	5.8839	8.0595	8.705	9.6539	9.7949	9.2724	9.9083	9.4332	8.5318	9.2178	9.207	8.9272	8.6769	8.9941	8.5571	9.353	8.5838	8.5892	8.47	8.4009	8.7656	9.0171	9.1353	8.8942	8.5472	8.3087	9.4799	8.8278	8.9467	9.0053	9.5649
Zn2Cys6	FGSG_01731	GzZC154	fgd91-510_at	5.2012	7.6442	8.2756	9.6076	7.4022	6.2845	8.5718	8.3719	9.1644	7.0479	7.6694	7.8209	9.8598	2.8836	9.0532	7.8919	2.9336	7.6099	7.5168	7.4432	6.8774	7.1191	7.5841	7.0207	7.1336	7.2636	6.8875	9.2124	9.5007	9.0736	10.6839	7.6469	7.9664	9.5455	6.3067	7.1323	9.4675	8.9471	10.6188	7.7515	9.9692	9.6509	7.7069	10.3825	10.2549	10.1227
Zn2Cys6	FGSG_06460	GzZC155	fg06460_s_at	7.2946	4.8948	7.4589	9.5624	6.0976	6.4053	7.2794	5.5892	10.162	7.5878	9.2399	6.1493	9.6954	7.1126	8.1077	10.7987	6.8806	7.8542	6.7466	6.4888	6.8338	6.8368	7.4004	4.0661	6.5014	6.7398	4.272	6.627	6.2227	6.106	5.8659	6.2384	5.6273	6.9946	4.9878	1.9782	6.58	6.8222	7.4759	5.2479	6.5923	5.6418	5.0925	5.8009	7.0395	6.4303
Zn2Cys6	FGSG_03783	GzZC156	fgd163-410_at	7.6074	6.4712	7.2142	10.2033	8.5676	6.0959	10.3403	8.063	8.2024	10.5434	8.9848	8.1218	9.6513	7.521	9.5731	9.1797	6.9547	8.2301	7	6.506	8.6337	6.4471	5.845	8.6387	5.9542	6.3487	8.7397	8.1863	5.9607	6.5487	7.6916	5.9477	8.3052	7.6054	7.7249	8.4674	7.1276	8.488	7.1194	6.1233	7.1852	8.0997	6.3586	7.5382	7.2518	7.6312
Zn2Cys6	FGSG_00813	GzZC157	fg00813_at	7.8135	7.8718	6.64	6.8695	8.4448	8.4877	10.0619	7.5391	6.3181	5.3743	8.7665	8.2068	8.953	8.845	6.189	5.5543	8.0751	5.3705	9.5644	9.3409	10.7964	9.3162	8.9695	10.8422	8.6459	8.9068	10.721	8.6458	9.3508	8.8132	9.2898	8.3675	8.8198	8.9652	9.726	8.8948	8.3507	9.3576	8.8019	8.9209	8.9762	9.6498	8.2282	9.2086	9.4337	9.9124
Zn2Cys6	FGSG_11891	GzZC158	fg12287_at	4.9336	8.5234	9.3526	7.3009	6.9973	7.2495	6.9181	6.0978	7.6312	7.465	5.7126	5.9878	8.0981	5.5301	6.2323	7.0544	7.6251	5.2091	8.4931	8.9284	6.9316	8.5361	8.1377	7.3744	8.1734	8.1671	7.2392	8.268	8.908	9.4428	8.7896	8.742	7.7395	8.9481	7.0859	7.3643	9.5402	7.9376	9.7625	8.6445	9.8118	7.8091	9.0541	9.1382	9.2722	7.2778
Zn2Cys6	FGSG_12631	GzZC159	fgd197-480_at	4.1218	5.4822	9.851	7.7664	6.9671	6.8892	9.854	7.1651	5.9038	7.9566	6.7764	6.9921	10.1276	5.7674	9.4331	6.9645	7.1012	7.8936	5.1731	4.2203	1.3618	0.9107	5.5527	1.4005	4.62	5.4611	2.5211	2.8339	2.4087	2.1635	4.6035	4.5826	1.6276	2.1309	4.0772	4.5686	6.9086	0.84	5.4316	3.9449	4.784	4.2087	2.4276	5.0875	3.373	2.4276
Zn2Cys6	FGSG_11683	GzZC160	fg12258_at	4.1497	4.2906	8.0197	5.8802	4.8822	4.3219	4.9016	8.8203	6.5975	5.6651	4.0985	3.3674	5.1631	2.0807	5.6966	7.8958	3.6206	3.6112	2.0772	0.0426	0.5753	0.3896	3.306	1.8953	1.516	5.373	1.0772	3.7698	4.1043	1.4647	0.5656	2.275	1.8359	0.8718	2.5261	0.189	6.102	1.0215	1.8237	0.7655	4.7203	0.5558	4.5141	3.3519	0.8074	2.6938
Zn2Cys6	FGSG_12729	GzZC161	fgd218-140_at	7.9792	8.7655	10.6573	10.2899	9.2934	8.5396	7.2555	10.3488	9.4679	7.3419	9.7312	8.3246	9.7316	8.221	8.6851	8.5716	7.6439	8.5552	8.9057	8.6574	7.8904	8.6662	8.919	7.7887	8.4601	8.7979	7.6408	9.0357	8.9322	9.3725	9.5821	9.4922	8.6137	9.6787	8.7081	8.8862	7.777	9.4948	9.1561	9.2894	9.163	10.0773	9.2923	9.6464	9.4798	9.7776
Zn2Cys6	FGSG_09464	GzZC162	fg09464_s_at	6.5547	8.3237	9.6789	9.7076	4.9542	6.9509	6.3154	6.7382	9.4417	7.9908	8.728	7.6812	9.3412	6.7754	7.0495	9.4828	6.8617	8.0056	6.1735	6.242	7.1903	6.4735	5.9968	5.946	6.8329	5.8634	5.5078	6.9124	6.8352	7.0082	6.5184	6.9549	6.5515	6.626	6.5573	6.0798	8.7493	7.0605	7.3962	7.2357	7.8631	7.2682	7.116	6.6813	6.7076	6.9669
Zn2Cys6	FGSG_09177	GzZC163	fg09177_s_at	5.93	8.1332	6.2608	6.8194	7.4759	7.0526	5.4874	8.8757	8.5697	10.1037	8.0808	7.5917	9.3032	6.7982	5.087	9.9631	6.6931	7.6637	5.9662	6.7678	7.362	7.2352	5.922	8.3917	5.3459	6.6289	8.2466	6.5132	5.3837	5.9026	5.6775	5.5141	5.3906	6.9836	7.0062	4.8605	7.4505	7.6621	7.0034	6.4515	7.7268	7.0128	5.5232	6.1189	7.0501	5.6253
Zn2Cys6	FGSG_10266	GzZC164	fgd425-90_at	3.5185	6.8569	5.4973	7.2648	3.5668	4.7793	6.5013	6.1016	8.2483	4.9189	3.669	6.5135	4.4822	5.1823	8.652	7.006	1.4005	6.7789	11.9765	11.5154	8.299	11.4168	5.8215	7.0687	5.5895	6.3354	7.8789	6.9371	6.6278	8.0415	7.0626	8.3104	5.5248	7.6214	3.5173	5.3985	8.5472	6.4179	7.2765	8.0917	8.1956	6.4168	7.7516	7.527	7.3582	6.7897
Zn2Cys6	FGSG_09080	GzZC165	fgd370-520_at	6.4	7.7396	9.1195	9.5014	6.7078	3.7981	9.7937	5.4303	9.558	8.4178	8.348	4.106	7.6264	5.7339	7.6047	8.6054	3.2675	4.4053	7.8239	6.7411	5.7156	6.9304	7.9944	5.3147	7.5603	7.7454	4.7109	6.2491	7.7478	6.804	6.999	7.3225	2.3045	6.3316	2.6781	2.189	8.1912	5.8647	6.7518	7.7634	7.3583	5.5179	6.7329	6.8039	6.8639	6.1861
Zn2Cys6	FGSG_09064	GzZC166	fgd370-350_at	7.631	8.1683	7.2503	6.1942	6.6827	8.1071	8.2854	5.6993	7.1419	8.7506	5.5726	8.3403	8.5269	7.6565	6.595	6.1751	8.1729	8.2701	7.9551	7.0585	6.5615	7.6029	10.3704	5.7463	9.4994	9.8114	5.79	7.7854	7.0471	7.7588	7.6982	7.0563	6.7558	7.5188	7.1715	6.7249	7.3294	7.5416	7.7961	7.2035	7.3072	7.3434	6.9497	6.9067	8.0583	7.4471
Zn2Cys6	FGSG_10468	GzZC167	fgd436-70_at	7.7357	7.3903	7.3854	8.1653	7.3796	6.6116	9.3224	5.2145	5.1387	7.0741	4.5027	7.6952	9.4547	7.0095	9.4575	5.1863	6.807	3.9392	7.5188	7.641	5.8977	7.9903	7.7189	5.5656	7.509	7.8105	6.2662	6.1198	6.8277	7.1105	6.6215	7.6184	6.339	5.9021	6.8416	6.0616	7.597	5.2203	6.3425	7.8311	6.3985	6.7525	7.1497	6.0987	6.0128	7.7704
Zn2Cys6	FGSG_09225	GzZC168	fg09225_s_at	3.3248	6.808	6.8921	6.142	8.079	6.4591	7.9313	5.8339	6.0483	4.8304	8.0738	7.9339	5.998	6.8068	7.3689	6.5689	6.9653	7.6651	6.3703	5.876	7.2329	6.5032	7.2202	6.627	7.2796	7.3073	7.3398	7.5006	7.1665	7.2078	7.7893	6.8307	6.203	6.648	6.6558	5.9907	7.4243	7.2671	7.2459	6.3074	6.7413	7.0891	7.5521	7.6116	7.3113	7.5053
Zn2Cys6	FGSG_10070	GzZC169	fg10070_at	8.0508	7.143	9.4617	9.0082	9.0108	5.8972	6.9056	4.6323	6.749	5.862	6.0301	8.2244	4.5922	7.5076	8.9578	8.1513	6.5886	7.7679	4.7252	3.0144	5.1886	3.847	5.9791	4.3702	5.7164	6.0385	3.3743	7.1735	7.482	7.7112	5.9542	9.3003	6.8712	8.0312	5.2133	5.76	11.0285	6.2772	8.0987	7.0371	8.4296	5.9023	7.1627	6.1528	7.2428	5.5097
Zn2Cys6	FGSG_12282	GzZC170
Zn2Cys6	FGSG_11247	GzZC171	fgd462-120_at	7.6877	9.2233	8.5493	10.3911	7.1849	7.7485	6.1352	9.764	7.7503	9.5502	8.5596	8.1814	9.5889	7.2978	8.3426	7.6382	7.2672	8.5076	6.9248	7.8517	8.2845	7.2961	7.236	8.3489	6.8935	6.7846	8.385	6.9195	6.804	7.14	8.0355	6.8734	7.252	8.0328	6.2024	7.1478	6.7549	7.1495	7.3154	6.3445	7.5893	7.138	6.4195	8.653	8.1157	7.157
Zn2Cys6	FGSG_11364	GzZC172	fgd465-350_at	4.7745	5.1489	10.1156	8.2481	6.0947	4.3799	9.4683	6.756	8.0491	7.8092	5.7785	5.0496	8.0472	4.3284	9.2711	7.2402	4.9198	5.4588	5.1424	5.4243	5.9465	4.8699	6.6662	5.5629	6.4024	6.2619	4.8738	6.3839	5.6591	5.9322	5.3445	5.578	4.4363	6.4469	6.2365	4.8856	6.7987	6.1164	6.1918	1.1763	5.9885	6.5677	4.1481	6.3134	5.6132	6.4365
Zn2Cys6	FGSG_11358	GzZC173	fgd465-290_at	5.5357	7.6223	8.8692	7.839	7.3206	6.6253	5.3854	4.9397	5.9593	6.2992	5.4101	5.087	4.8344	4.0721	4.9035	5.7983	6.9343	5.4812	7.2451	6.4141	4.7382	5.9736	7.7103	6.7979	7.3111	7.1798	6.5203	6.7027	5.7605	6.5251	6.7553	6.1961	1.9672	5.2122	5.1771	4.7415	6.5176	5.5937	4.6029	4.0618	6.8121	5.9625	5.6179	6.2828	5.673	6.1538
Zn2Cys6	FGSG_11355	GzZC174	fgd465-260_at	5.8258	5.9875	5.5276	8.2641	5.2832	6.1568	6.1318	6.3375	7.6977	7.4202	4.1795	4.3868	6.4714	5.5512	7.6966	6.684	3.6194	4.4699	1.189	4.5304	5.675	3.0018	3.4906	4.1859	4.3498	4.2876	2.0179	4.8948	2.2079	2.6848	3.5898	3.2403	3.706	0.84	1.8797	1.546	6.3432	1.3505	4.9402	2.4568	5.3834	1.7268	0.5656	3.8866	4.6241	4.5348
Zn2Cys6	FGSG_08349	GzZC175	fgd335-290_at	5.972	8.5727	9.8623	8.3496	8.7309	4.5705	9.5041	7.2242	7.3452	7.59	8.0425	6.6063	9.6071	7.5097	6.8637	8.0437	7.0939	8.6222	8.135	8.016	8.2465	7.8351	8.618	7.4	8.7065	8.3429	7.2699	8.5661	7.7465	7.5089	8.1904	7.1696	7.3048	7.4774	7.0862	6.7852	6.9452	8.7417	7.0109	7.9746	7.6533	8.6247	7.3883	8.0526	7.6961	8.9537
Zn2Cys6	FGSG_08010	GzZC176	fgd323-560_at	2.1827	6.5463	6.5971	8.3206	5.1252	3.1506	6.0932	7.5791	9.4762	8.8536	6.7654	4.9001	4.811	5.306	4.8699	9.5445	5.4383	6.4938	6.3397	5.1579	3.2839	4.7751	6.3579	4.4396	5.7057	5.9959	4.785	5.2192	2.1473	5.0334	5.6427	3.8738	5.5011	5.0963	5.1489	4.5323	5.7452	5.6447	5.6404	2.7485	5.7655	5.5993	4.0277	5.4653	6.4284	5.1449
Zn2Cys6	FGSG_04683	GzZC177	fgd194-860_at	6.902	6.2602	8.8181	7.5262	8.3682	7.5364	10.4814	6.9304	7.9339	6.8777	7.0275	7.6288	7.0175	7.2542	6.9671	7.7634	6.7553	8.5452	5.9844	6.3325	9.9201	6.0099	6.1944	10.0046	5.8215	6.3172	9.8229	6.6676	5.3402	6.121	5.3284	5.4279	7.5261	6.9286	8.3059	8.4711	6.4431	6.489	5.3089	4.5686	5.4482	6.6084	3.5862	5.8652	5.4893	5.9646
Zn2Cys6	FGSG_04671	GzZC178	fgd194-700_at	7.8544	8.5889	7.6495	6.5469	8.4722	4.9359	9.0797	8.4345	7.2493	7.4065	6.64	4.8248	8.2103	7.7656	4.5033	6.9495	7.8567	7.6685	6.6979	6.6707	6.5797	6.642	8.4719	5.7527	7.6226	8.3621	5.7074	7.9926	7.8346	7.5904	8.5024	7.454	6.0061	7.6814	6.8229	5.8104	9.3299	7.1756	7.8187	7.8452	8.5708	7.7879	7.0525	8.6932	8.2385	7.8634
Zn2Cys6	FGSG_14003	GzZC179	fgd462-140_at	7.8054	7.6967	10.3253	10.7777	8.4032	7.6529	8.8125	8.1662	9.9877	10.1421	9.4313	9.0847	10.6506	7.2366	9.5578	10.1132	8.2305	9.1704	7.676	7.7359	6.9253	7.7105	8.7309	6.7572	8.2972	8.51	6.9173	8.042	8.1935	7.9242	8.2016	7.1759	6.8688	8.0155	7.6952	7.4374	8.8351	8.2624	8.3981	8.1372	8.0454	7.7279	7.9667	8.3691	8.3085	8.0646
Zn2Cys6	FGSG_13455	GzZC180	fgd323-680_at	4.5975	7.2005	10.2999	7.3315	6.2016	4.4899	7.812	9.2933	8.7273	4.7892	8.4711	7.1312	6.5035	5.2679	9.2796	7.6348	6.5782	8.4315	3.585	3.3604	5.0875	4.3806	6.466	2.4463	6.0911	6.8009	4.6485	5.4944	5.2411	5.6859	4.8135	6.1016	4.0807	4.5122	5.0383	4.4705	6.384	6.6614	4.9704	5.6857	5.8777	5.2487	4.8982	4.2547	6.1338	4.3205
Zn2Cys6	FGSG_12115	GzZC181	fgd115-10_at	3.8836	7.448	7.9749	6.8709	8.7169	5.1293	7.5466	6.7862	8.3583	5.9844	5.033	5.6479	6.8817	7.0445	7.1768	7.183	7.3918	5.0904	7.3477	6.8647	7.2005	7.2643	7.0034	7.5111	7.096	7.4096	7.3708	7.343	7.0465	6.6502	7.3	6.1522	6.5108	7.7304	6.3384	5.8634	7.5142	7.2917	7.3195	6.4728	7.9543	7.0633	6.9879	7.4586	7.506	7.8285
Zn2Cys6	FGSG_04576	GzZC182	fgd193-210_at	8.01	6.0659	9.2547	9.8745	5.9869	8.2039	8.1709	8.1665	9.1852	9.908	7.7545	8.0438	6.3411	8.063	7.4305	10.1315	7.9783	8.4271	7.8765	7.6147	7.0455	7.7657	7.7151	7.7255	7.4394	7.4887	7.5095	8.8308	9.1017	9.5145	9.7434	9.2599	8.3715	8.5919	7.9692	8.2622	9.3386	8.4598	10.1334	9.9421	9.4348	7.666	8.7877	9.1998	8.6787	8.2328
Zn2Cys6	FGSG_04480	GzZC183	fgd192-390_at	3.0807	8.5176	9.6535	10.6508	7.0586	5.947	9.1648	7.5462	8.6327	10.6334	6.9116	8.7658	8.0713	7.1986	7.2608	9.0409	5.269	8.3132	5.4346	4.4356	6.3116	4.811	5.7068	5.4963	6.1985	5.8904	5.8128	7.1617	8.4976	9.3831	6.516	8.8089	5.7388	8.1972	5.4376	5.6733	8.1049	3.2795	9.068	10.5899	7.5444	5.4205	9.5849	6.9662	6.952	2.696
Zn2Cys6	FGSG_01853	GzZC184	fgd96-80_at	8.9808	9.2055	7.8744	8.5956	8.7581	9.1824	10.3709	6.572	5.3089	10.0007	8.8178	8.6662	9.0156	8.5309	9.1925	9.9244	8.7284	8.5065	11.5973	12.5528	11.6319	12.3509	10.7508	11.4	11.8121	11.1882	11.447	11.0625	8.7401	10.3281	10.0303	10.1298	10.452	11.7147	10.3345	11.3224	7.5037	8.8648	10.2262	9.7847	10.5543	10.2288	10.1406	11.1912	9.1311	9.147
Zn2Cys6	FGSG_01795	GzZC185	fgd93-310_at	7.5037	4.5945	10.0704	9.1111	8.5944	7.7334	8.9326	9.7816	9.3437	10.1163	8.1099	8.3304	6.8338	6.6545	7.49	8.4417	7.5229	8.9583	8.2368	7.6088	8.3727	7.9582	9.2799	7.7743	8.6065	8.9406	7.86	7.5103	6.8556	7.2581	8.2817	7.1092	7.5975	7.5577	8.1454	7.6179	8.2927	7.9624	7.1796	6.5609	6.7485	8.9664	7.4112	8.1718	7.0426	9.4762
Zn2Cys6	FGSG_07638	GzZC186	fg07638_s_at	9.6074	9.2195	6.7727	6.742	8.9843	9.0132	10.029	9.5772	7.9885	9.7928	9.587	9.2145	8.9784	9.0343	9.3093	9.6131	9.2311	8.8059	7.9285	7.5151	4.9593	7.8958	10.6242	5.8068	10.1214	10.6638	6.3149	8.1956	7.3361	8.1598	8.6859	7.0604	8.2659	7.7878	7.7178	4.8634	8.0684	8.1731	8.0061	7.6993	7.8096	8.2918	7.2715	7.4439	8.503	9.0519
Zn2Cys6	FGSG_07609	GzZC187	fgd315-580_at	8.3664	5.615	6.4436	5.985	5.2739	7.7975	5.6389	6.6402	5.5732	5.8758	8.3901	6.0038	5.6389	8.3783	5.4588	6.0738	6.9789	7.4877	9.6497	9.3743	8.7937	9.9379	9.1205	8.7175	9.4923	9.3348	8.6352	10.1457	9.5155	9.1861	10.1846	7.5382	8.8855	9.5841	9.1437	9.1061	9.7411	9.5623	9.9821	8.8059	9.663	9.5903	8.8218	9.9473	9.9687	9.8301
Zn2Cys6	FGSG_07604	GzZC188	fgd315-510_at	6.572	6.6805	6.867	5.7988	4.5527	3.373	6.1767	7.5699	6.8898	7.9967	8.5939	6.1179	6.6282	4.5447	9.3618	7.68	6.4622	3.8369	2.3618	4.7845	4.3052	2.2388	5.4263	1.9486	5.2702	5.5744	1.5705	2.742	5.5078	4.5783	4.1218	4.6611	2.3674	3.3992	4.4168	3.3757	7.2528	6.3761	4.4074	2.6323	6.5006	4.7004	4.5619	4.7252	4.1667	5.1989
Zn2Cys6	FGSG_07591	GzZC189	fgd315-360_at	7.6216	7.3133	10.1538	9.2191	8.2499	6.2512	9.2913	8.7747	9.6233	10.0415	8.9981	7.6271	7.0846	7.3697	8.7108	7.7655	5.607	8.4116	6.1827	6.4537	7.1321	6.4885	6.7728	5.6424	6.7534	7.1494	6.2203	6.4553	6.4741	5.8738	6.306	7.9466	6.1152	6.4733	5.5726	5.8258	8.8084	6.742	6.8057	6.809	6.997	7.1372	7.011	6.3379	7.2548	6.3593
Zn2Cys6	FGSG_07589	GzZC190	fg07589_s_at	7.591	8.8324	9.271	7.5713	8.7472	7.3556	4.701	8.1114	7.3978	9.3785	6.0832	8.0019	8.3155	7.0902	8.7815	9.1065	5.8846	5.3933	4.7241	4.5969	7.7794	4.8953	6.0268	6.8822	5.8415	6.2124	6.93	3.4828	4.9146	2.8053	4.2943	4.641	5.3576	3.7366	3.5801	5.9986	4.7485	2.9298	5.4963	0.8237	4.2563	5.5435	4.1383	4.4236	4.5753	3.7981
Zn2Cys6	FGSG_01515	GzZC191	fgd76-440_at	4.1779	5.2821	7.2974	6.0749	4.9598	7.197	5.7996	8.0836	8.1264	5.7323	6.3947	5.675	6.2116	6.6299	6.9056	5.8505	4.2396	6.772	7.7206	7.7752	7.9795	7.7525	8.1218	8.0592	8.4775	8.0385	8.2276	8.0157	8.8023	8.7122	8.0274	9.3355	7.4485	7.4345	8.1002	7.8369	8.7196	7.9848	8.5208	9.0178	8.2522	7.0513	8.2412	7.5502	8.4803	7.9459
Zn2Cys6	FGSG_05958	GzZC192	fgd237-680_at	6.9937	7.4327	9.4173	9.9037	8.3149	7.5662	6.922	9.3507	10.5354	8.1875	8.0754	9.1052	5.5558	7.4969	6.9647	7.8231	4.6124	8.1008	6.9081	7.5274	7.2864	7.7327	7.6452	7.7925	7.771	7.6546	7.6232	7.1437	7.3439	7.5174	7.3758	7.9299	7.0697	8.1376	6.8034	7.0559	7.9021	7.2048	7.6264	7.7174	7.3455	8.1355	7.5687	8.3213	7.6152	7.8485
Zn2Cys6	FGSG_05925	GzZC193	fgd237-320_at	8.1788	8.3579	6.1749	6.2342	5.861	8.2822	7.6251	6.7899	6.0235	5.7999	6.052	5.9474	8.0177	8.2034	5.842	7.1057	7.6993	4.9509	8.6014	8.8246	7.8218	8.7631	8.9845	8.906	8.7859	8.8127	9.1413	7.1734	8.0102	8.032	8.0857	8.2075	7.2798	7.4453	6.8035	8.5242	8.3689	6.615	7.6457	8.3531	7.3755	7.7026	8.5845	7.7669	7.1198	7.6304
Zn2Cys6	FGSG_03929	GzZC194	fgd168-660_at	6.7802	6.7332	10.6047	8.1847	9.0822	7.1005	7.5292	8.5719	7.6495	9.5705	8.7103	6.2036	7.8946	6.5309	7.1465	9.7439	7.0581	8.1983	6.1861	5.4709	6.3549	5.4063	8.0024	5.1526	7.1344	6.911	3.6334	5.8258	4.7639	3.6041	5.4728	5.7993	3.7115	3.067	5.3266	5.2939	7.4055	1.269	4.8856	5.0777	5.4702	5.1326	5.348	5.7263	4.2957	5.3388
Zn2Cys6	FGSG_03919	GzZC195	fgd168-550_at	7.515	8.8324	9.9963	9.9771	8.0816	7.4449	10.3754	9.0635	7.9288	8.989	6.9237	7.262	9.1114	7.6516	8.8181	9.361	7.5972	6.9698	7.0849	7.4375	6.9472	7.3842	9.2338	7.3996	8.6347	9.0093	6.844	7.5989	7.3517	7.8269	8.2372	6.8204	5.3878	7.0378	6.558	5.1056	7.2493	6.4679	6.8186	7.3151	7.1211	6.9231	6.7673	8.0279	7.3756	7.0029
Zn2Cys6	FGSG_03912	GzZC196	fgd168-470_at	8.4698	8.0591	6.8697	6.4778	7.38	8.0274	7.2904	6.7942	8.4797	7.9007	7.9335	8.3954	7.3897	8.5398	6.5732	7.7134	8.2542	8.4977	9.3828	8.7857	8.6807	8.9441	9.7334	8.1685	9.6475	9.5442	8.376	10.5036	9.5435	9.3162	11.111	8.2252	8.1591	9.9516	7.5101	7.415	9.1666	9.3276	9.7234	8.2599	9.6632	10.2348	8.6739	10.4449	10.3898	10.621
Zn2Cys6	FGSG_03892	GzZC197	fgd168-250_s_at	7.9647	9.0283	10.986	10.3279	9.2659	8.003	10.0467	9.1913	9.9268	9.6028	8.2692	8.9334	9.7115	8.0065	7.8344	9.7752	8.1228	8.963	7.3467	6.5948	6.756	6.8037	8.1486	6.1839	7.6748	8.1324	6.4433	7.6121	7.5891	7.9547	8.5146	6.8875	6.4922	7.6757	6.1655	5.9484	7.3331	5.7257	7.557	6.5027	7.5768	6.7523	6.8198	8.1222	7.6414	6.9399
Zn2Cys6	FGSG_03878	GzZC198	fgd168-80_at	2.856	4.2765	6.0997	6.8569	4.6206	2.4621	6.7384	6.5438	5.3331	7.2918	4.934	4.292	5.6441	3.3031	6.0626	6.0328	2.5385	3.8166	5.4822	3.7613	3.8237	5.5457	7.9832	3.706	6.7211	7.0725	2.5185	5.1671	6.0166	3.8329	6.0717	3.6485	3.2001	3.3702	3.2525	1.1177	3.9653	3.0583	3.025	3.4449	5.4239	5.6279	3.6462	4.6656	5.8364	6.7171
Zn2Cys6	FGSG_03861	GzZC199	fg03861_at	7.5624	8.7929	6.377	8.3624	8.4874	8.5487	8.2376	9.6231	9.0109	8.3454	7.8066	8.3243	9.0361	8.8094	8.5948	9.9382	8.6489	7.7208	8.1217	7.452	8.3486	7.642	7.8249	8.8579	7.6182	7.743	8.9741	7.6705	6.8126	5.9231	7.6518	6.073	8.7917	7.772	8.8884	7.2422	7.4911	8.0599	7.0796	6.9847	6.6302	7.3011	5.7756	7.5762	7.0421	7.9421
Zn2Cys6	FGSG_03857	GzZC200	fgd167-40_at	5.9364	8.1078	8.0848	8.2408	7.957	5.9463	9.1659	7.4713	8.8404	8.6568	8.7286	5.6943	4.5862	6.4748	6.5999	7.1389	5.193	3.7126	8.019	7.8225	7.0115	8.1234	8.1723	6.0389	7.4409	8.9116	6.6035	8.7608	7.8592	8.2872	8.5821	6.1408	6.1367	8.9103	6.9383	6.3395	8.7506	8.4804	9.371	7.6708	8.7377	7.9325	8.2942	8.7594	9.156	8.0292
Zn2Cys6	FGSG_07693	GzZC201	fgd318-230_at	2.6599	7.7797	5.4799	8.3332	4.5874	6.3707	7.2268	8.6697	9.2048	8.5338	6.1048	6.9566	8.7971	6.0512	6.8776	8.8236	5.2593	8.1502	5.6103	6.366	5.1001	6.2288	7.4162	5.1404	7.067	7.0405	5.1599	6.1285	6.0592	6.6633	5.2559	5.2168	4.8435	8.1002	5.9208	6.1075	5.2521	4.4128	7.3892	2.516	7.0109	5.5261	6.0947	6.5108	7.4344	6.1975
Zn2Cys6	FGSG_03415	GzZC202	fg03415_s_at	7.8918	8.001	9.8252	7.0759	7.2091	7.1457	10.0006	8.429	8.7566	8.2819	8.9261	7.9126	8.5422	7.0014	7.8333	9.7584	7.2167	8.1026	6.1985	7.4928	5.634	7.0697	8.6998	5.7167	8.9929	8.1332	5.8834	7.7301	8.8248	8.6742	8.2391	8.6164	8.1902	9.0153	6.9974	7.5764	9.3963	7.8815	8.9326	8.2278	8.5815	7.6871	8.1527	9.1764	8.5011	8.2807
Zn2Cys6	FGSG_03399	GzZC203	fgd154-220_at	4.9425	7.8829	9.6683	6.8263	5.5753	7.4816	5.9889	5.3151	8.8595	7.0378	8.5181	7.1583	7.557	4.1771	5.8674	7.3244	7.5677	6.4424	9.0404	8.4698	8.5015	8.8285	6.7879	8.6586	7.1465	7.135	8.7167	9.1619	9.4657	8.6057	8.7819	7.3623	7.6809	9.1716	7.9567	8.152	9.4796	9.1766	9.5487	8.7562	9.6048	8.9969	9.3188	10.1127	9.7744	8.904
Zn2Cys6	FGSG_03390	GzZC204	fgd154-130_at	6.4965	6.2544	9.4526	10.4499	8.6432	8.2768	7.73	9.2058	8.588	8.3112	7.2995	6.6307	8.6643	7.7168	8.8314	8.4686	7.8197	9.1075	5.8293	6.4739	6.5537	6.6179	8.2987	6.2396	7.9634	8.2712	5.9071	3.2373	2.9745	5.561	5.2369	5.4607	6.9906	5.9523	6.3906	6.6796	6.5136	6.5051	5.6837	5.2145	5.78	6.0507	1.4854	6.4376	5.5401	6.3611
Zn2Cys6	FGSG_07482	GzZC205	fgd310-810_at	6.3083	8.3677	9.3222	8.3517	8.0262	7.3537	10.0583	8.8728	8.8962	8.7812	8.7865	7.9418	8.6908	7.7373	8.6898	9.2028	6.7984	8.2374	8.472	8.9023	9.5305	8.8018	8.8785	9.7062	8.536	8.3017	9.7703	8.5308	8.951	9.1446	9.0462	8.8196	7.8818	8.402	7.568	6.9623	8.7273	8.2103	9.3888	8.9524	9.2185	8.372	8.8255	9.1918	9.454	8.6156
Zn2Cys6	FGSG_06750	GzZC206	fgd273-190_at	8.2642	7.7739	7.6773	10.165	6.866	6.8489	6.8534	9.074	7.447	9.3313	7.9261	8.3388	9.1333	7.3509	9.2021	7.2283	7.6025	8.155	9.6791	9.6088	8.6462	9.4113	8.991	8.8949	9.1931	9.0038	8.7372	8.9842	7.8564	7.9588	8.4881	8.1017	7.7928	8.7678	7.3689	7.5175	7.7631	8.0595	8.283	8.1391	8.1735	8.9406	8.546	8.527	7.544	8.8644
Zn2Cys6	FGSG_06699	GzZC207	fgd266-730_at	7.3974	6.9154	7.8476	6.8894	3.6871	7.0803	9.1332	5.8607	7.3725	6.4383	5.2638	5.5141	4.7463	7.0398	5.0041	5.1206	7.5343	5.6097	4.7527	5.0535	5.5116	4.4168	4.6112	3.0583	4.6444	4.4005	2.8094	6.8044	8.7435	10.114	5.3723	10.6497	6.6053	6.7308	6.9533	5.9146	8.0564	6.9015	9.1027	10.3038	8.1047	7.2024	10.3254	6.9433	7.7496	7.5145
Zn2Cys6	FGSG_05725	GzZC208	fgd233-490_at	8.5958	9.1309	9.4179	7.5638	9.3399	7.9336	7.039	9.5387	7.2969	9.8859	9.7564	7.6663	7.4683	8.8241	9.3197	9.8055	8.1284	9.1279	5.0135	4.3944	6.8845	5.8342	5.9814	6.2553	5.2898	5.8582	6.4192	5.3583	6.6101	6.0036	6.5786	6.0631	7.2208	5.4594	7.8701	6.989	6.6331	7.2172	6.1811	6.5267	6.6119	6.1359	6.6822	6.5279	6.4089	7.1191
Zn2Cys6	FGSG_05716	GzZC209	fgd233-350_at	5.6651	5.1659	7.7773	6.7083	7.0495	5.1338	9.6419	6.8149	7.9481	5.8765	6.2873	5.9404	5.6132	4.3778	5.3427	7.347	6.3262	6.1979	4.0391	6.9882	10.3565	6.3633	2.5753	9.0529	4.9565	5.4692	9.2123	6.1908	4.6882	6.4496	5.0708	8.7589	6.0622	5.7947	7.9765	8.3422	6.5127	7.0473	5.9453	4.7164	7.2834	6.567	8.0828	6.9094	6.3884	4.2234
Zn2Cys6	FGSG_05682	GzZC210	fgd232-180_at	5.9855	8.3003	7.7955	7.4243	3.7929	8.3307	7.2063	7.1249	6.5566	6.8629	7.3144	4.6622	6.6154	8.0975	5.5549	6.5592	8.2612	5.3764	9.4253	8.8773	6.2711	8.6654	10.3735	5.9741	10.2687	10.4106	5.7126	10.437	10.2908	10.7388	9.9166	9.7499	7.9142	9.3999	8.0504	7.2092	10.0243	8.8423	10.7535	10.5808	9.9548	9.173	10.3254	9.4608	10.4844	9.412
Zn2Cys6	FGSG_05646	GzZC211	fg05646_s_at	5.7466	6.8208	8.28	5.9768	7.3041	7.3043	4.5771	7.1469	6.1973	6.7279	4.842	4.5491	7.2879	6.1185	8.5474	5.9467	4.1218	5.0308	5.7447	5.8477	5.558	5.1064	5.1771	4.7344	5.2137	5.9416	4.8972	6.6977	6.6015	6.0821	6.7549	6.1554	2.5826	6.6641	5.6302	4.6531	6.1123	5.2133	6.4743	6.0879	6.7557	5.4624	6.7577	6.8126	6.1753	6.4091
Zn2Cys6	FGSG_03044	GzZC212	fgd146-370_at	3.9231	6.7293	7.6873	6.4944	4.682	6.9554	7.1673	6.9591	5.8367	7.5874	5.6389	7.1971	6.2342	6.8985	6.9684	6.9379	7.3174	5.3388	7.8754	8.2899	7.7818	8.2418	8.1772	7.5793	7.9574	8.106	7.6804	7.8513	7.0453	6.9988	7.9896	5.1477	6.098	6.6245	7.0497	6.6045	7.5774	7.3191	7.3568	6.7613	7.3563	7.7006	6.4882	7.5307	7.6748	7.4647
Zn2Cys6	FGSG_03037	GzZC213	fgd146-290_at	6.2754	8.6946	8.8205	9.8417	7.6027	6.4281	8.6453	8.0564	8.3415	9.5581	8.2363	6.978	7.8916	6.1081	8.7837	8.8757	5.5996	8.1028	6.2972	5.7719	3.5898	5.5314	5.4429	4.5862	5.4973	6.0328	4.6508	7.0756	5.7682	6.0644	6.3087	5.0828	5.861	6.1532	6.589	5.193	6.6847	6.5124	7.1604	5.7608	6.8211	6.3329	5.6611	6.5388	6.7659	6.5423
Zn2Cys6	FGSG_02969	GzZC214	fgd145-130_at	4.7819	8.0985	8.0132	7.6618	7.2139	6.3738	8.1771	9.4577	8.1132	11.2825	8.9288	5.9688	7.6546	7.4827	7.6653	10.2753	7.4024	6.3644	10.663	9.859	7.148	10.1595	10.1132	6.7249	9.4455	10.2759	6.5253	10.7539	9.8783	9.5667	10.7198	9.2794	6.4375	11.1376	5.9855	6.8496	8.9892	9.9635	10.1398	9.6661	10.2437	10.1517	9.7095	10.9819	10.7075	9.5622
Zn2Cys6	FGSG_05503	GzZC215	fgd227-40_at	9.2458	9.1028	11.266	10.5909	9.7402	8.8771	9.5703	7.6944	9.2927	9.1477	9.6122	8.9532	6.9696	8.7664	9.7762	10.8595	8.1376	8.6288	10.2379	10.4499	10.0637	10.2698	10.4003	9.7815	10.0811	10.3763	9.8255	8.3026	8.9116	9.045	8.792	8.4273	8.4744	8.4132	8.9782	8.6972	8.3782	8.2884	8.8962	9.1036	9.0062	8.4431	9.1058	8.4093	8.6969	8.8024
Zn2Cys6	FGSG_04191	GzZC216	fgd185-140_at	5.1755	5.9423	10.2938	7.3389	7.7767	6.2977	9.2407	9.8748	8.856	5.5768	5.5726	7.7377	5.1965	6.9932	9.3695	9.2443	6.3431	5.7887	8.2946	9.223	7.7408	8.8375	7.1147	9.2181	6.7466	6.201	9.2365	7.2502	8.6897	9.4626	6.1526	9.154	6.58	8.2149	7.8202	6.9766	9.9711	8.5888	9.1399	10.0143	8.3747	6.9382	9.9348	6.3597	8.0709	5.4838
Zn2Cys6	FGSG_04109	GzZC217	fg04109_s_at	8.6584	8.7289	7.712	5.3413	8.5548	8.2129	9.4116	10.015	8.2798	10.3878	8.2627	8.3336	7.6294	7.8505	6.1763	7.4705	8.1396	8.1824	10.1973	9.5824	8.8733	9.3725	11.0954	8.0258	10.6082	10.9091	7.52	9.2242	9.8185	9.6644	9.4491	9.6165	8.4366	8.3581	7.8243	8.2579	8.0572	8.2658	8.3771	8.0206	8.1817	8.0322	8.9877	8.7447	8.6965	8.3207
Zn2Cys6	FGSG_03327	GzZC218	fgd151-250_at	7.8182	8.8612	8.825	8.8732	7.7754	7.1573	9.7901	6.4331	9.796	7.3727	8.5095	7.251	6.5618	7.6101	9.4105	9.6522	6.6676	5.814	6.9176	6.0396	5.3078	6.525	9.3368	5.3995	8.9034	9.3911	4.1953	8.0263	7.0639	7.4878	8.373	6.3686	6.8658	6.9258	6.7306	6.8537	7.1263	7.8181	7.4491	6.9146	7.1892	7.4379	7.6402	7.5175	7.5319	8.1163
Zn2Cys6	FGSG_03322	GzZC219	fgd151-200_at	4.09	4.7159	10.4784	9.9731	6.1225	7.2486	10.0736	8.427	7.6237	10.0508	5.9076	8.183	9.3979	6.9274	5.9322	7.4181	5.2702	7.3604	6.316	5.9262	6.2063	6.3365	6.2437	5.7787	5.5416	6.4772	5.897	6.6475	6.3593	6.2647	5.8288	6.719	6.1731	6.0261	6.2931	5.7829	6.4185	6.1643	5.6235	6.1777	5.6662	5.5978	6.4315	5.5301	5.5732	6.0385
Zn2Cys6	FGSG_03294	GzZC220	fgd150-860_at	3.2079	6.0583	5.6887	6.2196	5.7785	4.0592	5.3554	5.8585	5.779	6.824	5.7806	5.4091	6.359	4.4594	7.1358	6.8369	3.5789	5.9526	7.3702	6.3154	8.0352	6.7803	9.5302	7.2182	9.5491	9.7954	7.2231	7.7113	7.4969	6.6859	9.2921	6.6356	6.8418	7.4196	6.7481	7.6029	6.9454	7.6086	7.8761	6.6304	7.3447	8.0903	6.2456	7.3894	8.7054	8.6465
Zn2Cys6	FGSG_03292	GzZC221	fgd150-840_at	8.3357	9.1688	9.1491	9.6461	8.9284	8.4309	9.03	7.0338	10.4717	9.1111	8.9275	9.0496	8.3315	8.2077	7.6234	6.7222	8.2483	8.9573	7.4774	7.7504	5.3154	8.1968	8.6919	5.3653	8.3678	8.291	5.8992	5.4519	6.8395	6.8842	4.9878	5.7293	7.1954	7.2897	7.4105	7.5365	7.4695	6.6977	7.7496	6.1906	8.0907	6.3892	7.0751	6.4	7.6019	5.5931
Zn2Cys6	FGSG_03246	GzZC222	fgd150-330_at	7.061	4.6826	6.8592	8.0043	5.5157	7.3454	9.2924	8.6246	7.291	9.7835	5.5354	6.7308	8.9587	6.8149	5.384	6.9885	5.9124	4.0063	10.842	10.787	10.1629	11.147	10.2079	10.5203	9.8102	9.8952	10.7979	9.3685	8.5241	8.3044	8.4244	8.363	7.4817	9.4888	6.9259	6.9223	7.9999	8.8076	9.1826	8.4241	9.8336	8.4385	7.7733	9.6001	9.7795	7.6258
Zn2Cys6	FGSG_03226	GzZC223	fg03226_s_at	6.7772	4.985	7.3795	9.0001	4.712	3.7845	7.8195	7.2427	9.4278	7.8034	7.668	4.9467	6.3399	4.1611	6.5761	7.853	4.2593	7.719	5.9279	5.9973	5.6421	5.6326	2.6253	4.6582	5.144	5.31	5.9208	6.3837	5.4259	6.3658	5.5735	4.9796	2.9505	6.5645	5.1639	5.0409	4.1643	3.0161	6.2615	6.9223	6.3094	6.4949	5.9948	6.9411	6.387	6.1198
Zn2Cys6	FGSG_03219	GzZC224	fgd149-350_at	3.6982	7.9224	7.1124	6.7883	4.8515	6.5192	6.9212	4.9891	5.6767	5.8907	5.5729	5.1194	6.8281	6.111	6.5384	7.5309	4.1085	7.3693	7.331	7.219	7.7507	6.9846	6.1663	7.8906	6.08	7.2402	7.8248	6.419	6.328	5.9533	6.9259	5.0522	5.8316	6.5146	6.5671	6.2069	6.2955	7.067	6.0181	6.8982	6.6662	7.9865	5.9446	6.0555	6.4289	8.3407
Zn2Cys6	FGSG_03214	GzZC225	fgd149-270_at	7.2065	6.5848	7.8826	10.6798	8.0353	7.2429	9.4889	8.9136	6.9543	7.5886	8.1802	6.9195	8.0911	7.9068	8.8968	9.5071	6.9038	8.3194	5.9481	5.8817	5.8138	5.9198	8.3161	4.8615	7.8661	8.5488	4.9069	3.4647	5.72	6.202	5.0325	6.1657	5.0117	1.5509	5.2758	4.0875	7.7123	3.3632	6.363	5.7957	5.706	5.8445	5.4118	5.5647	6.3927	6.2008
Zn2Cys6	FGSG_03207	GzZC226	fgd149-190_at	3.0807	7.3439	9.5381	6.12	6.3007	4.1554	5.3519	6.0579	8.3943	9.6964	6.3183	7.0277	7.1601	6.4138	7.2229	7.4248	7.6679	7.8809	5.0514	5.6061	6.4162	5.9262	6.5281	5.8276	6.0925	7.0056	5.8674	7.4164	6.7164	6.0264	7.9895	5.4439	6.133	7.3548	5.8435	5.6679	8.2212	6.4036	7.2714	5.9105	6.8232	5.9371	5.8243	6.6885	7.4278	6.267
Zn2Cys6	FGSG_03201	GzZC227	fgd149-110_at	7.6675	7.699	9.118	10.4333	8.2617	7.0241	9.7395	6.2407	7.2698	6.7929	9.1592	7.3938	9.574	6.9393	6.5043	8.4142	7.2089	7.1549	7.1744	7.744	10.4669	7.7123	9.06	9.7824	8.9112	9.4698	9.7981	8.0301	6.9991	7.3777	7.8937	7.7937	7.4872	7.8551	6.9092	7.9442	8.0903	8.1692	6.9412	6.6241	7.377	8.7941	6.4519	6.8726	8.3684	8.694
Zn2Cys6	FGSG_05789	GzZC228	fgd233-1240_at	2.1077	5.1152	7.4445	6.6428	8.2191	4.3441	5.5537	6.9268	6.9032	5.5948	4.5404	4.9968	6.5999	7.2731	6.5276	7.1605	5.9934	3.645	6.4477	6.1481	7.1196	6.0002	6.7892	6.1853	7.3025	6.3667	6.4612	6.2587	4.6106	5.9894	4.5423	4.1085	7.4758	6.2797	8.491	9.1045	5.3614	6.7502	5.8773	5.133	6.0468	6.2139	5.1387	4.8237	5.9134	6.077
Zn2Cys6	FGSG_06160	GzZC229	fgd246-160_at	7.012	8.5041	7.0782	7.9899	6.7797	7.6843	9.7392	9.2496	7.9777	7.9576	5.9028	7.608	9.9338	7.2866	5.5503	7.8069	7.7322	8.0891	8.8104	8.8792	8.2287	8.7991	8.6145	7.841	8.2476	8.6452	8.0034	9.209	10.6896	10.5639	9.7384	10.4714	7.5742	9.6274	8.3724	8.1364	9.9905	8.6446	9.922	10.8818	9.7054	8.8231	10.0239	9.1267	9.4858	8.9992
Zn2Cys6	FGSG_07133	GzZC230	fgd300-270_at	8.9869	9.6021	10.2321	7.6053	9.9119	9.5966	10.4312	9.8901	10.0982	10.5349	9.981	9.6553	8.2567	9.1896	10.1678	10.4518	9.398	8.8234	9.5686	9.6724	8.6872	9.5318	9.65	8.7554	9.5381	9.8529	8.7694	8.6925	8.7613	8.7311	9.472	8.9647	8.6543	8.348	8.4485	8.5328	8.4548	8.1475	8.5927	8.5665	9.1776	8.4541	8.3716	8.343	8.5586	8.6265
Zn2Cys6	FGSG_07079	GzZC231	fgd298-20_at	8.4815	8.6943	9.0374	6.7629	7.8872	6.6053	10.3334	9.4458	10.1072	9.5025	8.2415	6.7255	9.084	6.6057	7.7448	9.3549	7.2353	7.2497	7.906	7.5981	9.1877	7.712	7.9042	9.2382	7.7621	7.5378	9.5588	7.6716	7.0673	7.4841	7.5678	7.904	7.5733	8.1142	7.6591	7.0473	7.249	8.0552	7.8416	7.6142	7.0091	7.4837	8.0424	7.8263	7.7449	7.8014
Zn2Cys6	FGSG_07067	GzZC232	fgd295-90_at	9.8596	9.6033	7.2781	6.3032	9.297	9.7803	8.3615	9.8273	10.1553	7.5993	8.0892	9.5971	7.3969	8.7971	7.1726	8.2728	9.3367	9.9084	10.9225	11.4115	7.446	11.1729	11.6882	8.3992	10.9995	11.112	8.7423	10.129	7.9973	8.1541	8.8217	6.4036	9.5174	9.6771	9.4154	8.4284	6.8814	8.8643	7.8942	8.5604	7.6373	9.0681	7.7566	9.0542	7.715	9.1664
Zn2Cys6	FGSG_07368	GzZC233	fgd308-210_at	8.0767	8.5904	9.374	7.31	8.7849	8.0113	9.0717	8.2466	9.9959	6.1524	7.2168	7.3414	5.9823	6.5835	7.3383	6.3336	4.8248	6.9613	10.3892	9.8543	8.2364	9.8534	10.9449	8.488	10.7871	10.7804	8.5304	9.2722	8.8788	9.2	9.4066	7.8856	8.2445	9.9159	8.4003	10.2382	8.4161	7.8891	9.7507	7.9329	9.7092	9.2207	8.924	9.41	9.8107	8.6532
Zn2Cys6	FGSG_01378	GzZC234	fg01378_s_at	7.5335	6.7009	7.3484	9.7966	7.1009	8.3209	8.9511	6.1882	8.7796	7.5872	6.7558	6.8067	5.8156	9.0462	6.3877	7.6808	6.2426	6.2003	9.1872	8.6505	7.1118	8.7005	10.0508	7.491	9.5903	9.3165	7.0165	7.9862	8.4658	8.3942	8.8167	8.0452	7.757	7.9959	7.9186	7.5718	9.1568	6.9392	8.3712	8.2058	7.9972	8.0118	8.5452	8.2899	8.6679	8.5101
Zn2Cys6	FGSG_01318	GzZC235	fgd65-810_at	8.4375	8.8556	9.7928	8.4947	9.4513	6.2563	9.2404	9.6726	7.2837	6.6986	8.6749	8.547	7.5729	8.3652	7.6061	11.1202	8.0062	7.1417	8.793	8.6321	6.8733	8.6912	8.6414	7.1906	8.7767	8.4503	7.5042	8.6393	8.7723	9.631	9.0354	8.5879	8.6234	8.9183	8.72	8.9643	8.3881	8.317	9.2323	8.4853	12.2592	8.4542	8.7994	8.6137	9.2964	8.6263
Zn2Cys6	FGSG_01293	GzZC236	fgd65-470_at	8.614	7.5227	7.214	8.7417	8.8018	8.5654	6.6982	7.5906	10.2514	5.4515	9.2381	8.7457	9.1674	7.9818	9.9628	10.2635	8.8716	8.4138	8.9911	8.8415	8.2323	8.6364	9.6357	8.3069	9.3064	9.4645	7.8283	9.4698	8.2556	9.5539	9.8986	8.771	8.0336	9.3197	8.974	8.6925	7.8415	8.3947	8.0535	10.015	8.5724	10.0913	9.1053	9.7537	8.5941	10.1376
Zn2Cys6	FGSG_06915	GzZC237	fgd283-290_at	7.5748	9.4256	10.3923	10.3393	8.1592	7.4958	10.3523	8.6871	10.7172	10.2264	9.938	8.5557	9.5384	7.4961	10.1037	10.5119	6.7427	9.1137	6.3302	6.5544	6.6397	5.4705	6.8076	6.0721	6.4989	6.5929	6.0915	7.5453	7.7338	7.6599	8.1805	8.2848	6.6899	7.4071	7.1263	6.5975	7.8965	6.799	7.7766	7.2914	7.8236	6.9644	8.5113	7.3312	7.2606	7.4154
Zn2Cys6	FGSG_03159	GzZC238	fg03159_s_at	7.3254	8.5356	9.1327	9.6484	9.0428	6.9181	5.634	9.9243	9.347	9.9107	6.3171	5.0369	9.7989	4.3001	9.5098	7.5583	6.9749	7.5026	6.2968	6.511	6.1833	6.7806	9.6383	5.1069	9.3139	9.4367	4.2373	5.9568	6.765	6.5401	6.1977	6.5554	6.731	6.2271	5.7203	5.6636	6.456	5.889	5.6264	6.1008	5.9812	6.4923	6.1981	6.4118	6.6485	6.0654
Zn2Cys6	FGSG_03138	GzZC239	fg03138_s_at	6.539	5.6899	6.5273	6.7286	5.9782	5.5014	5.2036	8.2353	9.5631	9.0327	6.4795	4.193	6.4612	4.9491	5.9509	7.4566	3.8104	4.7698	2.5777	3.0233	5.0772	5.5357	5.8467	5.6659	5.5972	6.3846	5.8237	2.2265	4.0815	4.2884	1.541	4.1481	1.7866	1.7824	3.4751	2.3391	2.1375	1.3103	2.6276	1.8197	4.3334	3.86	3.853	2.4673	2.111	3.1077
Zn2Cys6	FGSG_03102	GzZC240	fgd148-120_at	3.8846	7.6366	8.8934	8.1901	5.4683	6.8447	9.6282	6.4234	7.1548	8.5985	6.4348	5.7931	6.9156	4.1457	6.194	7.246	3.9269	6.5978	6.671	6.6803	6.1975	6.6251	7.27	6.3001	7.4108	6.8983	6.6816	7.8702	6.7259	6.6614	6.9767	6.192	6.6546	7.2486	6.6001	5.8237	7.9624	7.1914	7.2849	6.9759	7.9152	7.3366	6.5705	8.5789	6.6882	7.3966
Zn2Cys6	FGSG_04459	GzZC241	fgd192-90_at	6.7305	7.407	7.0613	5.5438	6.4558	3.9439	7.3515	5.7918	5.3501	6.8565	4.7698	6.5908	8.9983	2.9542	7.7337	9.3689	2.3813	6.8093	3.7452	4.7597	1.4436	5.0531	1.5261	4.116	4.0426	3.1473	3.8248	6.3865	7.5379	7.7613	4.8704	7.6595	3.6781	6.8223	3.2765	1.1699	7.8886	6.0009	7.3415	8.7732	7.8786	4.8217	8.1143	5.8709	6.8451	5.1268
Zn2Cys6	FGSG_06593	GzZC242	fgd260-90_at	2.7803	3.8904	7.4689	9.1122	5.1803	3.6508	5.8405	8.0547	6.9124	5.9621	5.0631	7.4151	5.9516	4.0738	7.5294	7.3522	3.0531	4.5441	1.1243	3.7517	7.1081	4.568	2.7908	7.7277	4.591	0.8237	8.1746	4.9905	5.4764	6.0208	5.1346	4.4751	2.546	2.5753	2.9891	2.3161	6.3109	4.8634	4.4229	4.0942	4.8298	4.2196	5.8263	5.251	3.4738	2.5729
Zn2Cys6	FGSG_03702	GzZC243	fg03702_s_at	5.5753	3.2048	6.8668	7.1947	5.607	4.6094	6.6033	8.4627	6.4525	8.4591	8.3524	8.8353	8.5426	7.0268	4.649	9.358	4.0531	7.5531	6.8706	6.4835	7.41	6.8701	7.2656	6.4234	7.2052	7.3143	7.129	7.0237	7.5092	6.7724	7.1723	6.0195	5.4692	6.2396	5.3016	5.2257	7.6199	7.2592	6.8349	6.7853	6.7904	7.0496	7.0052	6.8116	6.3366	7.4505
Zn2Cys6	FGSG_03683	GzZC244	fgd161-140_at	8.148	8.712	9.1771	9.29	8.8338	7.5616	9.532	9.5276	10.0537	7.8395	8.7541	7.6665	5.4976	7.5614	8.9901	9.3023	6.6417	8.6205	4.9122	5.3975	5.4053	5.0072	6.925	4.2705	6.5312	6.2282	4.5441	3.9467	5.3649	7.2228	4.6594	6.4571	5.1957	3.852	4.9946	6.359	7.1457	5.85	6.3561	7.1268	5.6302	5.851	6.4798	5.0094	5.7921	5.2683
Zn2Cys6	FGSG_02167	GzZC245	fg02167_s_at	7.8915	6.9518	5.9397	6.9632	7.2108	6.9641	6.8535	4.6053	10.3241	5.6459	7.3602	7.2905	8.2801	6.9478	6.3693	5.6929	7.3129	8.0007	8.2105	7.8583	7.578	7.7258	7.8411	5.7469	7.7749	7.8383	6.0418	5.6076	5.6769	5.7255	5.7076	5.9411	5.9495	5.5735	6.7957	5.7592	5.6044	6.3491	6.0665	5.4575	5.7412	6.6551	5.1827	4.1285	5.073	7.3042
Zn2Cys6	FGSG_02083	GzZC246	fgd111-70_at	7.6522	9.1773	7.3774	6.0592	9.0679	9.555	7.2579	9.9833	7.4015	8.1489	7.8205	9.2373	9.145	9.1267	8.1699	6.4459	9.561	9.1674	11.781	12.5983	12.7007	12.3928	11.4454	12.9215	11.6631	11.3748	12.7496	11.3276	11.3134	11.5661	11.6922	10.6717	11.0107	11.642	10.2876	11.6548	9.6036	10.4127	12.0952	10.7749	12.2193	11.2233	10.6539	11.9533	11.7098	11.0161
Zn2Cys6	FGSG_02068	GzZC247	fgd110-620_at	8.0815	8.6717	8.6839	9.605	8.1228	7.3517	9.1387	6.8099	6.3125	6.3334	8.0331	5.6904	6.5877	7.1215	5.8395	9.0618	6.0768	8.361	6.1813	6.4898	5.4525	7.1563	5.1683	5.5432	5.4786	5.7856	6.0832	4.682	2.384	5.7586	3.9165	6.3789	8.4046	3.4841	7.5932	9.4774	6.2733	5.7761	3.6276	5.1489	4.7458	5.1497	6.155	1.903	4.6559	5.4867
Zn2Cys6	FGSG_01176	GzZC248	fgd58-190_at	8.4402	9.549	6.5201	8.2983	7.7694	8.3865	10.1392	7.3959	8.6184	7.0063	8.665	9.476	5.7096	8.2349	7.5123	6.5365	8.2923	6.2294	8.9649	9.1708	9.6503	8.9036	9.2136	9.7742	9.9187	9.2179	9.8881	9.1221	7.7521	8.0845	8.4983	7.5319	9.3953	8.947	9.6784	9.4719	7.7462	9.9337	7.9286	7.1708	9.5193	9.7341	8.5543	8.3789	7.4943	9.4895
Zn2Cys6	FGSG_01172	GzZC249	fgd58-120_at	8.47	5.3381	7.2252	7.3894	6.9373	8.2879	7.3703	7.3139	7.2156	5.3309	6.7515	5.4848	7.1185	7.7236	6.1558	6.644	5.5877	5.4453	8.8256	8.669	6.9808	8.6797	8.8491	7.3549	8.7891	8.5831	7.5738	10.6097	10.1257	9.8368	10.7408	8.9091	8.6335	10.802	9.0275	8.7015	9.9911	10.7423	10.48	9.3445	10.9412	9.9794	9.4155	9.7464	10.7832	9.6007
Zn2Cys6	FGSG_02531	GzZC250	fgd127-20_at	9.2623	9.4177	10.0422	10.1222	9.7731	9.0693	9.4813	9.8808	10.4971	9.5687	9.7333	9.4262	9.1817	9.1493	10.2013	8.6851	9.3171	9.2278	11.2369	10.9675	11.7361	10.9049	11.2493	11.5709	11.2378	10.7405	11.5724	10.3695	10.2512	10.2524	10.8454	9.6498	10.5605	10.2367	10.1987	10.356	8.9654	9.3445	10.52	9.7674	10.193	10.5482	10.1374	10.81	10.0884	10.5453
Zn2Cys6	FGSG_02435	GzZC251	fgd122-400_at	4.9607	7.0992	10.4444	7.783	7.8903	6.4656	10.3072	9.4181	9.8678	10.1263	8.4808	6.0117	9.6553	5.0738	9.2781	9.3513	5.7824	8.1989	5.354	6.2376	3.2824	5.8362	6.4812	5.2615	6.25	7.0572	5.8555	6.9886	6.2332	6.626	7.1084	7.141	5.78	6.5487	5.8112	5.5832	7.2364	7.2305	7.2823	5.706	7.4836	6.8737	6.3792	6.332	6.7225	6.2042
Zn2Cys6	FGSG_05370	GzZC252	fgd217-310_at	7.9967	7.4936	7.8023	10.1605	8.8427	8.3294	8.7785	10.5542	7.8456	6.3875	9.1889	8.8078	6.55	7.7866	8.9164	8.154	7.4748	8.6953	7.3061	7.69	7.9049	7.3734	8.4405	7.0118	8.0304	7.9981	7.126	8.5862	8.037	8.3609	7.7145	7.203	8.1195	8.0722	7.7283	7.9363	8.5871	8.4643	8.4618	8.686	8.3609	7.1767	7.4662	7.7885	8.384	7.7049
Zn2Cys6	FGSG_05350	GzZC253	fgd217-40_at	4.2227	5.0938	6.0317	6.3411	5.8457	7.1271	5.6528	7.3995	7.0233	6.4194	6.997	4.3262	6.1129	3.8797	6.9156	6.2403	6.5697	5.3071	7.9867	7.8532	6.7617	7.9769	8.543	7.0902	7.937	8.5156	6.6269	8.923	8.1114	8.2686	8.6892	7.7098	7.2948	8.53	7.3009	6.8117	8.1678	8.4987	7.9583	7.8121	8.1145	8.1668	7.8476	8.5571	8.6186	8.1253
Zn2Cys6	FGSG_05332	GzZC254	fgd216-70_s_at	8.0378	8.8469	7.9271	10.8216	6.7381	7.5014	7.3627	10.152	10.2685	10.6589	9.6874	9.1221	10.7396	7.8561	9.7737	10.979	7.8589	9.5102	5.6859	5.5192	5.5173	5.3334	6.9554	5.4002	6.5174	6.7782	4.6439	8.5028	6.7549	7.3619	7.86	6.7613	6.9284	7.6871	6.7212	6.417	8.8903	7.8276	7.8897	5.5119	8.052	7.1337	6.5878	7.0646	7.972	7.7442
Zn2Cys6	FGSG_05279	GzZC255	fgd212-760_at	8.6909	10.079	9.6898	6.7304	9.1903	9.3226	7.9716	6.756	9.7457	5.877	9.5767	9.8731	10.2463	8.9923	10.6719	5.8099	8.9486	9.2669	8.5918	8.598	7.8175	8.4497	8.7	7.4989	8.7313	8.8867	7.8462	9.0108	9.1849	8.8122	9.6554	9.5146	8.5	9.1468	9.1299	9.1829	8.3649	9.3398	8.7148	8.4494	9.1172	8.9663	9.4103	9.5196	8.8293	8.7409
Zn2Cys6	FGSG_02799	GzZC256	fgd141-80_at	7.6092	9.0363	9.3673	10.3033	9.1106	8.2996	9.1251	8.8883	8.1221	9.5664	9.9191	8.9397	9.7911	7.9843	8.9086	7.9155	8.0156	8.7306	9.1881	8.733	8.1349	8.9887	9.4764	8.2237	8.8699	9.3328	8.3486	8.1863	8.7353	8.5053	9.0337	8.7511	8.31	7.9999	9.0617	8.3061	8.1866	8.2098	8.6339	8.7002	8.1077	8.589	8.964	8.898	8.2324	8.6888
Zn2Cys6	FGSG_02696	GzZC257	fgd133-180_at	8.8786	8.327	8.5162	9.0684	6.9866	8.8456	10.4559	9.5383	6.3221	7.7674	8.7325	8.7847	9.3065	9.0832	9.5906	8.7802	8.9597	8.6245	7.3421	7.7446	8.2392	7.5877	8.2497	7.3518	7.9227	7.8675	7.4496	8.0492	7.5583	7.5764	7.1783	7.5196	9.258	7.6892	8.8372	8.3983	8.1999	8.9961	7.4041	7.8823	7.929	7.8008	7.5404	7.7098	7.2278	8.1305
Zn2Cys6	FGSG_02676	GzDNL	fg02676_s_at	7.4985	7.817	6.3329	7.8583	7.9874	8.0303	7.3645	9.2125	7.0432	9.0877	8.8497	6.5014	6.0365	8.1349	8.947	9.6325	8.0905	7.9472	9.6641	9.3974	8.6628	9.517	9.639	8.5497	9.4382	9.281	8.7008	9.9777	9.8784	9.6663	10.6682	9.0198	8.9307	10.072	8.5833	8.2689	8.4774	8.9579	9.5848	9.2963	9.5955	9.928	9.9731	10.2593	10.0323	10.0968
Zn2Cys6	FGSG_02554	GzZC259	fgd128-50_at	7.211	7.0959	10.41	10.5105	7.4549	6.1617	10.2323	5.079	9.7837	6.8537	8.6465	5.2145	7.8472	7.448	6.2219	6.7602	7.4246	5.8349	7.3537	7.6972	7.1313	7.8686	7.0169	7.0567	6.6008	7.3776	7.4632	9.4035	8.041	7.9937	8.1502	7.3848	6.4989	8.373	7.1617	6.86	6.6229	8.1656	8.223	7.8345	7.6728	8.3623	7.9826	9.0944	7.5265	9.0039
Zn2Cys6	FGSG_02874	GzZC260	fgd142-450_at	3.8258	6.7327	6.3628	8.2592	6.1629	6.5527	5.382	8.3326	8.8452	6.734	5.6305	7.5033	6.3377	4.0374	7.8883	9.0336	7.051	4.7463	6.804	6.4869	6.8516	7.0423	9.7213	7.78	8.6172	9.4773	7.8909	5.3961	5.1064	6.6862	5.0347	6.649	5.791	5.9544	5.903	7.1009	5.2059	2.26	5.465	6.1789	5.9493	4.1993	5.8817	5.6665	6.0297	1.3505
Zn2Cys6	FGSG_02854	GzZC261	fgd142-250_at	7.9231	5.0807	6.9294	9.1953	7.1368	6.6216	8.9316	7.3974	5.6389	8.7966	4.856	8.0849	6.1307	3.7677	8.3284	7.7375	3.1077	8.6002	6.3801	5.9329	6.0594	6.6056	7.434	4.2242	7.4031	7.8216	5.7769	4.9155	6.2498	6.7905	5.6594	7.1881	5.1914	6.0303	6.7057	6.2606	7.71	2.6622	6.132	6.1593	6.8577	6.4656	6.0448	6.5226	5.4621	6.7754
Zn2Cys6	FGSG_03551	GzZC262	fgd159-690_at	6.9844	8.4268	8.1998	9.6654	7.4853	6.4603	7.0206	6.6628	10.01	10.1481	8.4644	5.8765	7.3685	4.5223	7.0716	7.89	5.225	6.3633	7.7708	7.5156	6.1857	6.986	7.8012	5.9432	7.3092	6.9594	6.3273	7.7999	7.2777	6.2873	7.9042	6.7582	6.923	7.0027	6.8129	7.0946	8.5344	6.9152	6.8943	6.5948	7.297	7.9446	6.4489	7.535	7.6188	7.9946
Zn2Cys6	FGSG_03508	GzZC263	fgd159-230_at	3.126	8.2384	5.8268	5.8336	6.6727	4.1667	7.7385	7.6913	8.7585	9.4579	8.2151	6.7212	6.1181	3.7082	4.6747	9.6563	2.84	6.3778	4.839	4.8329	5.3074	4.7751	5.2813	5.4469	5.3494	5.2269	5.2858	6.8803	6.529	5.5931	7.2329	5.1177	5.3423	6.4679	4.9035	4.9565	7.1213	7.0538	6.3094	5.6247	6.8445	7.9045	5.6439	6.9307	6.0503	8.5709
Zn2Cys6	FGSG_03485	GzZC264	fgd158-510_at	6.5919	3.5801	6.3542	7.5603	5.1655	6.398	6.3388	6.5744	6.9804	6.4336	5.9083	7.7338	6.3217	5.2141	5.2832	7.441	3.9241	4.1859	5.6156	4.5497	5.8883	5.8397	5.7057	4.7015	5.0976	6.2791	5.4057	6.3009	5.4591	5.7415	4.1169	2.585	4.8674	5.4172	5.5826	5.225	8.5463	7.1292	5.8362	5.6366	7.1225	5.5922	4.995	6.0466	5.6343	6.5497
Zn2Cys6	FGSG_01760	GzZC265	fgd92-260_s_at	5.5084	7.2026	10.6107	9.1566	9.0572	8.0577	10.0462	9.3146	10.9819	10.0637	10.3091	9.2475	9.5251	6.9217	10.3031	10.4613	7.6477	9.0547	6.2797	5.3719	4.1731	6.3738	8.6598	4.9059	7.7327	8.5777	6.1997	6.9657	6.9204	6.5474	8.1889	6.8381	6.6635	6.1315	7.1009	7.3344	4.257	3.6005	6.9159	6.6402	6.0667	6.2578	6.9848	7.6968	7.2797	6.9799
Zn2Cys6	FGSG_01724	GzZC266	fgd91-440_at	8.3035	9.0738	7.3356	6.7786	7.5656	8.0144	7.4041	7.007	10.5277	7.3867	9.8512	8.0576	8.5675	7.2303	8.2582	7.3542	7.3963	8.2332	5.4366	4.6398	2.2327	4.332	7.0424	5.8804	5.9844	6.8556	5.7616	6.1083	6.3306	5.3889	6.8032	8.0978	6.8664	5.4333	7.3748	6.5992	6.5966	6.601	5.0566	6.3107	4.8639	6.3234	7.2562	5.5008	6.5913	6.4786
Zn2Cys6	FGSG_01669	GzZC267	fgd88-310_at	5.4043	6.6675	7.4738	8.6442	5.0148	6.1328	7.0726	9.0179	6.1554	8.5026	7.7028	7.6283	8.492	3.225	8.9196	8.1383	5.6619	7.4222	3.862	4.2869	5.8718	1.1763	1.6229	5.7186	2.0976	1.5607	5.9766	2.7592	2.0566	1.541	4.4195	5.0312	5.4699	2.9635	2.3277	4.6467	7.1309	5.6197	3.9126	1.696	5.4925	4.6485	2.0072	2.5484	2.5236	3.6369
Zn2Cys6	FGSG_04311	GzZC268	fgd185-1570_at	7.7495	7.8661	7.2396	7.3907	8.6684	8.3167	7.2382	8.3347	8.6332	8.852	8.926	6.1566	9.495	7.4629	7.4335	7.2522	7.6809	7.4295	9.3446	9.1552	8.6858	9.5122	9.6396	8.3772	9.088	9.2292	8.1671	9.8291	9.7818	9.4093	10.6633	8.6609	8.7561	9.0074	9.139	9.0761	9.0301	9.1711	9.4796	8.979	9.5707	9.7032	9.1066	10.0362	9.7202	10.0028
Zn2Cys6	FGSG_05157	GzZC269	fgd207-300_at	6.4625	6.8084	9.1977	8.9837	5.6323	6.3854	8.8285	7.7293	9.3726	9.6554	7.7917	8.2984	7.8506	7.6057	5.4165	9.1704	6.3577	8.263	7.7425	7.3191	5.7369	7.7551	7.0953	4.6147	6.866	7.397	4.8125	8.7598	8.1359	7.9273	8.4162	6.8694	7.5538	8.1895	6.9787	6.6066	7.755	7.9943	7.6729	7.8046	9.4226	7.0983	6.61	8.1533	8.4051	6.5306
Zn2Cys6	FGSG_04974	GzZC270	fgd200-570_at	7.2388	5.9432	7.1038	6.8288	5.3161	6.7646	6.0424	6.2797	6.5264	8.6084	5.9255	6.087	6.4545	6.6275	7.0531	9.015	6.942	4.5583	7.6984	7.6205	7.2055	7.6373	10.5313	6.544	10.3509	10.7138	6.7196	7.4057	7.5736	8.2054	8.0156	8.5923	6.1194	7.0091	6.64	5.4286	7.6957	6.2613	7.4189	7.7242	7.8747	6.4373	8.1108	7.8008	7.6918	7.0296
Zn2Cys6	FGSG_04901	GzZC271	fgd199-150_at	6.8144	8.0406	9.7159	10.4258	8.9228	6.8943	9.3746	8.6973	7.568	8.9634	6.8897	5.4712	9.7235	6.601	9.931	9.1017	6.1637	7.1352	6.19	5.8288	10.408	6.3993	7.7509	7.0476	7.491	7.8312	6.7568	7.2297	6.963	7.3217	7.7719	7.5106	6.6545	7.2143	6.3083	6.0766	7.603	6.5019	7.4487	7.056	7.1101	7.6193	7.578	7.0833	7.5265	7.9379
Zn2Cys6	FGSG_04888	GzZC272	fgd198-400_at	5.0951	4.6381	7.844	8.6655	5.8482	5.8684	7.7324	6.2517	6.4586	7.5916	6.6047	5.6212	7.5592	6.7665	6.8746	6.3343	7.1026	5.823	11.6907	13.1295	11.5929	12.7809	9.5137	11.7623	9.7899	9.6526	11.9967	10.4319	9.68	12.4378	10.9491	9.518	8.0935	12.1263	7.1879	7.9443	9.3205	9.4204	12.1851	8.5111	12.455	10.4866	8.9576	11.7655	11.1444	9.1305
Zn2Cys6	FGSG_05120	GzZC273	fgd206-40_at	8.6561	7.8853	9.0911	6.9306	8.6667	8.9736	5.8787	6.1961	8.7721	6.5284	5.643	8.9512	5.4735	8.804	6.3724	5.7866	8.6948	8.8032	9.5748	9.4288	9.4985	9.5442	9.6126	9.2471	9.447	9.707	9.1948	8.4032	9.0405	7.922	9.7814	8.14	9.0967	8.787	8.4735	8.7565	8.4064	8.0603	8.6987	8.6027	9.238	8.8947	8.2687	8.5694	8.8933	8.9358
Zn2Cys6	FGSG_05068	GzZC274	fg05068_s_at	8.4573	7.8249	7.9615	7.8371	9.1796	9.3957	6.6871	7.6786	8.7588	8.7596	7.7665	8.9662	6.7216	8.6267	8.1761	8.794	8.8855	7.4017	10.1124	10.1794	8.266	9.6339	10.8797	8.2628	10.1556	10.2963	8.0268	9.0264	8.2257	8.967	8.1378	7.4955	7.1304	8.4966	7.745	6.7983	7.4734	6.6543	8.109	7.9949	8.932	6.8376	7.8081	8.6076	8.4291	7.6276
Zn2Cys6	FGSG_01638	GzZC275	fgd87-250_at	4.7824	5.4107	8.925	6.6479	5.9932	7.6354	9.5075	9.1675	9.7483	8.9498	8.5772	7.6182	6.7275	7.3597	7.8902	5.2731	7.7266	7.9753	7.8227	8.0837	7.706	7.7054	9.0605	7.8331	8.7213	9.0971	7.9851	8.0219	7.8559	8.8322	8.535	7.9639	7.578	8.6298	7.8878	7.5279	7.0559	7.5103	8.5192	8.2542	8.2366	7.7737	8.1187	8.69	8.0335	7.5419
Zn2Cys6	FGSG_01564	GzZC276	fgd79-190_at	8.5104	8.2284	6.2116	6.4735	6.712	8.6074	6.3225	5.9023	9.7686	5.8999	6.6893	7.5557	8.0353	7.9633	5.3384	7.4803	7.965	7.8935	9.7603	8.9114	8.163	8.8107	8.5092	8.5838	8.3877	8.2141	8.6618	9.3173	8.1957	8.3383	8.7003	7.2041	8.0428	9.8412	8.1732	8.8314	8.2046	8.4274	9.2499	8.5245	9.1936	8.4271	8.4686	9.6536	9.3954	8.0417
Zn2Cys6	FGSG_01562	GzZC277	fg01562_s_at	9.2785	8.9752	9.1602	10.5935	9.2807	9.3319	7.6016	7.9285	9.4797	7.7173	9.5998	9.2734	9.284	8.6258	8.155	9.1391	9.0315	9.1923	10.496	10.8035	10.6154	10.5413	9.9165	10.2982	9.9126	9.9723	10.5701	9.6529	10.0593	9.767	9.7681	9.0353	9.0989	9.4615	8.6709	8.4699	9.5534	9.9424	9.6219	10.021	9.2441	9.3568	10.1861	9.7373	9.4854	9.4305
Zn2Cys6	FGSG_06503	GzZC278	fg06503_at	8.3972	8.6652	9.5344	9.2182	8.2389	8.8288	9.86	9.3362	9.1552	10.4826	9.1469	9.0877	7.0482	8.238	7.8757	7.2559	8.5937	8.8696	8.2093	8.1624	8.8081	8.0934	8.4568	8.7719	8.6988	8.5832	8.4053	9.3121	9.2746	8.8556	10.6265	8.9671	8.5446	9.2074	7.7436	7.491	9.3151	9.9097	9.8287	8.5333	9.178	8.8757	8.6892	9.7556	9.6446	9.1641
Zn2Cys6	FGSG_06442	GzZC279	fgd259-150_at	5.9155	8.4856	10.9071	9.4712	8.9522	8.0917	8.7922	9.2231	9.7347	10.1204	8.9106	8.5161	9.6641	7.6449	9.084	9.7899	7.2359	8.0112	5.6812	5.5549	6.2044	5.2403	6.8484	5.2578	6.493	6.669	4.7661	6.2163	5.1703	5.4436	6.8462	5.843	6.3721	5.862	5.5119	5.8557	6.5598	5.8186	6.0689	5.3111	6.496	5.9243	5.632	6.5984	6.2489	5.8094
Zn2Cys6	FGSG_06436	GzZC280	fgd259-100_at	7.0683	5.1747	7.4679	9.6505	5.2979	3.7366	6.4639	5.5373	7.7348	7.0467	5.7756	5.6502	8.5663	4.1514	6.0034	9.6844	4.4195	3.9855	6.4089	6.1254	7.055	6.2931	7.0367	5.8629	7.0989	7.7643	5.785	6.4405	6.5184	6.079	6.7373	6.2374	5.596	6.1831	5.4601	5.1247	8.9981	7.1852	6.9332	6.5404	6.3069	7.3838	6.6872	5.7743	7.2872	7.6833
Zn2Cys6	FGSG_00725	GzZC281	fgd35-300_at	7.4232	8.7398	8.98	11.3291	8.1569	6.7446	10.1563	9.8504	9.98	9.3074	8.3568	8.5039	6.7934	7.1977	8.2285	8.8882	7.6327	8.3518	9.6426	9.4782	4.756	9.1016	8.3375	6.4243	7.8938	7.0547	5.79	9.7878	10.1003	9.4492	11.4236	8.3475	4.9303	9.6574	4.4343	5.0755	10.247	11.0406	9.2637	9.3594	10.1466	10.5919	8.6174	11.2072	10.2435	10.9397
Zn2Cys6	FGSG_00719	GzZC282	fg00719_s_at	8.5953	8.2246	9.8966	7.7277	9.1448	8.019	7.6384	6.634	8.8108	8.5942	5.7282	8.3588	6.6209	8.3716	9.36	6.8126	8.925	8.7338	9.6097	9.0876	8.7094	9.2956	9.2905	8.4658	9.1715	9.0196	8.4464	8.9299	8.5778	8.9705	8.6854	8.9267	8.6779	8.6893	8.1078	8.4928	7.4424	8.5135	8.9229	9.0763	8.2184	8.8894	9.4753	9.0361	8.2382	9.0168
Zn2Cys6	FGSG_00713	GzZC283	fgd35-150_at	5.5008	5.9743	7.1303	7.38	4.6519	6.9659	7.4561	8.4598	8.8091	6.0272	9.1912	7.0653	6.2498	7.3828	6.0955	8.4348	5.9605	6.2664	8.8012	10.0402	7.2322	10.0147	6.6473	8.8137	9.0234	7.1533	9.4067	9.147	8.906	8.8714	9.0531	6.9032	7.9929	9.3395	7.5212	7.2257	8.7343	8.9509	8.9579	7.4611	10.2005	8.8794	7.4529	9.6503	9.4144	9.6153
Zn2Cys6	FGSG_02410	GzZC284	fgd122-80_at	8.7496	8.7517	10.5787	11.881	10.741	9.2738	10.4494	10.7809	11.5782	10.8214	10.6115	9.9905	10.7238	8.0836	10.8055	11.956	7.5992	9.2861	7.617	6.626	7.0596	6.8897	6.6652	6.4759	6.0029	5.8061	6.4635	8.9356	8.7851	7.2605	7.6896	8.5344	8.392	8.5862	7.8716	8.1967	8.3591	6.9688	7.8374	8.111	7.94	9.9326	7.1219	8.6464	7.8415	9.9256
Zn2Cys6	FGSG_02384	GzZC285	fgd117-420_at	2.8699	8.0388	11.1383	7.0253	9.8234	6.9004	7.4646	7.33	8.0449	8.4761	9.5226	8.3189	9.6981	7.9372	9.6232	7.6006	4.588	9.4976	5.6851	5.7257	5.4983	5.4336	3.6938	4.3427	5.5798	5.9821	3.6871	3.9203	5.2843	2.7463	5.2118	5.3663	4.3667	2.8817	3.6599	1.3277	6.4436	5.5577	6.2024	5.5182	5.8659	5.2672	5.0751	5.0985	5.2705	4.8968
Zn2Cys6	FGSG_02368	GzZC286	fgd117-250_at	6.247	6.921	8.2979	5.9542	5.5874	3.4555	6.1661	5.373	8.8309	10.4633	7.2664	3.9964	6.969	5.6221	6.5075	6.2705	2.8895	3.511	5.4363	5.2238	1.9928	5.1965	4.3992	4.4963	3.5862	5.5777	3.8032	4.4243	5.1526	6.3271	4.2824	6.4607	5.06	4.5686	6.6032	6.3034	2.8237	5.4269	5.0802	5.6485	4.477	4.1691	5.3663	1.9819	4.7208	5.3096
Zn2Cys6	FGSG_02323	GzZC287	fgd116-440_at	4.9146	4.5323	10.4187	8.9934	6.2089	4.269	6.4124	8.7528	10.0602	7.2251	6.025	4.3723	9.9224	7.3868	9.5362	9.6363	6.8806	7.4748	12.9844	12.8346	11.2008	12.723	13.1585	12.1381	13.0518	13.3066	12.3387	10.5519	7.0797	7.7359	9.2732	6.101	12.5092	10.4409	11.994	12.3835	7.664	11.1716	9.4344	7.0772	9.0389	11.1475	5.6288	9.635	9.8898	11.6677
Zn2Cys6	FGSG_02320	GIP2	fgd116-400_at	7.5842	7.9643	7.0712	9.829	7.012	6.8492	9.2582	8.8238	8.3909	7.3329	7.9511	5.8921	6.8079	6.7527	7.2478	8.8539	5.1506	8.3127	12.382	12.4737	12.3401	12.5551	13.2305	13.0666	13.2043	13.0701	13.3083	11.1405	6.3307	5.6798	9.0796	3.3951	11.358	10.8897	10.5137	9.8077	6.4819	12.1068	8.4664	5.9932	8.5876	11.7441	3.0652	9.2957	10.1793	11.9161
Zn2Cys6	FGSG_06382	GzZC289	fgd257-30_at	9.66	9.2243	6.6346	8.5118	10.1161	9.9728	7.2247	7.2932	8.809	8.28	9.1967	9.9424	7.1446	10.0475	7.6513	7.0759	9.8786	9.7149	11.4564	11.3754	11.1624	11.2921	12.0738	10.6958	11.3222	11.5561	10.8011	11.0288	10.3506	10.4707	10.6615	9.8404	10.8252	10.5313	10.1457	10.1537	9.996	10.6699	10.3241	10.9906	10.3976	11.0432	10.2518	10.4976	10.5778	11.1709
Zn2Cys6	FGSG_06324	GzZC290	fgd254-250_at	8.8244	9.2908	9.6707	9.3789	8.1188	7.6087	9.586	7.5368	8.1697	7.9011	8.6996	9.2203	7.378	7.8065	9.764	10.7606	7.6449	6.1803	7.6199	6.9498	5.7936	7.1962	7.5806	4.3334	8.1306	7.9362	5.7787	8.6479	8.9335	9.3331	8.9638	9.4682	8.6207	8.9307	8.6137	7.6185	9.0689	8.2655	9.07	9.0452	8.7624	8.1757	9.161	8.4828	8.9409	8.0538
Zn2Cys6	FGSG_04862	GzZC291	fgd198-110_at	3.4463	7.5015	9.1069	6.6138	8.2547	5.193	6.8706	6.1633	7.0131	7.5067	3.4634	6.4116	7.3581	5.4973	7.969	4.5033	6.7226	7.4107	6.0725	5.9572	5.4449	5.9451	5.9537	4.5699	5.5847	6.5569	4.7082	6.0433	4.3674	4.9059	5.7175	5.2529	4.9126	4.8032	4.8807	5.5674	5.7479	4.9523	5.5987	3.7323	5.7853	5.6085	5.4326	5.7369	6.685	5.5665
Zn2Cys6	FGSG_04830	GzZC292	fgd197-350_s_at	2.8053	5.6079	9.2972	8.3987	7.6846	7.246	9.4168	8.5821	9.0634	8.5075	7.8103	6.605	8.3658	5.6837	8.5319	9.2877	3.406	7.9119	7.1122	7.4064	6.1932	7.3025	7.796	6.6632	7.614	7.8752	5.5198	6.0036	5.4492	5.5119	6.302	5.5969	6.3579	5.9998	5.9054	6.1453	7.1671	6.6857	6.6602	5.9823	6.4248	7.0407	6.5121	6.2804	5.8848	7.2494
Zn2Cys6	FGSG_04803	GzZC293	fgd196-1430_at	6.5844	7.9319	9.4382	8.7379	8.2766	6.4548	9.363	5.8681	7.157	6.3847	8.1507	6.0312	9.3225	7.4033	7.2096	6.4102	7.2236	7.126	8.1591	7.2606	4.6645	7.133	8.729	0.7485	8.506	8.9738	3.8689	9.6349	7.9844	8.8969	8.6227	7.2049	7.8723	8.5932	7.9676	8.0034	7.5384	8.9468	8.9468	7.8637	8.1396	9.2583	8.5697	8.7273	9.3904	9.7603
Zn2Cys6	FGSG_04786	GzZC294	fgd196-1200_at	7.8318	4.669	6.6845	7.5256	8.3121	6.8989	6.1489	5.0157	6.8216	5.5729	8.9091	6.8606	8.4916	6.3654	5.8369	6.5645	6.6796	7.418	5.0934	4.7159	6.0542	5.3034	8.048	5.599	7.87	8.0813	5.7837	5.7698	5.0444	5.0325	5.2373	2.6576	5.189	1.7093	6.8643	6.2593	3.0721	4.5466	4.2943	3.6229	5.3165	4.0985	5.3431	4.4162	2.6017	4.7252
Zn2Cys6	FGSG_04747	GzZC295	fg04747_s_at	8.8263	8.6291	9.2029	5.9619	8.0852	8.96	8.9228	8.2852	5.9001	9.3471	8.464	7.405	9.8756	8.8576	7.8376	7.2101	8.974	7.9877	9.1892	7.4718	8.5894	8.1931	7.603	8.2457	7.1745	6.9726	8.5482	9.3953	9.2761	8.9186	10.2732	7.6249	8.5197	9.2461	8.3881	7.6037	9.0504	9.1891	8.9457	8.8843	9.4406	9.2152	8.1328	9.3499	9.5182	8.8772
Zn2Cys6	FGSG_03786	GzZC296	fgd163-440_at	6.3406	8.7758	10.247	9.334	8.9808	6.545	10.1342	9.8068	8.4544	10.192	6.6032	8.9897	6.3503	7.5307	6.8654	9.7906	4.408	7.9359	6.7534	6.7494	7.0111	6.8239	8.9132	6.858	8.7838	9.0097	6.611	7.1898	5.2581	5.6044	6.3978	4.8156	7.0165	6.6991	7.2174	6.8742	6.143	8.0504	5.9115	5.6935	5.8362	8.0981	5.9588	6.3477	6.641	8.223
Zn2Cys6	FGSG_03727	GzZC297	fgd162-260_at	4.7393	8.1141	9.7885	9.9167	8.9306	7.5934	7.7326	9.3225	9.6387	7.7951	8.5621	8.1357	9.5725	7.5906	10.225	10.4676	7.0459	8.0126	7.1719	7.0364	4.3764	6.5999	8.8997	4.6363	7.9607	8.6088	3.2585	7.6172	8.306	8.5384	7.6373	8.5331	5.5814	7.3576	5.7616	5.2884	8.4424	7.0834	7.9131	8.7901	7.7837	6.3816	8.8065	7.5889	7.9854	6.5201
Zn2Cys6	FGSG_00800	GzZC298	fgd35-1140_at	4.2357	5.5173	9.5714	9.0202	7.7087	7.8979	6.3728	8.2364	5.825	8.4685	6.5084	6.7694	8.3882	7.8661	6.5992	8.2868	7.2922	5.218	10.6217	10.0543	8.6699	10.1403	10.177	8.6124	9.7813	9.7988	8.8276	9.4932	10.2316	10.0051	9.5419	9.4476	8.1407	9.1266	7.9423	7.8954	9.7027	9.664	9.8944	10.3182	10.0377	9.5452	9.3888	8.4798	9.8693	9.7664
Zn2Cys6	FGSG_00774	GzZC299	fgd35-840_at	7.5214	8.8537	8.8512	9.7785	8.6403	7.6671	6.8126	6.6413	9.3288	9.4734	9.0319	7.7923	9.0934	7.5407	9.5576	9.1993	7.9424	7.5434	7.4613	7.7616	7.4506	7.672	8.0667	7.3352	7.8311	8.0149	7.228	8.2486	6.3087	7.2132	7.8197	7.6267	7.0681	7.4923	7.4849	7.0231	7.006	7.4039	7.1976	6.1771	7.1433	7.438	7.6193	7.7751	7.244	7.9362
Zn2Cys6	FGSG_00625	GzZC300	fg00625_s_at	3.3334	6.0361	6.4566	6.9956	5.2296	2.8217	7.3837	6.982	6.8193	7.7192	6.1031	4.7021	7.2127	2.7485	5.477	7.3377	7.0771	4.1102	4.7986	2.7115	5.3114	4.645	5.9595	5.3498	6.1471	5.5407	5.3628	5.0396	4.4121	6.4609	5.6302	6.472	4.9727	3.5729	4.7159	4.8465	6.4782	5.1671	4.4568	6.2336	2.4436	5.6536	5.9079	5.9004	4.3847	3.5692
Zn2Cys6	FGSG_00404	GzZC301	fgd15-40_at	7.6388	7.2732	7.0289	9.1798	8.355	8.2143	9.7063	8.1631	7.278	7.3921	8.7302	8.3641	9.0263	7.5594	6.6312	8.0168	7.2677	8.3703	6.4041	6.8718	7.1854	6.6947	7.5551	6.8858	8.4886	7.6475	6.6124	8.8584	7.5621	7.5067	8.483	7.65	9.3323	10.938	8.0504	10.0735	8.8228	10.9182	8.0876	7.8424	8.3657	10.6473	7.7627	9.3079	7.7635	8.215
Zn2Cys6	FGSG_00574	GzZC302	fgd25-150_at	8.5408	8.076	8.4524	7.8719	9.3681	8.8203	7.0857	6.734	9.2905	8.3569	9.2551	8.9113	10.3214	8.6422	7.5214	10.6622	8.9236	6.8381	10.1527	9.8248	9.0545	9.851	10.2808	9.3664	9.9793	10.1143	9.202	9.8626	10.128	9.8023	10.5241	11.0214	9.5087	9.7117	8.8504	9.0626	10.0493	10.4514	9.8186	9.8534	9.254	10.9608	10.2753	10.002	9.7236	11.3243
Zn2Cys6	FGSG_00573	GzZC303	fgd25-130_at	8.1213	8.5927	6.1252	5.2122	7.6975	8.8334	7.3175	8.0378	5.8362	4.9547	6.4917	8.2237	6.0618	9.1392	6.1189	10.0625	8.5057	7.5631	9.495	9.1108	8.3909	9.1594	9.7323	8.4271	9.66	9.5352	8.0673	10.4323	10.4398	10.3307	9.4221	10.8696	9.1499	10.5686	9.4752	9.0146	9.1661	10.8011	10.4078	10.2654	8.7778	11.3625	11.0622	10.7926	10.3933	11.7347
Zn2Cys6	FGSG_00313	GzZC304	fgd11-160_at	6.4481	7.9169	10.1447	9.271	5.5747	6.6064	4.8953	6.0014	8.8337	7.2069	9.085	7.5082	8.1994	6.5823	8.8459	6.4911	5.93	8.4415	7.7777	7.7296	8.1694	7.7743	7.1681	7.9768	7.1483	6.86	8.0269	8.7735	9.5412	8.6798	9.3215	8.7659	7.1322	8.8317	6.5269	6.211	8.7008	8.5621	8.7817	9.0293	8.871	8.0645	8.7332	8.9322	8.6138	7.9869
Zn2Cys6	FGSG_00147	GzZC305	fgd5-660_at	7.0737	7.5535	8.7549	10.6457	7.0604	7.1035	7.5789	7.0093	9.5889	9.7605	8.3235	7.1304	9.3327	6.2116	7.0082	8.6522	7.6371	8.001	6.0555	4.6764	5.717	5.6349	7.4156	5.2403	6.8753	7.9842	5.7756	6.4733	5.9905	6.6724	6.7455	6.3049	5.6943	6.436	5.0777	5.0777	7.7232	5.4986	5.8402	6.1655	6.3185	5.8012	5.9458	5.8422	7.1526	5.6212
Zn2Cys6	FGSG_00144	GzZC306	fgd5-620_at	6.4028	8.0137	8.6856	9.8081	7.5159	5.6153	5.6985	8.0812	9.2381	9.5151	7.5548	7.0539	3.6299	5.6772	8.9481	5.856	5.7093	7.7285	7.2024	7.1168	7.6625	7.2611	7.7508	7.81	8.0689	8.1162	7.3701	8.1058	7.5304	7.8129	7.9304	8.1095	7.5775	7.3423	7.192	6.9423	9.4006	8.2026	8	7.2999	8.2922	8.4354	7.6952	7.6693	7.8625	8.4416
Zn2Cys6	FGSG_00011	GzZC307	fg00011_at	5.9071	6.8156	10.6787	10.8126	8.3855	8.1608	11.117	7.7693	12.1238	8.3587	9.3115	8.8133	8.433	6.6748	10.9069	8.9755	7.3431	6.7022	4.7618	5.93	6.7134	6.3579	6.9379	7.0918	8.6436	8.7591	6.666	6.6282	5.8452	6.8431	8.4404	7.7843	7.441	7.0933	6.4545	6.9624	5.2772	6.2743	7.2793	5.9279	7.4444	6.3203	5.3757	6.4517	7.7641	7.456
Zn2Cys6	FGSG_00235	GzZC308	fgd9-170_at	6.3507	5.0849	6.996	8.4325	8.1679	5.7442	6.862	8.6379	6.8489	6.9853	4.9741	8.1046	7.0459	7.8449	8.3246	7.4648	7.2873	5.5945	5.7647	5.406	6.51	5.8354	7.0119	3.7824	6.2922	6.5696	5.5925	6.086	6.483	5.6741	5.7952	5.243	6.6921	6.1665	5.993	5.7219	8.8111	6.482	6.4189	6.2595	7.3316	6.7063	6.4888	5.7821	6.1934	7.2309
Zn2Cys6	FGSG_00227	GzZC309	fgd9-60_at	6.7863	8.9352	10.4112	9.643	8.5951	7.9242	9.7896	7.5728	6.851	7.9248	9.1206	7.8069	9.6547	7.9128	9.0147	10.5226	7.4938	9.2503	6.1534	6.0695	7.2298	5.709	7.844	6.0836	7.2162	8.2939	5.7708	6.3896	5.4712	6.5043	5.8316	6.1621	6.3462	6.5438	5.8704	5.8045	6.8066	6.914	6.8549	6.2578	6.6444	6.5395	6.1599	6.1867	6.5504	6.0398
Zn2Cys6	FGSG_00196	GzZC310	fgd8-220_at	6.0352	9.1035	8.3678	9.165	7.1996	7.4438	8.267	8.5361	9.8029	9.5395	9.4229	8.14	9.7867	7.4495	7.5451	9.9543	7.6104	8.3542	10.1854	11.5016	11.6383	10.9726	7.9646	11.8193	8.402	8.4045	12.1554	9.3073	8.9466	8.4603	9.3868	8.3808	7.3065	9.9487	7.0554	7.2403	9.2148	7.8662	8.61	8.2051	9.5881	9.0852	8.169	10.3859	9.5092	8.211
Zn2Cys6	FGSG_00217	GzZC311	fgd8-480_at	7.3599	8.7873	9.5525	8.5218	5.1655	7.6803	6.9518	9.2607	9.3535	9.3836	7.8888	8.3386	8.9962	7.5388	9.1451	9.3579	7.8958	8.2852	8.5477	9.0498	7.9015	8.978	8.6147	8.479	8.4692	8.733	8.148	8.0753	8.7118	8.5655	9.6605	8.9687	10.9832	8.6863	9.6376	11.1493	8.9871	8.1356	9.6913	8.1978	9.5291	8.8387	8.4337	8.8443	9.3606	8.9315
Zn2Cys6	FGSG_00102	GzZC312	fg00102_s_at	5.6285	5.6772	6.8222	6.6398	8.2291	5.9669	8.2021	6.2432	5.8273	8.9436	6.2453	5.7803	8.236	6.142	8.8695	7.2044	4.0241	4.5638	6.1414	6.1587	5.9397	6.0002	7.5737	5.2071	7.0957	7.8678	5.3092	5.9853	5.7447	2.4594	5.9704	5.1239	2.757	5.5106	5.7266	4.488	5.5068	5.3234	5.8268	1.9523	5.9397	6.2922	3.8972	5.9637	5.9329	6.6053
Zn2Cys6	FGSG_00052	GzZC313	fgd2-480_at	8.0957	7.548	6.6579	6.3298	8.9107	6.5207	9.0045	5.4886	9.2084	8.5314	7.7758	6.4148	8.2246	6.4138	8.9026	9.6572	7.0846	8.1429	3.26	1.3161	5.4614	0.7398	5.4611	5.602	5.7021	6.9252	5.8135	4.5273	4.6656	4.9059	4.5957	5.8972	1.6135	2.9088	1.8914	4.8826	6.9117	3.278	5.3785	5.2578	6.9668	1.7824	5.3782	4.488	5.3067	2.4383
Zn2Cys6	FGSG_00081	GzZC314	fg00081_s_at	7.7502	9.203	9.739	10.2955	8.3762	7.5194	7.0047	9.2646	8.5037	9.5187	8.8041	8.7855	8.8518	7.9775	10.0784	10.473	7.4753	8.6304	6.2527	6.5797	6.6692	6.5503	8.447	6.4099	8.2858	8.2716	6.1453	7.0413	7.7278	7.9838	7.8309	8.0038	6.8094	7.427	6.7015	6.5454	8.1918	7.461	7.5855	7.84	7.6392	6.9845	7.4009	7.3661	7.8353	6.8988
Zn2Cys6	FGSG_00069	GzZC315	fgd4-140_at	5.2207	7.7363	8.2844	9.5828	5.9549	7.1987	7.5335	10.2515	7.0819	9.892	9.1754	8.1018	9.0221	7.0125	7.4458	9.1829	7.0346	6.2772	8.3057	8.4801	8.9173	8.4749	7.5541	8.6612	7.2354	7.6748	8.5745	7.2579	8.4766	7.9396	8.6801	7.2413	5.1934	7.1113	7.0163	6.5214	7.3118	6.6391	8.2329	7.2109	8.1208	7.3314	7.4843	8.3239	8.2317	7.8276
Zn2Cys6	FGSG_00125	GzZC316	fg00125_s_at	8.5065	7.7806	9.5592	6.7196	8.2366	7.5251	7.9147	7.828	5.7175	8.8687	6.7153	8.3821	9.047	7.6989	10.0881	8.8652	7.8675	8.6096	7.4818	7.6339	7.4585	7.9878	8.1049	7.4347	7.7848	7.9023	7.6908	6.8945	7.3652	7.0312	8.1928	5.7968	8.0878	7.6272	8.8352	7.971	7.8899	6.8255	7.844	6.7385	7.1625	7.6493	7.5055	7.8302	7.6449	7.2576
			7.45943	7.8316	8.27307	8.30995	7.8428	7.65454	8.0731	8.03961	8.30421	8.33294	7.92205	7.82638	8.10095	7.5753	8.06311	8.09033	7.581	7.75148	7.97452	7.92849	7.71071	7.94066	8.16913	7.52187	8.09072	8.17851	7.54123	#REF!	7.92375	8.00184	8.04889	7.90508	7.59741	8.00234	7.58542	7.51092	8.08286	7.81244	8.01844	7.82861	8.13812	7.95848	7.99318	8.02019	7.92792	7.95307	7.60024
[truncated: 76 more columns]
