# Supplementary material for: A Phenome-Based Functional Analysis of Transcription Factors in the Cereal Head Blight Fungus, Fusarium graminearum
Source: PLoS Pathog. 2011 Oct 20;7(10):e1002310. doi: 10.1371/journal.ppat.1002310 (PMC3197617; doi:10.1371/journal.ppat.1002310)
Supplement: Table S12 — Co-expression analysis of TFs. (XLS) [file ppat.1002310.s020.xls]

## Sheet: cc_distribution_affy.txt
Table S12. Co-expression analysis of TFs
A. Distribution of PCC from whole genome				B. List of TF pairs showing PCC > l0.75l from 709 TFs						C. List of TF pairs that showed phenotypes with PCC > l0.75l
PCC	Numbers of gene pairs	%		Locus ID	Gene name	PCC	Gene ID	Gene name		Locus ID	Gene name	PCC	Locus ID	Gene name
-0.91	1	1.14828e-06		FGSG_00671	GzOB003	0.9336	FGSG_06931	GzOB024		FGSG_00385	GzHMG002	0.8727	FGSG_08737	GzOB031
-0.9	2	2.29655e-06		FGSG_07863	GzbZIP012	0.9074	FGSG_08737	GzOB031		FGSG_00385	GzHMG002	0.8706	FGSG_07075	GzC2H048
-0.89	7	8.03794e-06		FGSG_01201	GzHMG008	0.905	FGSG_08865	GzOB035		FGSG_06071	GzAT001	0.8446	FGSG_09992	GzNH001
-0.88	23	2.64104e-05		FGSG_00385	GzHMG002	0.8834	FGSG_11627	GzCCAAT008		FGSG_00385	GzHMG002	0.835	FGSG_06382	GzZC289
-0.87	41	4.70794e-05		FGSG_01984	GzCCHC001	0.8756	FGSG_13431	GzHOMEL040		FGSG_06071	GzAT001	0.8304	FGSG_08634	GzGATA006
-0.86	100	0.000114828		FGSG_00385	GzHMG002	0.8727	FGSG_08737	GzOB031		FGSG_01555	ZIF1	0.8205	FGSG_02083	GzZC246
-0.85	230	0.000264104		FGSG_00385	GzHMG002	0.8706	FGSG_07075	GzC2H048		FGSG_06071	GzAT001	0.8175	FGSG_06382	GzZC289
-0.84	393	0.000451273		FGSG_01955	GzOB011	0.8652	FGSG_08655	GzOB030		FGSG_02083	GzZC246	0.8171	FGSG_11799	GzC2H095
-0.83	754	0.000865801		FGSG_00385	GzHMG002	0.8617	FGSG_07863	GzbZIP012		FGSG_02083	GzZC246	0.809	FGSG_09992	GzNH001
-0.82	1210	0.00138942		FGSG_06931	GzOB024	0.8606	FGSG_10733	GzOB045		FGSG_01877	GzC2H016	0.8043	FGSG_01915	GzFlbD
-0.81	1968	0.00225981		FGSG_08800	GzbZIP013	0.86	FGSG_09715	GzC2H079		FGSG_07075	GzC2H048	0.8029	FGSG_08737	GzOB031
-0.8	3008	0.00345402		FGSG_08800	GzbZIP013	0.8596	FGSG_09286	GzbZIP015		FGSG_06382	GzZC289	0.8003	FGSG_11623	GzbZIP018
-0.79	4412	0.0050662		FGSG_06220	GzOB022	0.8579	FGSG_08655	GzOB030		FGSG_02083	GzZC246	0.7973	FGSG_06071	GzAT001
-0.78	6444	0.0073995		FGSG_08800	GzbZIP013	0.8565	FGSG_10179	GzLam002		FGSG_06382	GzZC289	0.7972	FGSG_07075	GzC2H048
-0.77	8832	0.0101416		FGSG_01984	GzCCHC001	0.8557	FGSG_11696	GzCCCH004		FGSG_00385	GzHMG002	0.7952	FGSG_11623	GzbZIP018
-0.76	12183	0.0139895		FGSG_08737	GzOB031	0.8515	FGSG_11627	GzCCAAT008		FGSG_08634	GzGATA006	0.7951	FGSG_09992	GzNH001
-0.75	16066	0.0184482		FGSG_09286	GzbZIP015	0.8514	FGSG_11623	GzbZIP018		FGSG_08737	GzOB031	0.7931	FGSG_11623	GzbZIP018
-0.74	21342	0.0245065		FGSG_09286	GzbZIP015	0.8504	FGSG_10179	GzLam002		FGSG_00902	GzTF2S001	0.7865	FGSG_06071	GzAT001
-0.73	27076	0.0310907		FGSG_04134	GzCON7	0.8484	FGSG_08380	GzZC105		FGSG_07075	GzC2H048	0.7855	FGSG_11623	GzbZIP018
-0.72	33914	0.0389427		FGSG_06220	GzOB022	0.845	FGSG_08761	GzOB034		FGSG_00568	GzZC083	0.7822	FGSG_10142	GzbZIP017
-0.71	41712	0.0478969		FGSG_06071	GzAT001	0.8446	FGSG_09992	GzNH001		FGSG_01877	GzC2H016	0.7755	FGSG_07097	GzHOME005
-0.7	50725	0.0582463		FGSG_05012	GzOB020	0.8432	FGSG_08865	GzOB035		FGSG_01915	GzFlbD	0.7724	FGSG_08924	GzZC086
-0.69	60482	0.0694501		FGSG_06442	GzZC279	0.8426	FGSG_10886	GzWing026		FGSG_00584	GzC2H004	0.7701	FGSG_13711	GzC2H105
-0.68	71416	0.0820053		FGSG_08474	GzNot001	0.8426	FGSG_08634	GzGATA006		FGSG_06382	GzZC289	0.7667	FGSG_08737	GzOB031
-0.67	83327	0.0956825		FGSG_00671	GzOB003	0.8411	FGSG_10733	GzOB045		FGSG_08634	GzGATA006	0.7657	FGSG_09339	GzMADS003
-0.66	96937	0.111311		FGSG_06071	GzAT001	0.8407	FGSG_08800	GzbZIP013		FGSG_00545	GzbHLH001	0.7639	FGSG_08634	GzGATA006
-0.65	110934	0.127383		FGSG_01198	GzOB006	0.8397	FGSG_01201	GzHMG008		FGSG_10142	GzbZIP017	0.7571	FGSG_10179	GzLam002
-0.64	124395	0.14284		FGSG_05012	GzOB020	0.8386	FGSG_08761	GzOB034		FGSG_01665	FgFSR1	0.755	FGSG_06382	GzZC289
-0.63	140331	0.161139		FGSG_07863	GzbZIP012	0.8375	FGSG_09286	GzbZIP015		FGSG_04134	GzCON7	0.7517	FGSG_08924	GzZC086
-0.62	156163	0.179318		FGSG_00385	GzHMG002	0.835	FGSG_06382	GzZC289		FGSG_01555	ZIF1	0.751	FGSG_08634	GzGATA006
-0.61	171655	0.197107		FGSG_01198	GzOB006	0.835	FGSG_11623	GzbZIP018		FGSG_01555	ZIF1	0.7501	FGSG_06871	GzC2H045
-0.6	188804	0.216799		FGSG_08179	GzZC117	0.831	FGSG_10536	GzZC069		FGSG_01665	FgFSR1	-0.7506	FGSG_02398	ZEB2
-0.59	206472	0.237087		FGSG_05012	GzOB020	0.8304	FGSG_06220	GzOB022		FGSG_02083	GzZC246	-0.7525	FGSG_07157	GzP53L003
-0.58	221405	0.254234		FGSG_06071	GzAT001	0.8304	FGSG_08634	GzGATA006		FGSG_07157	GzP53L003	-0.7554	FGSG_09992	GzNH001
-0.57	240832	0.276542		FGSG_07214	GzHMG023	0.8299	FGSG_08474	GzNot001		FGSG_01555	ZIF1	-0.7825	FGSG_08182	GzZC116
-0.56	262276	0.301165		FGSG_01201	GzHMG008	0.8294	FGSG_08655	GzOB030
-0.55	276389	0.317371		FGSG_00307	GzHMG001	0.8289	FGSG_10886	GzWing026
-0.54	294889	0.338614		FGSG_07863	GzbZIP012	0.8276	FGSG_11623	GzbZIP018
-0.53	313405	0.359876		FGSG_05512	GzMyb010	0.8263	FGSG_08634	GzGATA006
-0.52	329172	0.377981		FGSG_06220	GzOB022	0.8246	FGSG_08865	GzOB035
-0.51	348829	0.400552		FGSG_10277	GzCCHC009	0.8212	FGSG_13431	GzHOMEL040
-0.5	366145	0.420436		FGSG_11696	GzCCCH004	0.821	FGSG_13431	GzHOMEL040
-0.49	383226	0.44005		FGSG_01555	ZIF1	0.8205	FGSG_02083	GzZC246
-0.48	401446	0.460971		FGSG_01984	GzCCHC001	0.8203	FGSG_13896	GzC2H106
-0.47	418843	0.480948		FGSG_01201	GzHMG008	0.8185	FGSG_06220	GzOB022
-0.46	434763	0.499228		FGSG_01925	GzMyb006	0.8184	FGSG_08474	GzNot001
-0.45	454160	0.521501		FGSG_06382	GzZC289	0.8176	FGSG_08800	GzbZIP013
-0.44	469591	0.539221		FGSG_06071	GzAT001	0.8175	FGSG_06382	GzZC289
-0.43	487836	0.560171		FGSG_02083	GzZC246	0.8171	FGSG_11799	GzC2H095
-0.42	503821	0.578526		FGSG_06442	GzZC279	0.8168	FGSG_10536	GzZC069
-0.41	521216	0.5985		FGSG_06071	GzAT001	0.8159	FGSG_07214	GzHMG023
-0.4	536739	0.616325		FGSG_00147	GzZC305	0.8153	FGSG_09368	GzC2H075
-0.39	552791	0.634757		FGSG_04480	GzZC183	0.813	FGSG_10143	GzCCHC008
-0.38	569341	0.653761		FGSG_04554	GzOB018	0.8121	FGSG_08761	GzOB034
-0.37	583782	0.670343		FGSG_00385	GzHMG002	0.8105	FGSG_09286	GzbZIP015
-0.36	597983	0.68665		FGSG_08634	GzGATA006	0.8096	FGSG_08800	GzbZIP013
-0.35	613065	0.703968		FGSG_07863	GzbZIP012	0.8095	FGSG_11627	GzCCAAT008
-0.34	628935	0.722192		FGSG_01198	GzOB006	0.8094	FGSG_07863	GzbZIP012
-0.33	644579	0.740155		FGSG_06071	GzAT001	0.8094	FGSG_09715	GzC2H079
-0.32	656703	0.754077		FGSG_02083	GzZC246	0.809	FGSG_09992	GzNH001
-0.31	672353	0.772047		FGSG_09349	GzZC008	0.8085	FGSG_10886	GzWing026
-0.3	682742	0.783977		FGSG_07737	GzC2H054	0.8084	FGSG_13431	GzHOMEL040
-0.29	689324	0.791535		FGSG_00147	GzZC305	0.8072	FGSG_10536	GzZC069
-0.28	715994	0.822159		FGSG_01925	GzMyb006	0.8072	FGSG_06071	GzAT001
-0.27	720134	0.826913		FGSG_09328	GzZC140	0.8062	FGSG_12057	GzC2H096
-0.26	732141	0.840701		FGSG_00307	GzHMG001	0.8056	FGSG_02167	GzZC245
-0.25	742383	0.852461		FGSG_02083	GzZC246	0.8049	FGSG_08800	GzbZIP013
-0.24	755046	0.867002		FGSG_01877	GzC2H016	0.8043	FGSG_01915	GzFlbD
-0.23	765678	0.87921		FGSG_01198	GzOB006	0.8041	FGSG_07075	GzC2H048
-0.22	775489	0.890476		FGSG_08865	GzOB035	0.8039	FGSG_09286	GzbZIP015
-0.21	785926	0.902461		FGSG_00717	GzOB004	0.8036	FGSG_08655	GzOB030
-0.2	796586	0.914701		FGSG_03892	GzZC197	0.8035	FGSG_13457	GzZC041
-0.19	805080	0.924455		FGSG_09715	GzC2H079	0.8035	FGSG_10142	GzbZIP017
-0.18	813170	0.933744		FGSG_01955	GzOB011	0.8033	FGSG_11627	GzCCAAT008
-0.17	822644	0.944623		FGSG_07075	GzC2H048	0.8029	FGSG_08737	GzOB031
-0.16	831109	0.954343		FGSG_01984	GzCCHC001	0.8027	FGSG_11683	GzZC160
-0.15	839103	0.963523		FGSG_07075	GzC2H048	0.8018	FGSG_07863	GzbZIP012
-0.14	847479	0.973141		FGSG_01201	GzHMG008	0.8015	FGSG_05012	GzOB020
-0.13	855415	0.982253		FGSG_05381	GzC2H036	0.8012	FGSG_08434	GzC2H064
-0.12	861385	0.989109		FGSG_02083	GzZC246	0.8011	FGSG_09715	GzC2H079
-0.11	869071	0.997934		FGSG_11683	GzZC160	0.8008	FGSG_13431	GzHOMEL040
-0.1	875748	1.0056		FGSG_08655	GzOB030	0.8007	FGSG_08865	GzOB035
-0.09	881010	1.01164		FGSG_06382	GzZC289	0.8003	FGSG_11623	GzbZIP018
-0.08	886538	1.01799		FGSG_01512	GzHMG012	0.8001	FGSG_01984	GzCCHC001
-0.07	893660	1.02617		FGSG_01984	GzCCHC001	0.8001	FGSG_10277	GzCCHC009
-0.06	897383	1.03044		FGSG_01198	GzOB006	0.7998	FGSG_11627	GzCCAAT008
-0.05	902356	1.03615		FGSG_05512	GzMyb010	0.7996	FGSG_06071	GzAT001
-0.04	905506	1.03977		FGSG_01984	GzCCHC001	0.7995	FGSG_10886	GzWing026
-0.03	907640	1.04222		FGSG_08531	GzDHHC004	0.7994	FGSG_08800	GzbZIP013
-0.02	911046	1.04613		FGSG_06071	GzAT001	0.7993	FGSG_08474	GzNot001
-0.01	913382	1.04882		FGSG_06915	GzZC237	0.799	FGSG_10536	GzZC069
0	1819569	2.08937		FGSG_00568	GzZC083	0.7983	FGSG_00717	GzOB004
0.01	916019	1.05184		FGSG_04554	GzOB018	0.7981	FGSG_06220	GzOB022
0.02	915175	1.05087		FGSG_01198	GzOB006	0.7979	FGSG_01955	GzOB011
0.03	914967	1.05064		FGSG_04554	GzOB018	0.7979	FGSG_05012	GzOB020
0.04	915578	1.05134		FGSG_02083	GzZC246	0.7973	FGSG_06071	GzAT001
0.05	912348	1.04763		FGSG_06382	GzZC289	0.7972	FGSG_07075	GzC2H048
0.06	911647	1.04682		FGSG_01984	GzCCHC001	0.7966	FGSG_08182	GzZC116
0.07	909455	1.04431		FGSG_06071	GzAT001	0.7963	FGSG_09286	GzbZIP015
0.08	906655	1.04109		FGSG_00385	GzHMG002	0.7952	FGSG_11623	GzbZIP018
0.09	903073	1.03698		FGSG_08634	GzGATA006	0.7951	FGSG_09992	GzNH001
0.1	898929	1.03222		FGSG_06168	GzC2H040	0.795	FGSG_09715	GzC2H079
0.11	895446	1.02822		FGSG_01512	GzHMG012	0.7944	FGSG_10886	GzWing026
0.12	890092	1.02207		FGSG_01512	GzHMG012	0.7942	FGSG_11696	GzCCCH004
0.13	887533	1.01913		FGSG_01201	GzHMG008	0.794	FGSG_08761	GzOB034
0.14	880850	1.01146		FGSG_10536	GzZC069	0.7938	FGSG_14003	GzZC179
0.15	875717	1.00557		FGSG_01198	GzOB006	0.7935	FGSG_08655	GzOB030
0.16	867570	0.996211		FGSG_10886	GzWing026	0.7935	FGSG_11696	GzCCCH004
0.17	860562	0.988164		FGSG_08737	GzOB031	0.7931	FGSG_11623	GzbZIP018
0.18	856039	0.98297		FGSG_03037	GzZC213	0.7929	FGSG_13828	GzZC040
0.19	844976	0.970266		FGSG_01555	ZIF1	0.7925	FGSG_08800	GzbZIP013
0.2	838662	0.963016		FGSG_07075	GzC2H048	0.7924	FGSG_11627	GzCCAAT008
0.21	832762	0.956241		FGSG_07751	GzC2H055	0.7921	FGSG_10886	GzWing026
0.22	821901	0.94377		FGSG_09331	GzZC080	0.792	FGSG_10886	GzWing026
0.23	816250	0.937281		FGSG_06220	GzOB022	0.7918	FGSG_06931	GzOB024
0.24	807293	0.926996		FGSG_01198	GzOB006	0.7911	FGSG_08737	GzOB031
0.25	796913	0.915077		FGSG_03892	GzZC197	0.7911	FGSG_09328	GzZC140
0.26	787391	0.904143		FGSG_01198	GzOB006	0.7908	FGSG_08865	GzOB035
0.27	776864	0.892055		FGSG_11696	GzCCCH004	0.7907	FGSG_12057	GzC2H096
0.28	774939	0.889845		FGSG_01201	GzHMG008	0.7903	FGSG_09724	GzWing021
0.29	745480	0.856018		FGSG_03892	GzZC197	0.7903	FGSG_06442	GzZC279
0.3	746007	0.856623		FGSG_06805	GzAra005	0.7903	FGSG_07863	GzbZIP012
0.31	733302	0.842034		FGSG_08800	GzbZIP013	0.7903	FGSG_09992	GzNH001
0.32	722840	0.830021		FGSG_07075	GzC2H048	0.7888	FGSG_09286	GzbZIP015
0.33	708936	0.814055		FGSG_05120	GzZC273	0.7886	FGSG_06382	GzZC289
0.34	696588	0.799876		FGSG_03037	GzZC213	0.7885	FGSG_10536	GzZC069
0.35	685636	0.7873		FGSG_07609	GzZC187	0.7882	FGSG_13711	GzC2H105
0.36	673114	0.772921		FGSG_01201	GzHMG008	0.7881	FGSG_01955	GzOB011
0.37	660081	0.757956		FGSG_00307	GzHMG001	0.7876	FGSG_03214	GzZC225
0.38	645439	0.741143		FGSG_01555	ZIF1	0.7874	FGSG_09715	GzC2H079
0.39	633739	0.727708		FGSG_00717	GzOB004	0.7872	FGSG_04273	GzOB017
0.4	620450	0.712448		FGSG_05120	GzZC273	0.7869	FGSG_06071	GzAT001
0.41	607321	0.697373		FGSG_00902	GzTF2S001	0.7865	FGSG_06071	GzAT001
0.42	594727	0.682911		FGSG_02435	GzZC251	0.7859	FGSG_10886	GzWing026
0.43	579990	0.665989		FGSG_08890	MAT1-1-3	0.7859	FGSG_10143	GzCCHC008
0.44	567789	0.651979		FGSG_07075	GzC2H048	0.7855	FGSG_11623	GzbZIP018
0.45	555888	0.638313		FGSG_00717	GzOB004	0.7845	FGSG_09002	GzMADS002
0.46	541543	0.621841		FGSG_00307	GzHMG001	0.7844	FGSG_10536	GzZC069
0.47	528843	0.607258		FGSG_00307	GzHMG001	0.7843	FGSG_07751	GzC2H055
0.48	516034	0.59255		FGSG_10536	GzZC069	0.7843	FGSG_10886	GzWing026
0.49	503805	0.578508		FGSG_06168	GzC2H040	0.784	FGSG_09286	GzbZIP015
0.5	491496	0.564374		FGSG_01984	GzCCHC001	0.7834	FGSG_13457	GzZC041
0.51	477873	0.548731		FGSG_09715	GzC2H079	0.7834	FGSG_10179	GzLam002
0.52	464217	0.53305		FGSG_01955	GzOB011	0.7833	FGSG_06220	GzOB022
0.53	452440	0.519526		FGSG_01955	GzOB011	0.783	FGSG_08865	GzOB035
0.54	441168	0.506583		FGSG_04554	GzOB018	0.7826	FGSG_08865	GzOB035
0.55	428275	0.491778		FGSG_00307	GzHMG001	0.7825	FGSG_06442	GzZC279
0.56	421209	0.483665		FGSG_00568	GzZC083	0.7822	FGSG_10142	GzbZIP017
0.57	404578	0.464568		FGSG_01984	GzCCHC001	0.782	FGSG_10458	GzZC081
0.58	389107	0.446803		FGSG_05512	GzMyb010	0.7817	FGSG_08800	GzbZIP013
0.59	381266	0.437799		FGSG_01512	GzHMG012	0.7813	FGSG_07448	GzMyb012
0.6	368542	0.423188		FGSG_01853	GzZC184	0.7813	FGSG_04134	GzCON7
0.61	355382	0.408077		FGSG_07609	GzZC187	0.7812	FGSG_09992	GzNH001
0.62	342685	0.393497		FGSG_09715	GzC2H079	0.7808	FGSG_09992	GzNH001
0.63	329351	0.378186		FGSG_00052	GzZC313	0.7807	FGSG_07737	GzC2H054
0.64	313197	0.359637		FGSG_07863	GzbZIP012	0.7807	FGSG_10142	GzbZIP017
0.65	299447	0.343848		FGSG_01955	GzOB011	0.7805	FGSG_07863	GzbZIP012
0.66	283262	0.325263		FGSG_04888	GzZC272	0.7803	FGSG_08924	GzZC086
0.67	265574	0.304953		FGSG_09328	GzZC140	0.78	FGSG_10458	GzZC081
0.68	248072	0.284855		FGSG_07214	GzHMG023	0.7796	FGSG_08634	GzGATA006
0.69	227411	0.261131		FGSG_09286	GzbZIP015	0.7795	FGSG_09715	GzC2H079
0.7	208080	0.238933		FGSG_03892	GzZC197	0.779	FGSG_13431	GzHOMEL040
0.71	186716	0.214402		FGSG_06168	GzC2H040	0.7788	FGSG_10179	GzLam002
0.72	165797	0.190381		FGSG_01984	GzCCHC001	0.7787	FGSG_07448	GzMyb012
0.73	145291	0.166834		FGSG_07737	GzC2H054	0.7787	FGSG_13457	GzZC041
0.74	124132	0.142538		FGSG_08719	GzWing020	0.7787	FGSG_13004	GzHMG035
0.75	104232	0.119687		FGSG_00902	GzTF2S001	0.7781	FGSG_08800	GzbZIP013
0.76	85402	0.0980651		FGSG_06442	GzZC279	0.7781	FGSG_07751	GzC2H055
0.77	68954	0.0791783		FGSG_06805	GzAra005	0.7781	FGSG_08737	GzOB031
0.78	54541	0.0626282		FGSG_08179	GzZC117	0.7781	FGSG_10886	GzWing026
0.79	41946	0.0481656		FGSG_07448	GzMyb012	0.778	FGSG_10886	GzWing026
0.8	31516	0.0361891		FGSG_00081	GzZC314	0.7779	FGSG_14003	GzZC179
0.81	23305	0.0267606		FGSG_07214	GzHMG023	0.7778	FGSG_09286	GzbZIP015
0.82	17128	0.0196677		FGSG_00081	GzZC314	0.7776	FGSG_09328	GzZC140
0.83	11973	0.0137483		FGSG_10536	GzZC069	0.777	FGSG_13896	GzC2H106
0.84	8073	0.00927004		FGSG_03892	GzZC197	0.7765	FGSG_07751	GzC2H055
0.85	5605	0.00643609		FGSG_01984	GzCCHC001	0.7762	FGSG_03892	GzZC197
0.86	3700	0.00424862		FGSG_08761	GzOB034	0.7761	FGSG_08865	GzOB035
0.87	2457	0.00282132		FGSG_00671	GzOB003	0.7758	FGSG_08655	GzOB030
0.88	1554	0.00178442		FGSG_10458	GzZC081	0.7756	FGSG_13431	GzHOMEL040
0.89	1035	0.00118847		FGSG_01877	GzC2H016	0.7755	FGSG_07097	GzHOME005
0.9	686	0.000787718		FGSG_05120	GzZC273	0.7741	FGSG_08474	GzNot001
0.91	476	0.00054658		FGSG_00147	GzZC305	0.774	FGSG_06448	GzZC029
0.92	365	0.000419121		FGSG_01290	GzOB009	0.7737	FGSG_09852	GzOB041
0.93	291	0.000334149		FGSG_07737	GzC2H054	0.7728	FGSG_11683	GzZC160
0.94	210	0.000241138		FGSG_03695	GzOB015	0.7726	FGSG_05725	GzZC208
0.95	143	0.000164204		FGSG_06071	GzAT001	0.7726	FGSG_08531	GzDHHC004
0.96	52	5.97104e-05		FGSG_01760	GzZC265	0.7724	FGSG_10536	GzZC069
0.97	20	2.29655e-05		FGSG_01915	GzFlbD	0.7724	FGSG_08924	GzZC086
0.98	2	2.29655e-06		FGSG_03892	GzZC197	0.7723	FGSG_10886	GzWing026
	87087003	100		FGSG_02435	GzZC251	0.7722	FGSG_10536	GzZC069
				FGSG_01915	GzFlbD	0.7718	FGSG_04888	GzZC272
				FGSG_07214	GzHMG023	0.7714	FGSG_08800	GzbZIP013
				FGSG_00729	GzHMG005	0.7712	FGSG_10800	GzWing024
				FGSG_08182	GzZC116	0.7712	FGSG_13431	GzHOMEL040
				FGSG_13431	GzHOMEL040	0.7705	FGSG_13457	GzZC041
				FGSG_01116	GzWing005	0.7703	FGSG_08800	GzbZIP013
				FGSG_00584	GzC2H004	0.7701	FGSG_13711	GzC2H105
				FGSG_04888	GzZC272	0.7697	FGSG_10868	GzHSF003
				FGSG_06542	GzDHHC003	0.7692	FGSG_08531	GzDHHC004
				FGSG_06382	GzZC289	0.7684	FGSG_09286	GzbZIP015
				FGSG_06442	GzZC279	0.7684	FGSG_08179	GzZC117
				FGSG_07609	GzZC187	0.7681	FGSG_08634	GzGATA006
				FGSG_08634	GzGATA006	0.7681	FGSG_09892	GzCCHC007
				FGSG_06442	GzZC279	0.768	FGSG_13457	GzZC041
				FGSG_13431	GzHOMEL040	0.7671	FGSG_13896	GzC2H106
				FGSG_06915	GzZC237	0.767	FGSG_10886	GzWing026
				FGSG_05512	GzMyb010	0.7669	FGSG_08474	GzNot001
				FGSG_06382	GzZC289	0.7667	FGSG_08737	GzOB031
				FGSG_08531	GzDHHC004	0.7663	FGSG_09715	GzC2H079
				FGSG_09349	GzZC008	0.7663	FGSG_13457	GzZC041
				FGSG_06448	GzZC029	0.766	FGSG_12813	GzZC134
				FGSG_01925	GzMyb006	0.7659	FGSG_09992	GzNH001
				FGSG_00385	GzHMG002	0.7658	FGSG_01955	GzOB011
				FGSG_01555	ZIF1	0.7658	FGSG_09286	GzbZIP015
				FGSG_08634	GzGATA006	0.7657	FGSG_09339	GzMADS003
				FGSG_01984	GzCCHC001	0.7655	FGSG_10143	GzCCHC008
				FGSG_01116	GzWing005	0.7654	FGSG_06382	GzZC289
				FGSG_05512	GzMyb010	0.7654	FGSG_09992	GzNH001
				FGSG_00147	GzZC305	0.765	FGSG_11520	GzZC009
				FGSG_04516	GzAra003	0.7647	FGSG_10143	GzCCHC008
				FGSG_00717	GzOB004	0.7646	FGSG_09286	GzbZIP015
				FGSG_04782	GzZC031	0.7641	FGSG_08179	GzZC117
				FGSG_08800	GzbZIP013	0.7641	FGSG_13711	GzC2H105
				FGSG_02814	GzbHLH007	0.764	FGSG_04888	GzZC272
				FGSG_00545	GzbHLH001	0.7639	FGSG_08634	GzGATA006
				FGSG_08182	GzZC116	0.7639	FGSG_13896	GzC2H106
				FGSG_04782	GzZC031	0.7635	FGSG_07751	GzC2H055
				FGSG_03892	GzZC197	0.7633	FGSG_12813	GzZC134
				FGSG_10886	GzWing026	0.7633	FGSG_13431	GzHOMEL040
				FGSG_06442	GzZC279	0.7628	FGSG_09349	GzZC008
				FGSG_10508	GzC2H089	0.7628	FGSG_11696	GzCCCH004
				FGSG_09724	GzWing021	0.7627	FGSG_10122	GzOB044
				FGSG_07737	GzC2H054	0.7624	FGSG_10536	GzZC069
				FGSG_08474	GzNot001	0.7624	FGSG_08800	GzbZIP013
				FGSG_00227	GzZC309	0.7623	FGSG_06442	GzZC279
				FGSG_05110	GzGRF	0.7621	FGSG_10886	GzWing026
				FGSG_02939	GzbZIP005	0.7617	FGSG_10536	GzZC069
				FGSG_05110	GzGRF	0.7612	FGSG_05477	GzHOME003
				FGSG_08182	GzZC116	0.7608	FGSG_13457	GzZC041
				FGSG_01925	GzMyb006	0.7607	FGSG_08634	GzGATA006
				FGSG_09286	GzbZIP015	0.7607	FGSG_11627	GzCCAAT008
				FGSG_10536	GzZC069	0.7603	FGSG_11093	GzZC092
				FGSG_01198	GzOB006	0.7602	FGSG_06220	GzOB022
				FGSG_05477	GzHOME003	0.7601	FGSG_14003	GzZC179
				FGSG_03892	GzZC197	0.7596	FGSG_07591	GzZC189
				FGSG_02083	GzZC246	0.7593	FGSG_08531	GzDHHC004
				FGSG_04516	GzAra003	0.7591	FGSG_11696	GzCCCH004
				FGSG_01984	GzCCHC001	0.7588	FGSG_10508	GzC2H089
				FGSG_05120	GzZC273	0.7585	FGSG_08531	GzDHHC004
				FGSG_01984	GzCCHC001	0.7582	FGSG_07737	GzC2H054
				FGSG_08474	GzNot001	0.7582	FGSG_09992	GzNH001
				FGSG_06442	GzZC279	0.7581	FGSG_07737	GzC2H054
				FGSG_01116	GzWing005	0.758	FGSG_08634	GzGATA006
				FGSG_13431	GzHOMEL040	0.7578	FGSG_13759	GzbZIP021
				FGSG_03159	GzZC238	0.7577	FGSG_12813	GzZC134
				FGSG_07863	GzbZIP012	0.7575	FGSG_08655	GzOB030
				FGSG_01198	GzOB006	0.7574	FGSG_09286	GzbZIP015
				FGSG_00671	GzOB003	0.7572	FGSG_06220	GzOB022
				FGSG_10142	GzbZIP017	0.7571	FGSG_10179	GzLam002
				FGSG_07751	GzC2H055	0.7569	FGSG_12714	GzZC055
				FGSG_01925	GzMyb006	0.7568	FGSG_07214	GzHMG023
				FGSG_06168	GzC2H040	0.7566	FGSG_08800	GzbZIP013
				FGSG_00385	GzHMG002	0.7564	FGSG_01198	GzOB006
				FGSG_03892	GzZC197	0.7562	FGSG_12714	GzZC055
				FGSG_01201	GzHMG008	0.7561	FGSG_09286	GzbZIP015
				FGSG_07737	GzC2H054	0.756	FGSG_13896	GzC2H106
				FGSG_01984	GzCCHC001	0.7559	FGSG_12057	GzC2H096
				FGSG_04480	GzZC183	0.7557	FGSG_11696	GzCCCH004
				FGSG_10143	GzCCHC008	0.7557	FGSG_11696	GzCCCH004
				FGSG_08800	GzbZIP013	0.7553	FGSG_11799	GzC2H095
				FGSG_04782	GzZC031	0.7552	FGSG_10536	GzZC069
				FGSG_00227	GzZC309	0.7551	FGSG_00307	GzHMG001
				FGSG_05477	GzHOME003	0.7551	FGSG_10886	GzWing026
				FGSG_01665	FgFSR1	0.755	FGSG_06382	GzZC289
				FGSG_11355	GzZC174	0.755	FGSG_13431	GzHOMEL040
				FGSG_11696	GzCCCH004	0.755	FGSG_13896	GzC2H106
				FGSG_01984	GzCCHC001	0.7547	FGSG_13759	GzbZIP021
				FGSG_10886	GzWing026	0.7547	FGSG_14003	GzZC179
				FGSG_00307	GzHMG001	0.7546	FGSG_09349	GzZC008
				FGSG_09286	GzbZIP015	0.7546	FGSG_10142	GzbZIP017
				FGSG_00147	GzZC305	0.7545	FGSG_14003	GzZC179
				FGSG_06382	GzZC289	0.7545	FGSG_07863	GzbZIP012
				FGSG_01984	GzCCHC001	0.7543	FGSG_02410	GzZC284
				FGSG_10277	GzCCHC009	0.7543	FGSG_13759	GzbZIP021
				FGSG_03037	GzZC213	0.7538	FGSG_14003	GzZC179
				FGSG_13457	GzZC041	0.7538	FGSG_13896	GzC2H106
				FGSG_11355	GzZC174	0.7537	FGSG_13457	GzZC041
				FGSG_07737	GzC2H054	0.7533	FGSG_12244	GzZC090
				FGSG_00081	GzZC314	0.7532	FGSG_00227	GzZC309
				FGSG_10143	GzCCHC008	0.7531	FGSG_10458	GzZC081
				FGSG_00573	GzZC303	0.753	FGSG_01116	GzWing005
				FGSG_01665	FgFSR1	0.753	FGSG_05120	GzZC273
				FGSG_10143	GzCCHC008	0.7524	FGSG_10886	GzWing026
				FGSG_10536	GzZC069	0.7524	FGSG_13457	GzZC041
				FGSG_02398	ZEB2	0.7521	FGSG_11696	GzCCCH004
				FGSG_12244	GzZC090	0.7521	FGSG_13457	GzZC041
				FGSG_07737	GzC2H054	0.752	FGSG_12584	GzZC062
				FGSG_07214	GzHMG023	0.7518	FGSG_09992	GzNH001
				FGSG_04134	GzCON7	0.7517	FGSG_08924	GzZC086
				FGSG_00227	GzZC309	0.7515	FGSG_10886	GzWing026
				FGSG_08954	GzHOMEL025	0.7515	FGSG_10536	GzZC069
				FGSG_10797	GzOB046	0.7515	FGSG_13172	GzZC058
				FGSG_07448	GzMyb012	0.7514	FGSG_10458	GzZC081
				FGSG_05477	GzHOME003	0.7512	FGSG_11696	GzCCCH004
				FGSG_01555	ZIF1	0.751	FGSG_08634	GzGATA006
				FGSG_00545	GzbHLH001	0.7507	FGSG_08474	GzNot001
				FGSG_02939	GzbZIP005	0.7507	FGSG_12057	GzC2H096
				FGSG_08380	GzZC105	0.7507	FGSG_09992	GzNH001
				FGSG_07448	GzMyb012	0.7506	FGSG_10536	GzZC069
				FGSG_07591	GzZC189	0.7506	FGSG_12057	GzC2H096
				FGSG_10536	GzZC069	0.7505	FGSG_12244	GzZC090
				FGSG_01555	ZIF1	0.7501	FGSG_06871	GzC2H045
				FGSG_06071	GzAT001	-0.7503	FGSG_10536	GzZC069
				FGSG_07157	GzP53L003	-0.7503	FGSG_08392	GzZC104
				FGSG_00147	GzZC305	-0.7505	FGSG_09286	GzbZIP015
				FGSG_01665	FgFSR1	-0.7506	FGSG_02398	ZEB2
				FGSG_00081	GzZC314	-0.7507	FGSG_10179	GzLam002
				FGSG_02939	GzbZIP005	-0.7507	FGSG_06382	GzZC289
				FGSG_10797	GzOB046	-0.7507	FGSG_13711	GzC2H105
				FGSG_09286	GzbZIP015	-0.7509	FGSG_09349	GzZC008
				FGSG_06442	GzZC279	-0.751	FGSG_07214	GzHMG023
				FGSG_07214	GzHMG023	-0.751	FGSG_10536	GzZC069
				FGSG_00147	GzZC305	-0.7513	FGSG_00717	GzOB004
				FGSG_07609	GzZC187	-0.7513	FGSG_13457	GzZC041
				FGSG_11623	GzbZIP018	-0.7518	FGSG_13431	GzHOMEL040
				FGSG_08800	GzbZIP013	-0.7521	FGSG_11696	GzCCCH004
				FGSG_10277	GzCCHC009	-0.7524	FGSG_11799	GzC2H095
				FGSG_02083	GzZC246	-0.7525	FGSG_07157	GzP53L003
				FGSG_06359	GzWing014	-0.7533	FGSG_09328	GzZC140
				FGSG_09286	GzbZIP015	-0.7533	FGSG_13457	GzZC041
				FGSG_09992	GzNH001	-0.7536	FGSG_13431	GzHOMEL040
				FGSG_06442	GzZC279	-0.7538	FGSG_09286	GzbZIP015
				FGSG_10179	GzLam002	-0.754	FGSG_10886	GzWing026
				FGSG_08179	GzZC117	-0.7541	FGSG_08392	GzZC104
				FGSG_09715	GzC2H079	-0.7542	FGSG_10886	GzWing026
				FGSG_01116	GzWing005	-0.7543	FGSG_09349	GzZC008
				FGSG_05588	GzNH003	-0.7543	FGSG_07609	GzZC187
				FGSG_01984	GzCCHC001	-0.7545	FGSG_05512	GzMyb010
				FGSG_00717	GzOB004	-0.755	FGSG_10886	GzWing026
				FGSG_01665	FgFSR1	-0.755	FGSG_11696	GzCCCH004
				FGSG_01925	GzMyb006	-0.755	FGSG_01984	GzCCHC001
				FGSG_07157	GzP53L003	-0.7554	FGSG_09992	GzNH001
				FGSG_01984	GzCCHC001	-0.756	FGSG_09992	GzNH001
				FGSG_09286	GzbZIP015	-0.7562	FGSG_09328	GzZC140
				FGSG_08182	GzZC116	-0.7563	FGSG_09715	GzC2H079
				FGSG_09662	GzOB039	-0.7565	FGSG_13711	GzC2H105
				FGSG_00081	GzZC314	-0.7574	FGSG_09286	GzbZIP015
				FGSG_08474	GzNot001	-0.7577	FGSG_13896	GzC2H106
				FGSG_01925	GzMyb006	-0.758	FGSG_13896	GzC2H106
				FGSG_07214	GzHMG023	-0.7583	FGSG_10886	GzWing026
				FGSG_00307	GzHMG001	-0.7587	FGSG_06382	GzZC289
				FGSG_06382	GzZC289	-0.7589	FGSG_06442	GzZC279
				FGSG_01665	FgFSR1	-0.759	FGSG_13431	GzHOMEL040
				FGSG_00307	GzHMG001	-0.7597	FGSG_09286	GzbZIP015
				FGSG_08800	GzbZIP013	-0.7613	FGSG_13457	GzZC041
				FGSG_02083	GzZC246	-0.7622	FGSG_08179	GzZC117
				FGSG_03892	GzZC197	-0.7627	FGSG_07075	GzC2H048
				FGSG_01984	GzCCHC001	-0.7631	FGSG_06359	GzWing014
				FGSG_00717	GzOB004	-0.764	FGSG_06915	GzZC237
				FGSG_01555	ZIF1	-0.7646	FGSG_10277	GzCCHC009
				FGSG_07214	GzHMG023	-0.7647	FGSG_08179	GzZC117
				FGSG_00307	GzHMG001	-0.7649	FGSG_00568	GzZC083
				FGSG_05512	GzMyb010	-0.7657	FGSG_13431	GzHOMEL040
				FGSG_02445	GzZC151	-0.7658	FGSG_10277	GzCCHC009
				FGSG_06442	GzZC279	-0.7664	FGSG_10142	GzbZIP017
				FGSG_06168	GzC2H040	-0.7665	FGSG_08179	GzZC117
				FGSG_09286	GzbZIP015	-0.7665	FGSG_13896	GzC2H106
				FGSG_08179	GzZC117	-0.7668	FGSG_08800	GzbZIP013
				FGSG_06071	GzAT001	-0.7671	FGSG_08179	GzZC117
				FGSG_11623	GzbZIP018	-0.7672	FGSG_13759	GzbZIP021
				FGSG_01984	GzCCHC001	-0.7704	FGSG_06382	GzZC289
				FGSG_06442	GzZC279	-0.7714	FGSG_08800	GzbZIP013
				FGSG_01116	GzWing005	-0.7725	FGSG_10536	GzZC069
				FGSG_06071	GzAT001	-0.7739	FGSG_13431	GzHOMEL040
				FGSG_01984	GzCCHC001	-0.7741	FGSG_06871	GzC2H045
				FGSG_01555	ZIF1	-0.7742	FGSG_03892	GzZC197
				FGSG_01665	FgFSR1	-0.7742	FGSG_01984	GzCCHC001
				FGSG_07214	GzHMG023	-0.7752	FGSG_13896	GzC2H106
				FGSG_00307	GzHMG001	-0.7753	FGSG_10142	GzbZIP017
				FGSG_01984	GzCCHC001	-0.7755	FGSG_08800	GzbZIP013
				FGSG_08474	GzNot001	-0.7756	FGSG_13431	GzHOMEL040
				FGSG_07751	GzC2H055	-0.7768	FGSG_09715	GzC2H079
				FGSG_01116	GzWing005	-0.7785	FGSG_06442	GzZC279
				FGSG_13457	GzZC041	-0.7791	FGSG_13711	GzC2H105
				FGSG_02445	GzZC151	-0.7794	FGSG_13431	GzHOMEL040
				FGSG_10142	GzbZIP017	-0.7796	FGSG_10886	GzWing026
				FGSG_01984	GzCCHC001	-0.7809	FGSG_08634	GzGATA006
				FGSG_01555	ZIF1	-0.7825	FGSG_08182	GzZC116
				FGSG_06382	GzZC289	-0.7832	FGSG_13431	GzHOMEL040
				FGSG_07157	GzP53L003	-0.7832	FGSG_08800	GzbZIP013
				FGSG_00307	GzHMG001	-0.7836	FGSG_01116	GzWing005
				FGSG_01925	GzMyb006	-0.7837	FGSG_10508	GzC2H089
				FGSG_08800	GzbZIP013	-0.7843	FGSG_10886	GzWing026
				FGSG_01512	GzHMG012	-0.7845	FGSG_06071	GzAT001
				FGSG_08800	GzbZIP013	-0.7845	FGSG_10536	GzZC069
				FGSG_01984	GzCCHC001	-0.7848	FGSG_09286	GzbZIP015
				FGSG_09286	GzbZIP015	-0.7864	FGSG_11696	GzCCCH004
				FGSG_06071	GzAT001	-0.787	FGSG_11696	GzCCCH004
				FGSG_08179	GzZC117	-0.7873	FGSG_08531	GzDHHC004
				FGSG_08634	GzGATA006	-0.7876	FGSG_13431	GzHOMEL040
				FGSG_01984	GzCCHC001	-0.788	FGSG_08474	GzNot001
				FGSG_00717	GzOB004	-0.7883	FGSG_10536	GzZC069
				FGSG_01555	ZIF1	-0.7888	FGSG_13431	GzHOMEL040
				FGSG_07751	GzC2H055	-0.7893	FGSG_10142	GzbZIP017
				FGSG_08474	GzNot001	-0.7896	FGSG_11696	GzCCCH004
				FGSG_00717	GzOB004	-0.7898	FGSG_14003	GzZC179
				FGSG_09286	GzbZIP015	-0.7908	FGSG_10886	GzWing026
				FGSG_01984	GzCCHC001	-0.7947	FGSG_02445	GzZC151
				FGSG_01984	GzCCHC001	-0.7957	FGSG_06071	GzAT001
				FGSG_08474	GzNot001	-0.7957	FGSG_10508	GzC2H089
				FGSG_08800	GzbZIP013	-0.7963	FGSG_13896	GzC2H106
				FGSG_07751	GzC2H055	-0.7967	FGSG_08800	GzbZIP013
				FGSG_08634	GzGATA006	-0.7986	FGSG_13896	GzC2H106
				FGSG_03892	GzZC197	-0.8003	FGSG_06871	GzC2H045
				FGSG_03892	GzZC197	-0.801	FGSG_09286	GzbZIP015
				FGSG_06071	GzAT001	-0.8012	FGSG_13896	GzC2H106
				FGSG_06359	GzWing014	-0.8012	FGSG_13431	GzHOMEL040
				FGSG_06071	GzAT001	-0.8032	FGSG_10886	GzWing026
				FGSG_01555	ZIF1	-0.804	FGSG_01984	GzCCHC001
				FGSG_06382	GzZC289	-0.8041	FGSG_10886	GzWing026
				FGSG_00307	GzHMG001	-0.8063	FGSG_09715	GzC2H079
				FGSG_00307	GzHMG001	-0.8064	FGSG_08800	GzbZIP013
				FGSG_06871	GzC2H045	-0.8073	FGSG_13431	GzHOMEL040
				FGSG_01915	GzFlbD	-0.8141	FGSG_03695	GzOB015
				FGSG_00307	GzHMG001	-0.8563	FGSG_10179	GzLam002

## Sheet: Sheet1
FGSG_00385	GzHMG002	0.8727	FGSG_08737	GzOB031
FGSG_00385	GzHMG002	0.8706	FGSG_07075	GzC2H048
FGSG_06071	GzAT001	0.8446	FGSG_09992	GzNH001
FGSG_00385	GzHMG002	0.835	FGSG_06382	GzZC289
FGSG_06071	GzAT001	0.8304	FGSG_08634	GzGATA006
FGSG_01555	ZIF1	0.8205	FGSG_02083	GzZC246
FGSG_06071	GzAT001	0.8175	FGSG_06382	GzZC289
FGSG_02083	GzZC246	0.8171	FGSG_11799	GzC2H095
FGSG_02083	GzZC246	0.809	FGSG_09992	GzNH001
FGSG_01877	GzC2H016	0.8043	FGSG_01915	GzMyb005
FGSG_07075	GzC2H048	0.8029	FGSG_08737	GzOB031
FGSG_06382	GzZC289	0.8003	FGSG_11623	GzbZIP018
FGSG_02083	GzZC246	0.7973	FGSG_06071	GzAT001
FGSG_06382	GzZC289	0.7972	FGSG_07075	GzC2H048
FGSG_00385	GzHMG002	0.7952	FGSG_11623	GzbZIP018
FGSG_08634	GzGATA006	0.7951	FGSG_09992	GzNH001
FGSG_08737	GzOB031	0.7931	FGSG_11623	GzbZIP018
FGSG_00902	GzTF2S001	0.7865	FGSG_06071	GzAT001
FGSG_07075	GzC2H048	0.7855	FGSG_11623	GzbZIP018
FGSG_00568	GzZC083	0.7822	FGSG_10142	GzbZIP017
FGSG_01877	GzC2H016	0.7755	FGSG_07097	GzHOME005
FGSG_01915	GzMyb005	0.7724	FGSG_08924	GzZC086
FGSG_00584	GzC2H004	0.7701	FGSG_13711	GzC2H105
FGSG_06382	GzZC289	0.7667	FGSG_08737	GzOB031
FGSG_08634	GzGATA006	0.7657	FGSG_09339	GzMADS003
FGSG_00545	GzbHLH001	0.7639	FGSG_08634	GzGATA006
FGSG_10142	GzbZIP017	0.7571	FGSG_10179	GzLam002
FGSG_01665	FgFSR1	0.755	FGSG_06382	GzZC289
FGSG_04134	GzC2H026	0.7517	FGSG_08924	GzZC086
FGSG_01555	ZIF1	0.751	FGSG_08634	GzGATA006
FGSG_01555	ZIF1	0.7501	FGSG_06871	GzC2H045
FGSG_01665	FgFSR1	-0.7506	FGSG_02398	ZEB2
FGSG_02083	GzZC246	-0.7525	FGSG_07157	GzP53L003
FGSG_07157	GzP53L003	-0.7554	FGSG_09992	GzNH001
FGSG_01555	ZIF1	-0.7825	FGSG_08182	GzZC116
