# Supplementary material for: A Phenome-Based Functional Analysis of Transcription Factors in the Cereal Head Blight Fungus, Fusarium graminearum
Source: PLoS Pathog. 2011 Oct 20;7(10):e1002310. doi: 10.1371/journal.ppat.1002310 (PMC3197617; doi:10.1371/journal.ppat.1002310)
Supplement: Table S13 — Predicted protein-protein interaction (PPI). (XLS) [file ppat.1002310.s021.xls]

## Sheet: FG_TF_only_PPIs_Inparanoid
Table S13. Predicted protein-protein interaction (PPI)
A. Predicted PPI of F. graminearum TFs through interlogs of yeast PPI							B. Predicted PPI pairs that shows both phenotypes
PPI pairs in S. cerevisiae		Predicted PPI pairs in F. graminearum					Locus ID	Gene name	Locus ID	Gene name
Gene ID	Gene ID	Gene ID	Gene name	Locus ID	Gene name		FGSG_00568	GzZC083	FGSG_00729	GzHMG005
YJL115W	YJL115W	FGSG_00350	GzP53L001	FGSG_00350	GzP53L001		FGSG_00750	GzbHLH002	FGSG_01307	GzbHLH005
YJL115W	YOR244W	FGSG_00350	GzP53L001	FGSG_04254	GzWing009		FGSG_00385	GzHMG002	FGSG_01665	FgFSR1
YJL115W	YAR007C	FGSG_00350	GzP53L001	FGSG_10122	GzOB044		FGSG_01182	GzCCAAT002	FGSG_05304	GzCCAAT004
YGL237C	YBL021C	FGSG_00352	GzCCAAT001	FGSG_07087	GzCCAAT006		FGSG_04109	GzZC217	FGSG_05857	GzC2H038
YBR089C-A	YNR003C	FGSG_00385	GzHMG002	FGSG_00778	GzWing002		FGSG_00902	GzTF2S001	FGSG_06291	GzBrom002
YBR089C-A	YGR005C	FGSG_00385	GzHMG002	FGSG_01116	GzWing005		FGSG_01341	GzC2H013	FGSG_06291	GzBrom002
YBR089C-A	YCR084C	FGSG_00385	GzHMG002	FGSG_01665	FgFSR1		FGSG_01341	GzC2H013	FGSG_06359	GzWing014
YBR089C-A	YJL176C	FGSG_00385	GzHMG002	FGSG_01925	GzMyb006		FGSG_01665	FgFSR1	FGSG_07420	GzRFX1
YBR089C-A	YPL248C	FGSG_00385	GzHMG002	FGSG_04786	GzZC294		FGSG_01182	GzCCAAT002	FGSG_08481	GzWing018
YBR089C-A	YJR060W	FGSG_00385	GzHMG002	FGSG_05567	GzbHLH010		FGSG_07310	GzBrlA	FGSG_08696	GzMADS001
YBR089C-A	YAR007C	FGSG_00385	GzHMG002	FGSG_10122	GzOB044		FGSG_01665	FgFSR1	FGSG_10142	GzbZIP017
YBR089C-A	YOR304W	FGSG_00385	GzHMG002	FGSG_10269	GzMyb016		FGSG_04220	GzAPSES001	FGSG_10179	GzLam002
YBR089C-A	YPL127C	FGSG_00385	GzHMG002	FGSG_10800	GzWing024		FGSG_00385	GzHMG002	FGSG_10269	GzMyb016
YBR089C-A	YBL003C	FGSG_00385	GzHMG002	FGSG_11627	GzCCAAT008		FGSG_01182	GzCCAAT002	FGSG_10269	GzMyb016
YPR019W	YEL032W	FGSG_00504	GzOB002	FGSG_01920	GzOB010		FGSG_06071	GzAT001	FGSG_10269	GzMyb016
YPR019W	YGL201C	FGSG_00504	GzOB002	FGSG_02470	GzOB013		FGSG_07420	GzRFX1	FGSG_10269	GzMyb016
YPR019W	YBL023C	FGSG_00504	GzOB002	FGSG_02622	GzOB014		FGSG_08696	GzMADS001	FGSG_10269	GzMyb016
YPR019W	YLR274W	FGSG_00504	GzOB002	FGSG_06777	GzOB023		FGSG_04220	GzAPSES001	FGSG_10384	GzAPSES004
YPR019W	YBR202W	FGSG_00504	GzOB002	FGSG_07105	GzOB027		FGSG_06359	GzWing014	FGSG_10384	GzAPSES004
YPR019W	YBL003C	FGSG_00504	GzOB002	FGSG_11627	GzCCAAT008		FGSG_01341	GzC2H013	FGSG_10868	GzHSF003
YNL310C	YDR174W	FGSG_00568	GzZC083	FGSG_00729	GzHMG005		FGSG_04220	GzAPSES001	FGSG_10868	GzHSF003
YDR025W	YMR176W	FGSG_00671	GzOB003	FGSG_05855	GzRUM1		FGSG_01307	GzbHLH005	FGSG_12781	GzMyb017
YDR025W	YIL018W	FGSG_00671	GzOB003	FGSG_06931	GzOB024		FGSG_05304	GzCCAAT004	FGSG_12781	GzMyb017
YDR025W	YPR161C	FGSG_00671	GzOB003	FGSG_07409	GzHMG024		FGSG_06291	GzBrom002	FGSG_12781	GzMyb017
YHR178W	YHR178W	FGSG_00713	GzZC283	FGSG_00713	GzZC283
YHR178W	YJR007W	FGSG_00713	GzZC283	FGSG_06220	GzOB022
YHR005C-A	YHR005C-A	FGSG_00717	GzOB004	FGSG_00717	GzOB004
YLR451W	YLR451W	FGSG_00719	GzZC282	FGSG_00719	GzZC282
YLR451W	YCR042C	FGSG_00719	GzZC282	FGSG_09406	GzOB037
YDR174W	YDR174W	FGSG_00729	GzHMG005	FGSG_00729	GzHMG005
YDR174W	YPR161C	FGSG_00729	GzHMG005	FGSG_07409	GzHMG024
YDR174W	YLR074C	FGSG_00729	GzHMG005	FGSG_07952	GzC2H060
YDR174W	YMR140W	FGSG_00729	GzHMG005	FGSG_08128	GzC2H061
YDR174W	YAR007C	FGSG_00729	GzHMG005	FGSG_10122	GzOB044
YDR174W	YBL003C	FGSG_00729	GzHMG005	FGSG_11627	GzCCAAT008
YOL108C	YBL103C	FGSG_00750	GzbHLH002	FGSG_01307	GzbHLH005
YNR003C	YNR003C	FGSG_00778	GzWing002	FGSG_00778	GzWing002
YNR003C	YOR224C	FGSG_00778	GzWing002	FGSG_04273	GzOB017
YNR003C	YDR045C	FGSG_00778	GzWing002	FGSG_08551	GzTF2S002
YNL073W	YNL073W	FGSG_00875	GzOB005	FGSG_00875	GzOB005
YGL043W	YGL043W	FGSG_00902	GzTF2S001	FGSG_00902	GzTF2S001
YGL043W	YGR005C	FGSG_00902	GzTF2S001	FGSG_01116	GzWing005
YGL043W	YBR081C	FGSG_00902	GzTF2S001	FGSG_06291	GzBrom002
YNL222W	YNL222W	FGSG_00930	GzSsu72	FGSG_00930	GzSsu72
YNL222W	YCR042C	FGSG_00930	GzSsu72	FGSG_09406	GzOB037
YNL222W	YKL059C	FGSG_00930	GzSsu72	FGSG_09892	GzCCHC007
YJL194W	YBL023C	FGSG_01030	GzWing004	FGSG_02622	GzOB014
YJL194W	YPR162C	FGSG_01030	GzWing004	FGSG_06231	GzHMG019
YJL194W	YLR274W	FGSG_01030	GzWing004	FGSG_06777	GzOB023
YJL194W	YBR202W	FGSG_01030	GzWing004	FGSG_07105	GzOB027
YGR005C	YGR005C	FGSG_01116	GzWing005	FGSG_01116	GzWing005
YGR005C	YDR404C	FGSG_01116	GzWing005	FGSG_01220	GzOB007
YGR005C	YOR224C	FGSG_01116	GzWing005	FGSG_04273	GzOB017
YGR005C	YLR005W	FGSG_01116	GzWing005	FGSG_06002	GzC2H039
YGR005C	YMR140W	FGSG_01116	GzWing005	FGSG_08128	GzC2H061
YDR121W	YDR121W	FGSG_01182	GzCCAAT002	FGSG_01182	GzCCAAT002
YDR121W	YBR278W	FGSG_01182	GzCCAAT002	FGSG_05304	GzCCAAT004
YDR121W	YBL052C	FGSG_01182	GzCCAAT002	FGSG_08481	GzWing018
YDR121W	YAR007C	FGSG_01182	GzCCAAT002	FGSG_10122	GzOB044
YDR121W	YOR304W	FGSG_01182	GzCCAAT002	FGSG_10269	GzMyb016
YOR259C	YPL248C	FGSG_01198	GzOB006	FGSG_04786	GzZC294
YDR404C	YDR404C	FGSG_01220	GzOB007	FGSG_01220	GzOB007
YDR404C	YOR224C	FGSG_01220	GzOB007	FGSG_04273	GzOB017
YDR043C	YHL027W	FGSG_01298	GzC2H010	FGSG_12970	FgPac1
YBL103C	YJL176C	FGSG_01307	GzbHLH005	FGSG_01925	GzMyb006
YBL103C	YIR023W	FGSG_01307	GzbHLH005	FGSG_09524	GzZC007
YBL103C	YDR448W	FGSG_01307	GzbHLH005	FGSG_12781	GzMyb017
YNL027W	YJL176C	FGSG_01341	GzC2H013	FGSG_01925	GzMyb006
YNL027W	YBR081C	FGSG_01341	GzC2H013	FGSG_06291	GzBrom002
YNL027W	YHR206W	FGSG_01341	GzC2H013	FGSG_06359	GzWing014
YNL027W	YOR140W	FGSG_01341	GzC2H013	FGSG_10868	GzHSF003
YPL133C	YBR239C	FGSG_01562	GzZC277	FGSG_08626	GzZC109
YCR084C	YCR084C	FGSG_01665	FgFSR1	FGSG_01665	FgFSR1
YCR084C	YLR176C	FGSG_01665	FgFSR1	FGSG_07420	GzRFX1
YCR084C	YCR042C	FGSG_01665	FgFSR1	FGSG_09406	GzOB037
YCR084C	YNL167C	FGSG_01665	FgFSR1	FGSG_10142	GzbZIP017
YEL032W	YEL032W	FGSG_01920	GzOB010	FGSG_01920	GzOB010
YEL032W	YGL201C	FGSG_01920	GzOB010	FGSG_02470	GzOB013
YEL032W	YBL023C	FGSG_01920	GzOB010	FGSG_02622	GzOB014
YEL032W	YLR274W	FGSG_01920	GzOB010	FGSG_06777	GzOB023
YEL032W	YBR202W	FGSG_01920	GzOB010	FGSG_07105	GzOB027
YJL176C	YPL248C	FGSG_01925	GzMyb006	FGSG_04786	GzZC294
YJL176C	YPL016W	FGSG_01925	GzMyb006	FGSG_06071	GzAT001
YJL176C	YML007W	FGSG_01925	GzMyb006	FGSG_08800	GzbZIP013
YJL176C	YBL003C	FGSG_01925	GzMyb006	FGSG_11627	GzCCAAT008
YNL082W	YNL082W	FGSG_01929	GzssDB001	FGSG_01929	GzssDB001
YEL034W	YEL034W	FGSG_01955	GzOB011	FGSG_01955	GzOB011
YEL034W	YJR007W	FGSG_01955	GzOB011	FGSG_06220	GzOB022
YEL034W	YLR074C	FGSG_01955	GzOB011	FGSG_07952	GzC2H060
YGL201C	YGL201C	FGSG_02470	GzOB013	FGSG_02470	GzOB013
YGL201C	YBL023C	FGSG_02470	GzOB013	FGSG_02622	GzOB014
YGL201C	YLR274W	FGSG_02470	GzOB013	FGSG_06777	GzOB023
YGL201C	YBR202W	FGSG_02470	GzOB013	FGSG_07105	GzOB027
YGL201C	YEL009C	FGSG_02470	GzOB013	FGSG_09286	GzbZIP015
YOR032C	YCR042C	FGSG_02516	GzbHLH006	FGSG_09406	GzOB037
YDR485C	YDL030W	FGSG_02520	GzYL	FGSG_05857	GzC2H038
YDR485C	YGR002C	FGSG_02520	GzYL	FGSG_10068	GzHOMEL035
YBL023C	YBL023C	FGSG_02622	GzOB014	FGSG_02622	GzOB014
YBL023C	YLR274W	FGSG_02622	GzOB014	FGSG_06777	GzOB023
YBL023C	YBR202W	FGSG_02622	GzOB014	FGSG_07105	GzOB027
YBL023C	YAR007C	FGSG_02622	GzOB014	FGSG_10122	GzOB044
YBL023C	YBL003C	FGSG_02622	GzOB014	FGSG_11627	GzCCAAT008
YNL255C	YNL255C	FGSG_02646	GzCCHC003	FGSG_02646	GzCCHC003
YNL255C	YOR298C-A	FGSG_02646	GzCCHC003	FGSG_10179	GzLam002
YML099C	YML099C	FGSG_03214	GzZC225	FGSG_03214	GzZC225
YML099C	YMR043W	FGSG_03214	GzZC225	FGSG_08696	GzMADS001
YDR421W	YDL030W	FGSG_04109	GzZC217	FGSG_05857	GzC2H038
YLR182W	YOR298C-A	FGSG_04220	GzAPSES001	FGSG_10179	GzLam002
YLR182W	YDL056W	FGSG_04220	GzAPSES001	FGSG_10384	GzAPSES004
YLR182W	YOR140W	FGSG_04220	GzAPSES001	FGSG_10868	GzHSF003
YOR244W	YOR244W	FGSG_04254	GzWing009	FGSG_04254	GzWing009
YOR244W	YDR359C	FGSG_04254	GzWing009	FGSG_05512	GzMyb010
YOR244W	YMR140W	FGSG_04254	GzWing009	FGSG_08128	GzC2H061
YOR244W	YML007W	FGSG_04254	GzWing009	FGSG_08800	GzbZIP013
YOR244W	YGR002C	FGSG_04254	GzWing009	FGSG_10068	GzHOMEL035
YOR244W	YBL003C	FGSG_04254	GzWing009	FGSG_11627	GzCCAAT008
YOR244W	YDR448W	FGSG_04254	GzWing009	FGSG_12781	GzMyb017
YOR224C	YDR045C	FGSG_04273	GzOB017	FGSG_08551	GzTF2S002
YLL018C	YLL018C	FGSG_04554	GzOB018	FGSG_04554	GzOB018
YPL248C	YPL248C	FGSG_04786	GzZC294	FGSG_04786	GzZC294
YPL248C	YPL127C	FGSG_04786	GzZC294	FGSG_10800	GzWing024
YPL248C	YDR448W	FGSG_04786	GzZC294	FGSG_12781	GzMyb017
YKL015W	YKL015W	FGSG_04901	GzZC271	FGSG_04901	GzZC271
YER013W	YER013W	FGSG_05002	GzOB019	FGSG_05002	GzOB019
YER013W	YDR088C	FGSG_05002	GzOB019	FGSG_08897	GzCCHC006
YER013W	YMR213W	FGSG_05002	GzOB019	FGSG_09807	GzMyb015
YLR014C	YLR014C	FGSG_05120	GzZC273	FGSG_05120	GzZC273
YLR014C	YCR028C-A	FGSG_05120	GzZC273	FGSG_07269	GzOB028
YBR278W	YDR448W	FGSG_05304	GzCCAAT004	FGSG_12781	GzMyb017
YIL131C	YJR007W	FGSG_05388	GzWing010	FGSG_06220	GzOB022
YIL131C	YGL130W	FGSG_05388	GzWing010	FGSG_06951	GzOB025
YIL131C	YDL056W	FGSG_05388	GzWing010	FGSG_10384	GzAPSES004
YIL131C	YHL027W	FGSG_05388	GzWing010	FGSG_12970	FgPac1
YDR359C	YML007W	FGSG_05512	GzMyb010	FGSG_08800	GzbZIP013
YDR359C	YGR002C	FGSG_05512	GzMyb010	FGSG_10068	GzHOMEL035
YDR359C	YDR448W	FGSG_05512	GzMyb010	FGSG_12781	GzMyb017
YJR060W	YJR060W	FGSG_05567	GzbHLH010	FGSG_05567	GzbHLH010
YJR060W	YCR042C	FGSG_05567	GzbHLH010	FGSG_09406	GzOB037
YJR060W	YOR298C-A	FGSG_05567	GzbHLH010	FGSG_10179	GzLam002
YMR176W	YJR138W	FGSG_05855	GzRUM1	FGSG_13640	GzWing028
YDL030W	YDL030W	FGSG_05857	GzC2H038	FGSG_05857	GzC2H038
YDL030W	YOR308C	FGSG_05857	GzC2H038	FGSG_06279	GzSART1
YDL030W	YDL098C	FGSG_05857	GzC2H038	FGSG_09629	GzC2H078
YDL030W	YMR213W	FGSG_05857	GzC2H038	FGSG_09807	GzMyb015
YLR005W	YLR005W	FGSG_06002	GzC2H039	FGSG_06002	GzC2H039
YPL016W	YPL016W	FGSG_06071	GzAT001	FGSG_06071	GzAT001
YPL016W	YML007W	FGSG_06071	GzAT001	FGSG_08800	GzbZIP013
YPL016W	YEL009C	FGSG_06071	GzAT001	FGSG_09286	GzbZIP015
YPL016W	YOR304W	FGSG_06071	GzAT001	FGSG_10269	GzMyb016
YPR162C	YPR162C	FGSG_06231	GzHMG019	FGSG_06231	GzHMG019
YPR162C	YCR042C	FGSG_06231	GzHMG019	FGSG_09406	GzOB037
YOR308C	YDL098C	FGSG_06279	GzSART1	FGSG_09629	GzC2H078
YBR081C	YBR081C	FGSG_06291	GzBrom002	FGSG_06291	GzBrom002
YBR081C	YML007W	FGSG_06291	GzBrom002	FGSG_08800	GzbZIP013
YBR081C	YEL009C	FGSG_06291	GzBrom002	FGSG_09286	GzbZIP015
YBR081C	YDR448W	FGSG_06291	GzBrom002	FGSG_12781	GzMyb017
YHR206W	YHR206W	FGSG_06359	GzWing014	FGSG_06359	GzWing014
YHR206W	YCR093W	FGSG_06359	GzWing014	FGSG_08474	GzNot001
YHR206W	YDL056W	FGSG_06359	GzWing014	FGSG_10384	GzAPSES004
YDR264C	YDR264C	FGSG_06542	GzDHHC003	FGSG_06542	GzDHHC003
YLR274W	YLR274W	FGSG_06777	GzOB023	FGSG_06777	GzOB023
YLR274W	YBR202W	FGSG_06777	GzOB023	FGSG_07105	GzOB027
YLR274W	YHR023W	FGSG_06777	GzOB023	FGSG_08719	GzWing020
YLR274W	YAR007C	FGSG_06777	GzOB023	FGSG_10122	GzOB044
YLR274W	YBL003C	FGSG_06777	GzOB023	FGSG_11627	GzCCAAT008
YDR243C	YDR243C	FGSG_06849	GzAra006	FGSG_06849	GzAra006
YOL145C	YOL145C	FGSG_06948	Gzscp	FGSG_06948	Gzscp
YOL145C	YGL130W	FGSG_06948	Gzscp	FGSG_06951	GzOB025
YOL145C	YJR138W	FGSG_06948	Gzscp	FGSG_13640	GzWing028
YGL130W	YGL130W	FGSG_06951	GzOB025	FGSG_06951	GzOB025
YNL023C	YNL023C	FGSG_07076	GzNF002	FGSG_07076	GzNF002
YBR202W	YBR202W	FGSG_07105	GzOB027	FGSG_07105	GzOB027
YBR202W	YMR043W	FGSG_07105	GzOB027	FGSG_08696	GzMADS001
YBR202W	YBL003C	FGSG_07105	GzOB027	FGSG_11627	GzCCAAT008
YGR278W	YMR213W	FGSG_07214	GzHMG023	FGSG_09807	GzMyb015
YCR028C-A	YPR161C	FGSG_07269	GzOB028	FGSG_07409	GzHMG024
YCR028C-A	YCR093W	FGSG_07269	GzOB028	FGSG_08474	GzNot001
YCR028C-A	YNL312W	FGSG_07269	GzOB028	FGSG_09724	GzWing021
YCR028C-A	YAR007C	FGSG_07269	GzOB028	FGSG_10122	GzOB044
YCR028C-A	YBL003C	FGSG_07269	GzOB028	FGSG_11627	GzCCAAT008
YCR028C-A	YNL232W	FGSG_07269	GzOB028	FGSG_13120	GzOB047
YCR028C-A	YIL038C	FGSG_07269	GzOB028	FGSG_13746	GzNot002
YHR084W	YMR043W	FGSG_07310	GzBrlA	FGSG_08696	GzMADS001
YPR161C	YJL101C	FGSG_07409	GzHMG024	FGSG_09991	GzOB043
YPR161C	YAR007C	FGSG_07409	GzHMG024	FGSG_10122	GzOB044
YPR161C	YPL127C	FGSG_07409	GzHMG024	FGSG_10800	GzWing024
YPR161C	YOR091W	FGSG_07409	GzHMG024	FGSG_10829	GzCCCH003
YPR161C	YBL003C	FGSG_07409	GzHMG024	FGSG_11627	GzCCAAT008
YLR176C	YLR176C	FGSG_07420	GzRFX1	FGSG_07420	GzRFX1
YLR176C	YOR304W	FGSG_07420	GzRFX1	FGSG_10269	GzMyb016
YFL047W	YFL047W	FGSG_07433	GzWing017	FGSG_07433	GzWing017
YFL047W	YEL009C	FGSG_07433	GzWing017	FGSG_09286	GzbZIP015
YLR074C	YLR074C	FGSG_07952	GzC2H060	FGSG_07952	GzC2H060
YCR093W	YCR093W	FGSG_08474	GzNot001	FGSG_08474	GzNot001
YCR093W	YIL038C	FGSG_08474	GzNot001	FGSG_13746	GzNot002
YBL052C	YBL003C	FGSG_08481	GzWing018	FGSG_11627	GzCCAAT008
YDR045C	YDR448W	FGSG_08551	GzTF2S002	FGSG_12781	GzMyb017
YOL142W	YNL232W	FGSG_08645	GzOB029	FGSG_13120	GzOB047
YMR043W	YMR043W	FGSG_08696	GzMADS001	FGSG_08696	GzMADS001
YMR043W	YCR042C	FGSG_08696	GzMADS001	FGSG_09406	GzOB037
YMR043W	YOR304W	FGSG_08696	GzMADS001	FGSG_10269	GzMyb016
YHR023W	YHR023W	FGSG_08719	GzWing020	FGSG_08719	GzWing020
YHR023W	YDR088C	FGSG_08719	GzWing020	FGSG_08897	GzCCHC006
YHR023W	YGR002C	FGSG_08719	GzWing020	FGSG_10068	GzHOMEL035
YDR037W	YDR037W	FGSG_08761	GzOB034	FGSG_08761	GzOB034
YML007W	YDR448W	FGSG_08800	GzbZIP013	FGSG_12781	GzMyb017
YDR088C	YDR088C	FGSG_08897	GzCCHC006	FGSG_08897	GzCCHC006
YDR088C	YMR213W	FGSG_08897	GzCCHC006	FGSG_09807	GzMyb015
YDR397C	YDR397C	FGSG_09217	GzCCAAT007	FGSG_09217	GzCCAAT007
YEL009C	YEL009C	FGSG_09286	GzbZIP015	FGSG_09286	GzbZIP015
YEL009C	YOR298C-A	FGSG_09286	GzbZIP015	FGSG_10179	GzLam002
YEL009C	YDR448W	FGSG_09286	GzbZIP015	FGSG_12781	GzMyb017
YOR380W	YOR380W	FGSG_09333	GzZC079	FGSG_09333	GzZC079
YPR022C	YPR022C	FGSG_09368	GzC2H075	FGSG_09368	GzC2H075
YCR042C	YCR042C	FGSG_09406	GzOB037	FGSG_09406	GzOB037
YCR042C	YLR228C	FGSG_09406	GzOB037	FGSG_09464	GzZC162
YCR042C	YKL059C	FGSG_09406	GzOB037	FGSG_09892	GzCCHC007
YCR042C	YDL056W	FGSG_09406	GzOB037	FGSG_10384	GzAPSES004
YJL110C	YJL110C	FGSG_09565	GzGATA007	FGSG_09565	GzGATA007
YNR036C	YMR188C	FGSG_09662	GzOB039	FGSG_09852	GzOB041
YNL312W	YNL312W	FGSG_09724	GzWing021	FGSG_09724	GzWing021
YNL312W	YAR007C	FGSG_09724	GzWing021	FGSG_10122	GzOB044
YMR213W	YMR213W	FGSG_09807	GzMyb015	FGSG_09807	GzMyb015
YMR213W	YKL059C	FGSG_09807	GzMyb015	FGSG_09892	GzCCHC007
YKL059C	YKL059C	FGSG_09892	GzCCHC007	FGSG_09892	GzCCHC007
YGR116W	YGR116W	FGSG_09904	GzOB042	FGSG_09904	GzOB042
YGR002C	YGR002C	FGSG_10068	GzHOMEL035	FGSG_10068	GzHOMEL035
YAR007C	YAR007C	FGSG_10122	GzOB044	FGSG_10122	GzOB044
YAR007C	YOR304W	FGSG_10122	GzOB044	FGSG_10269	GzMyb016
YAR007C	YBL003C	FGSG_10122	GzOB044	FGSG_11627	GzCCAAT008
YNL167C	YNL167C	FGSG_10142	GzbZIP017	FGSG_10142	GzbZIP017
YOR304W	YOR304W	FGSG_10269	GzMyb016	FGSG_10269	GzMyb016
YOR304W	YBL003C	FGSG_10269	GzMyb016	FGSG_11627	GzCCAAT008
YDL056W	YDL056W	FGSG_10384	GzAPSES004	FGSG_10384	GzAPSES004
YOR048C	YOR048C	FGSG_10716	GzCCHC011	FGSG_10716	GzCCHC011
YPL127C	YBL003C	FGSG_10800	GzWing024	FGSG_11627	GzCCAAT008
YOR140W	YOR140W	FGSG_10868	GzHSF003	FGSG_10868	GzHSF003
YBL003C	YBL003C	FGSG_11627	GzCCAAT008	FGSG_11627	GzCCAAT008
YNL218W	YNL218W	FGSG_12264	GzRad003	FGSG_12264	GzRad003
YDR448W	YDR448W	FGSG_12781	GzMyb017	FGSG_12781	GzMyb017
YNL232W	YNL232W	FGSG_13120	GzOB047	FGSG_13120	GzOB047
YIL038C	YIL038C	FGSG_13746	GzNot002	FGSG_13746	GzNot002
