# Supplementary material for: A Phenome-Based Functional Analysis of Transcription Factors in the Cereal Head Blight Fungus, Fusarium graminearum
Source: PLoS Pathog. 2011 Oct 20;7(10):e1002310. doi: 10.1371/journal.ppat.1002310 (PMC3197617; doi:10.1371/journal.ppat.1002310)
Supplement: Table S14 — Primers used for construction of TF mutants. (XLS) [file ppat.1002310.s022.xls]

## Sheet: TF primer
Table S14. Primers used for construction of TF mutants
Oligo Name	Sequence
GzAPSES001/5F	GGAAAGTGACAGACGCCAATGATT
GzAPSES001/5R	gcacaggtacacttgtttagagGTCCCTGGAGTGGTGTTGTAGTGAA
GzAPSES001/3F	ccttcaatatcatcttctgtcgTTGGCGGAGTTGAAGGAGTGC
GzAPSES001/3R	AGCTCACGAAACTATTGGCGAACC
GzAPSES001/5N	GGAGGAAGATACCTTGCCCATAGC
GzAPSES001/3N	GCATATGTGGCCGTGTTGTCTGTG
GzAPSES001/with 5F	GTGCTCGCCCGTTTGGATTT
GzAPSES002/5F	ACAACCTTCACGCCACGACTCTAC
GzAPSES002/5R	gcacaggtacacttgtttagagCGCCGAGACGAAACCATCATAGC
GzAPSES002/3F	ccttcaatatcatcttctgtcgCCAGAGGAGCAGCCCAGGTCA
GzAPSES002/3R	AAGAAAACTGGCAAATTCGTAGGTT
GzAPSES002/5N	CGTAAACACGGTCGGCAAATCTGA
GzAPSES002/3N	GCCTCCTCGGCCGCTACCATAG
GzAPSES002/with 5F	CCATCTCCTTGGCTGCGTTCAT
FgStuA/5F	CCCTACAGAGAATCCCACATCCAC
FgStuA/5R	gcacaggtacacttgtttagagTGATTGCTGGTGATGACTTTGGTT
FgStuA/3F	ccttcaatatcatcttctgtcgATGAACCGACCCCACTCCAGTAT
FgStuA/3R	GGACCGCTGAGAATGTGCTAAATG
FgStuA/5N	CGTGCACTGCCAGAAGAGGTTTAGC
FgStuA/3N	TCTTGCTGGTCGGTAAGGATTCTAAG
FgStuA/with 5F	CATCACTTGGCTTGTCCTGTTTGA
GzAPSES004/5F	GTTCTGCGCCAATCTTTATCCTGT
GzAPSES004/5R	gcacaggtacacttgtttagagAGAAAGCCGGTAGCACTGAGGTT
GzAPSES004/3F	ccttcaatatcatcttctgtcgAGGGCGCTGGGTGTATGTAAAGT
GzAPSES004/3R	CAGTCGTTTGCAAAGGTCGGAGAA
GzAPSES004/5N	CTCACCACCTCCTTTTCGGCACTC
GzAPSES004/3N	CAGGACTTGTACGCGGCTGAATG
GzAPSES004/with 5F	CCTGCGCACCAGTGTTAGAAGAG
GzARID001/5F	AATGGCCCGTTCCTTTCTTTGTAT
GzARID001/5R	gcacaggtacacttgtttagagGGAGGAGCGCCAAGAAGACG
GzARID001/3F	ccttcaatatcatcttctgtcgTATCTGGGCTCGTCTTTTGGATTT
GzARID001/3R	CGGTGGCTTGCTCGTAGTTCTCC
GzARID001/5N	AGAACTCCCGGGCCACTGTCAC
GzARID001/3N	GACACCGTGGAGCTCGCAGTAGA
GzARID001/with 5F	AGAGGGATCCATCATGGAACTG
GzARID002/5F	CTGGTCGAGCGGTTTGGATAGTAG
GzARID002/5R	gcacaggtacacttgtttagagTACGTTCTAGTGCGGCCCTGTCA
GzARID002/3F	ccttcaatatcatcttctgtcgCGAAGGCGAAGACGAAGACCC
GzARID002/3R	TCAACGCCGAAGCCCAAGTCT
GzARID002/5N	CAAGAAGTCGCTAAGCCGTGAAGG
GzARID002/3N	TCAGAAAGTCGAATCCACAACCACC
GzARID002/with 5F	ACTGTGCTACGGGTTTCTGGTGA
GzARID003/5F	TTGATTTGTTTTGGGGTGACTGGT
GzARID003/5R	gcacaggtacacttgtttagagATCGTGCCTCGTTTGCTATGATAA
GzARID003/3F	ccttcaatatcatcttctgtcgGGCCCATCGCTTATCTTTGACTG
GzARID003/3R	GATGTCCAGTCCAGCCCTCACC
GzARID003/5N	GTTCTGAGAGTTTTCGGGGCTGATT
GzARID003/3N	GTACCTCCACTCACCCAACAACGAT
GzARID003/with 5F	GCTGTAACGTCCTCCAGAATGTCCT
GzbHLH001/5F	ATCCGTTGATCCCACTTACACTGA
GzbHLH001/5R	gcacaggtacacttgtttagagGAAGCAGCACCAAAGCGGAGTAAC
GzbHLH001/3F	ccttcaatatcatcttctgtcgTGAGGACCCCGGACAATAATAAGG
GzbHLH001/3R	CACAGGGCAGTTGTCAGTTTGTATC
GzbHLH001/5N	GGCTAATGACGAGTTGATGTTAGACCAT
GzbHLH001/3N	TCTTGCTGCAGGTTCCCGTTTACT
GzbHLH001/with 5F	CATTTGGCGCTGCTGCTGAT
GzbHLH002/5F	GAGCGTTCAGTGACCGTTCTACAAC
GzbHLH002/5R	gcacaggtacacttgtttagagGGAGAAGACATGATTGTGGGTTTG
GzbHLH002/3F	ccttcaatatcatcttctgtcgAACAAGAAACTAGACTGCCCACTCG
GzbHLH002/3R	ACCATTGCGTGCGAAGGAGTC
GzbHLH002/5N	TGGCCCGCCTCCAGACTATGAT
GzbHLH002/3N	CTATGGCTTGAAACCGATGAACTGT
GzbHLH002/with 5F	GTTTTGCTTCTTTTCCTCTTCAGTCA
GzbHLH003/5F	AGGTGGTCAAGGCTGGTTCGTG
GzbHLH003/5R	gcacaggtacacttgtttagagAGCCTGGAGTGAGTGGAAGACCTG
GzbHLH003/3F	ccttcaatatcatcttctgtcgCAGAGGACTATCGGTGCGTGATCT
GzbHLH003/3R	GGAAATGATGCAAAAAGAAGGGGTAA
GzbHLH003/5N	GAGTGTGCTGCTGGTGCTGTATGA
GzbHLH003/3N	CCTTGACCGTCCTCGTTCTCACTT
GzbHLH003/with 5F	TGATGAACGACGTCGAGCCTTTAC
GzbHLH004/5F	GTGGCTTCTTCTGACGCTACCCG
GzbHLH004/5R	gcacaggtacacttgtttagagGTCGCGTACACAGTCGAGTCTAATC
GzbHLH004/3F	ccttcaatatcatcttctgtcgTTGAAGCCCGGTTTACGAATGAAT
GzbHLH004/3R	AACAAAGTAGCAGCCGGGTCATCC
GzbHLH004/5N	GCCGGCCGCTCCTTGTCTAC
GzbHLH004/3N	GGGGAGGTTGGAGCCGTAGAGAC
GzbHLH004/with 5F	TGGATAAGTCAGGTCAGCGGTAGAA
GzbHLH005/5F	TCTCATACGCTCCGAATACAATCC
GzbHLH005/5R	gcacaggtacacttgtttagagGGTGCCGTTCCCAGAGTTAGAGTT
GzbHLH005/3F	ccttcaatatcatcttctgtcgCCTATCTAGCCTATCTTCCGTCTTCTGG
GzbHLH005/3R	GTCTCGCCTTCCCCTTGACAC
GzbHLH005/5N	CATTTTATTTACAAGCGAGCGTTCTG
GzbHLH005/3N	GCATTCCCCCTAGCTCCACCACT
GzbHLH005/with 5F	AAAAGCCACCCATGTTCAATCCT
GzbHLH006/5F	AACCTAGGATCAGACCACCACATTG
GzbHLH006/5R	gcacaggtacacttgtttagag GGCACTGGTCGTCTCTGGAGTATT
GzbHLH006/3F	ccttcaatatcatcttctgtcg GCGTCCAACTTGTTCCCTTTCAT
GzbHLH006/3R	CTCATGATGATAGCGAAGAGGAAGAC
GzbHLH006/5N	GCAGCACACTGACAGGGAGGTTCT
GzbHLH006/3N	CGCATGGTCGGAATTTCTTTTGTAT
GzbHLH006/with 5F	TCACCCCAACAAACATCACCAAT
GzbHLH007/5F	GGTAGGTACCTTGGTCCGCAGAGTC
GzbHLH007/5R	gcacaggtacacttgtttagagGGCTGATTGACGATGTTTGTTGTG
GzbHLH007/3F	ccttcaatatcatcttctgtcgTGTTTTGCACTGTCTACCTTGATTCC
GzbHLH007/3R	ACCATCTTAACCTCTTCCCGTCCTT
GzbHLH007/5N	GCAAAGAGCCGATGATTACACAGGT
GzbHLH007/3N	CAAACGGTTATCACACTCCCTCTGC
GzbHLH007/with 5F	TGTCGTCCCAATTTATCCAGTCGT
GzbHLH008/5F	CACTTCCAAAACCTCACCTCCAGA
GzbHLH008/5R	gcacaggtacacttgtttagagCGGCGACAACGGGAGAAGT
GzbHLH008/3F	ccttcaatatcatcttctgtcgACTCCAGCATTCGCCATTATTATTT
GzbHLH008/3R	CCACTGTCCTTACCTTCCTGTTCCT
GzbHLH008/5N	CACGCGCCTTTGACATTACCC
GzbHLH008/3N	GGAGCCGACAGGTCTAGGGTAAG
GzbHLH008/with 5F	TCCTCGACATCGGGCTACTG
GzbHLH009/5F	AAAGCCGTTGCAGGGTGGTC
GzbHLH009/5R	gcacaggtacacttgtttagagCTGCTGCTGACATGCTGGTTAGA
GzbHLH009/3F	ccttcaatatcatcttctgtcgAGGGACTGGAAAAAGGAGAGGATAAGG
GzbHLH009/3R	TGTCGTCATCCCACACTGCTGTC
GzbHLH009/5N	TGAAATCCTGTTGGGTCCTCGTG
GzbHLH009/3N	AGTAGCCTTCGGAATGGATACCTCG
GzbHLH009/with 5F	GGGAGGGGAAGACGGTGTTATC
GzbHLH010/5F	GTGATGGACGGGACGAGTGGT
GzbHLH010/5R	gcacaggtacacttgtttagagCCGGACTGGGATGGGATAGGATA
GzbHLH010/3F	ccttcaatatcatcttctgtcgCCTCGGCAATCGCTGTATCTGT
GzbHLH010/3R	TGGTGGCAGCCTGACTATGGA
GzbHLH010/5N	GAGGTCGGAATGAAGTGGGTTGC
GzbHLH010/3N	GTCGCCGTGCTTCCATCTTTAGTG
GzbHLH010/with 5F	GCGCGAGTCCCAGTTGATAAGTC
GzbHLH011/5 F	CCAGGCATTCTTGTTGGTCGTT
GzbHLH011/5R	gcacaggtacacttgtttagagGTCTCCCTTTTGGCAGCGAAC
GzbHLH011/3F	ccttcaatatcatcttctgtcgGATGCGCCTTTCCTTGTATTGG
GzbHLH011/3R	TGATCCAGCAGGGAGGTGAGC
GzbHLH011/5N	CAGGATCTTGACCTTGGGGAACA
GzbHLH011/3N	GAGGCGCGTGCAAAGTTCC
GzbHLH011/with 5F	AGCCAAAGCACAACTCCCACATAG
GzbHLH012/5F	GCAGATACGTGCATTGACCGAC
GzbHLH012/5R	gcacaggtacacttgtttagagTCTGCGACACGACATCACACTTG
GzbHLH012/5F	ccttcaatatcatcttctgtcgTTGATTCTACTCGTATGCGGTTGG
GzbHLH012/5R	GAACGTTGAGCGCCAGATAGGT
GzbHLH012/5N	ACACGATGAGCACAAGCACGAA
GzbHLH012/3N	CCATTTAATTCCTCTTTCACCGCTG
GzbHLH012/with 5F	TGTTCGTGGCCATGGGTTACTC
GzbHLH013/5F	ATGAGCGCATCGGAAACCAG
GzbHLH013/5R	gcacaggtacacttgtttagagCTGAGGAGGGGTCGGATTTTACAC
GzbHLH013/3F	ccttcaatatcatcttctgtcgGATGCGAGGATGACGGATGTTAGA
GzbHLH013/3R	GTTCTACATGCGCACAGCCGATA
GzbHLH013/5N	GCGTGATCCCGAGTCTGCCACT
GzbHLH013/3N	CCATCTGGCGTATCAAGGGTGTCT
GzbHLH013/with 5F	CATGGCGATGTTGCGTAGCT
GzbHLH014/5F	CCATCGTACAATTCCCCTCCTCA
GzbHLH014/5R	gcacaggtacacttgtttagagGGGTCCATTGTTAACACGGCAT
GzbHLH014/5F	ccttcaatatcatcttctgtcgACCTTGATTCATGCTTCGCTTTGT
GzbHLH014/5R	GGATGGATGGAAGGGGATGCTA
GzbHLH014/5N	CCCCCTGGACCTCGCTTGTA
GzbHLH014/3N	AATGGTGTTGATGCTGCGAGAGA
GzbHLH014/with 5F	AGTTGTTTGGGCCGGTGTAAGTC
GzbHLH015/5F	TTGCACTGGCGACTGGCGTA
GzbHLH015/5R	gcacaggtacacttgtttagagTCCAAAAGCCCCGCAGTCAGT
GzbHLH015/3F	ccttcaatatcatcttctgtcgTGGATGTGAGCGTGGCAAACC
GzbHLH015/3R	GGTGTGACTTGAATGGACGGTGTA
GzbHLH015/5N	AGAAGAAACAGAGGAAAGCCCAGTGAC
GzbHLH015/3N	GTTTGCATCAAGGGCACTATCTAGTAC
GzbHLH015/with 5F	TGCCGAGCGCATCTTTACTTG
GzbHLH016/5F	TTGGAACGTACTGCCGATGG
GzbHLH016/5R	gcacaggtacacttgtttagagTCATTAGGGAGACAGACAAACAGGT
GzbHLH016/5F	ccttcaatatcatcttctgtcgTACATTTATTTGGTCCAGGTCAGGT
GzbHLH016/5R	TTTCGCTAACGTGCACTCTACCAG
GzbHLH016/5N	CGGCGAGAAACGAGACACTTATC
GzbHLH016/3N	GTGCCACCCCAAAAGGACATAA
GzbHLH016/with 5F	GAATAAGGCTGAAGTGCTGAACCA
GzBrom001/5F	TTCGGCCTCTCCAAGTCTCA
GzBrom001/5R	gcacaggtacacttgtttagagCGTCTTGTAGCGCCATTCGTA
GzBrom001/3F	ccttcaatatcatcttctgtcgAGATCAGGACGACACGATGGACT
GzBrom001/3R	ACATGCAAAAGGTCAATCTACAGGTC
GzBrom001/5N	TACGGCGGATACATGATTAGTGAGTC
GzBrom001/3N	GATAGTTACGTTCCCCGAGGCAGAC
GzBrom001/with 5F	GATCTCGCCTGTGTCGTGTCC
GzBrom002/5F	CGAGCGTGTCGGCAAGTTC
GzBrom002/5R	gcacaggtacacttgtttagagGCCAAGCAACGTTTCTGGTAGTGT
GzBrom002/3F	ccttcaatatcatcttctgtcgTCCAAGGCGATGATAGCGACA
GzBrom002/3R	AAGACCAGGTGCGTTCTTTTAGGA
GzBrom002/5N	CTGGCCTTTTCGACATCACATCTA
GzBrom002/3N	ATGAATGAGGCTGGGAGTTTTAGAG
GzBrom002/with 5F	CCTAGCATGGAACGGCGAGAC
GzBrom003/5F	CTGATAGGGAATAAAGAGATTGCGA
GzBrom003/5R	gcacaggtacacttgtttagagCCTGTTCTGGCTTGGTAATGTG
GzBrom003/3F	ccttcaatatcatcttctgtcgATTGCGGACCACAGCATGATTGT
GzBrom003/3R	CGGAGAGGACGTCGTTAGTGTG
GzBrom003/5N	CTTTTGCCTGGTTTATAGAAGTGATGTG
GzBrom003/3N	AACAGTCAGCCTTCAGTCTTTCCTTCC
GzBrom003/with 5F	CAGAAGCGGCAGTGTGGTGTA
GzbZIP001/5F	GATCTTCTGCAACGCTGAGGTCTT
GzbZIP001/5R	gcacaggtacacttgtttagagCAGGAAAGGGTTGTTGGAAGGTAC
GzbZIP001/3F	ccttcaatatcatcttctgtcgTGAGAACATGAACGACGAAACGAA
GzbZIP001/3R	ATCTTACCTGAGCTACCGTTGATGC
GzbZIP001/5N	AGTGTGCCCTCTTTTTGGTCATTCA
GzbZIP001/3N	GCCTATCAGCCACATGTCTTACCTTGT
GzbZIP001/with 5F	TCTCGTTGTGGGAGCGGATAC
ZIF1/5F	CCTCATGGATGTTCGCAGTTGTTA
ZIF1/5R	gcacaggtacacttgtttagagTTGAGAAGGGGAAAGATGGAACC
ZIF1/3F	ccttcaatatcatcttctgtcgCGCTCGACACCACAATCCAATA
ZIF1/3R	ATTAATGCGATCCAAGCGAACAC
ZIF1/5N	AGAGAGCGGTGGACTTGATAATGGAC
ZIF1/3N	ATGGCAGGCAGACAAGACGAGAAG
ZIF1/with 5F	AGATGGTCGGTGAAGGAAGATTGTTG
ZEB2/5F	ACGCCAAGTAAGGGTGAATA
ZEB2/5R	ctccactagctccagccaagGGAACGACTCGGTAGATTG
ZEB2/3F	tgaaaattccgtcaccagccACCTTCAATCCAGCTCAATG
ZEB2/3R	GCACGTTTGGTGTCGTTATA
ZEB2/5N	CAGGCTGTTGTCTACCATGT
ZEB2/3N	CCTCACTTTCGTTCTCCACT
ZEB2/with 5F	ATGTGCGAGCGGTGGAATGTC
GzbZIP004/5F	TCCCACTCAATCGCCTGGTATC
GzbZIP004/5R	gcacaggtacacttgtttagagTGATGGGGTCGTGGGCATAAT
GzbZIP004/3F	ccttcaatatcatcttctgtcgCCCTTCCTGGGCGTTCTGATAGT
GzbZIP004/3R	GGCTCCTGCCTCCCTTTCTTTACT
GzbZIP004/5N	CAGAGTTGCCTGCGCTATGCTATG
GzbZIP004/3N	GATCGCCCCATCCCTTCACA
GzbZIP004/with 5F	TGGTGATGGGGTTCTGGTTATGC
GzbZIP005/5F	CATCGAGTTTAACGTTGTGGAGAC
GzbZIP005/5R	gcacaggtacacttgtttagagTGTAGCATTTGATCGGTGAAGGAC
GzbZIP005/3F	ccttcaatatcatcttctgtcgTTAGTGTGTGTTTAGCGATGGGGA
GzbZIP005/3R	TATGCCTACAATCAGCACGGAGAC
GzbZIP005/5N	GAAAGGAGGTTGAGAAAATGTATGGGA
GzbZIP005/3N	AGGACGCTCGACTCGCAATCTCTAA
GzbZIP005/with 5F	AGCGGTGAGCCTTGTGACTTATT
GzbZIP006/5F	ACAGCACGAGCACCAGTAAGGA
GzbZIP006/5R	gcacaggtacacttgtttagagCACGCTGAGCCATTCGGTTTT
GzbZIP006/3F	ccttcaatatcatcttctgtcgCGTCCGAAAGATATAAGGATGGCA
GzbZIP006/3R	ACTTTCGTGGCACAATGGACA
GzbZIP006/5N	ATCACGTCTTTTCGAGTTTGGTTGGT
GzbZIP006/3N	CGAGGTTGATCTGCTTGGCTTTAGT
GzbZIP006/with 5F	ATGCGTAGATGGAGTCGAGTGGTT
GzbZIP007/5F	GCCGCATAGCAGCCAGTGTC
GzbZIP007/5R	gcacaggtacacttgtttagagCGATTGACGCCGAAGCCACTA
GzbZIP007/3F	ccttcaatatcatcttctgtcgATCTAGTGGGGACTATGTGGCGTTA
GzbZIP007/3R	GGTCATTGTGGTGCCTGGTATCTTC
GzbZIP007/5N	CACAGCTGAGGATGCGAAAGTCA
GzbZIP007/3N	ATGCCACTCACTGTACAGCCATCATA
GzbZIP007/with 5F	CGTTGAGGTCGCGGAGATACTG
GzbZIP008/5F	TTGCAAAAAGGGACATCGTTAC
GzbZIP008/5R	gcacaggtacacttgtttagagTGGGGCTGATTACAGACGACAT
GzbZIP008/3F	ccttcaatatcatcttctgtcgACGTTCGGTTTGGGAGAGGAAT
GzbZIP008/3R	TGTTCGGATCAAGCATTTCGTTCTA
GzbZIP008/5N	CATGTTTTGAGGGGTCTTCAGTGGA
GzbZIP008/3N	CAAATACTTGTCTCCTAACAATTGCCATCA
GzbZIP008/with 5F	GCATCGGGACCGGTAGGACTG
GzbZIP009/5F	TGCTAGGCCAACTGTCATCC
GzbZIP009/5R	gcacaggtacacttgtttagagTCAGCCTGCGCTTTAACTCACAT
GzbZIP009/3F	ccttcaatatcatcttctgtcgAAATGACAAGTATGGCTGTGTGCTTA
GzbZIP009/3R	ATGCGTTGTGCCACTTTGAATAGA
GzbZIP009/5N	ACGAAGCGCTGGGGAAAGGTAAA
GzbZIP009/3N	CTACGCACGCGACAATCATTATCAA
GzbZIP009/with 5F	ACGGGGTACTGAAGGGTTAGG
GzbZIP010/5F	TGTTGACTGAGGCCTGCTTCTTTG
GzbZIP010/5R	gcacaggtacacttgtttagagCATTGAGGGACCGCTTGTGCT
GzbZIP010/3F	ccttcaatatcatcttctgtcgAGCTGCCATATTCGTTGAGATTTTG
GzbZIP010/3R	GTGTGGGGGAATTAATGCGGGTAT
GzbZIP010/5N	GTCGAGTGCTTGCTGTTGTGTTGA
GzbZIP010/3N	GTGAATCACCACCCATCTGACCC
GzbZIP010/with 5F	GCTCTAAAGGGTTGAGGATGTTGTG
GzbZIP011/5F	TGGCGAAGAAGAAGAAAGGGTTGT
GzbZIP011/5R	gcacaggtacacttgtttagagCAGCCATGCTCCAACCACTCTG
GzbZIP011/3F	ccttcaatatcatcttctgtcgCGCTCCATTTCTCAGCCACCTA
GzbZIP011/3R	ATGCCCGTGAAATGAGAAATGTGT
GzbZIP011/5N	GACTCGACACCAAAATCCCTCTATCC
GzbZIP011/3N	GGGAATGCCTTTGGTATGAACAGC
GzbZIP011/with 5F	TGTTGTCGATTGGCCTTTACTGTG
GzbZIP012/5F	ACATACCCCTGCCTCTCATACCAC
GzbZIP012/5R	gcacaggtacacttgtttagagGGAGAAGGGATGAGGACGAAAA
GzbZIP012/3F	ccttcaatatcatcttctgtcgGAGGCCATCGACATTCCATACC
GzbZIP012/3R	GAGTCTGTGGCTGGTGATGCTGAT
GzbZIP012/5N	CTTGAAGACGTTGACGCAGCCTATC
GzbZIP012/3N	GAGGGGCATGTATGTAGTGTTGTTGAT
GzbZIP012/with 5F	GGCAGCGGTGGTGTTATTATTGTT
GzbZIP013/5F	CTCTACTTTGTTTGGCGGCTTAGT
GzbZIP013/5R	gcacaggtacacttgtttagagATGGGCTGTGAGGCTCGTAGAAGA
GzbZIP013/3F	ccttcaatatcatcttctgtcgGTTACATCACTTCCAAGCCCATTTC
GzbZIP013/3R	GGTCCGTCCGTCCCCAAATAG
GzbZIP013/5N	AGCGCCGAGGGTGCATACTACATA
GzbZIP013/3N	GTGTGGGTGGTCAGATGGGTATTTCT
GzbZIP013/with 5F	TGCCTCCAGTGCCGGTAGAAG
GzbZIP014/5F	TTGGTCCGTCCTAGAGCCATTAGTT
GzbZIP014/5R	gcacaggtacacttgtttagagCCCAAGTTGGGTTATAAGAATAAACAGC
GzbZIP014/3F	ccttcaatatcatcttctgtcgAGAATAAATAGTGACGACGAGTGGGG
GzbZIP014/3R	CAACCCTGACTCGGACACCTTTA
GzbZIP014/5N	ATTGTTGAGACGGAATGACGTTTCTTG
GzbZIP014/3N	ACGTCGCCAAGCTCAAGAAACTCTAC
GzbZIP014/with 5F	TTCTCACGCTTGGCAGACTCATC
GzbZIP015/5F	AATCCGGACCAAGGGAACAGG
GzbZIP015/5R	gcacaggtacacttgtttagagGCAGCAAAGGGAAGGAGGGTT
GzbZIP015/3F	ccttcaatatcatcttctgtcgTGTGAATGTTGAGAGCTTCTGGTCC
GzbZIP015/3R	CCTTCGTCGTGGAGTGCTGTG
GzbZIP015/5N	CGCCTTAGCCGGGTTGTGATAG
GzbZIP015/3N	CATGCTTGGGTCATCGTGGTTGT
GzbZIP015/with 5F	ACTGTTGTTGCGCGGATTGTG
GzbZIP016/5F	CGCATTGTAGGAAGAGACGAGTTG
GzbZIP016/5R	gcacaggtacacttgtttagagCGAAAGAGCAGGAAACGGGTAT
GzbZIP016/3F	ccttcaatatcatcttctgtcgAATACCCTACGGCGCACGAAT
GzbZIP016/3R	ATTCAGAGGCACAGGGCGATCA
GzbZIP016/5N	TGGTGAGAGGCGAGAATGGAGTGA
GzbZIP016/3N	CTCTGATGTAGCAACCAAGCAGTGTATG
GzbZIP016/with 5F	GTCGCGTCGTGGTTCTTGAGTAGC
GzbZIP017/5F	GGTAGCTACAGTGGGTTGGCAGTT
GzbZIP017/5R	gcacaggtacacttgtttagagCTTGGGGGACTTCGACTCACCTC
GzbZIP017/3F	ccttcaatatcatcttctgtcgCAGACCCCTGAGATGTTGTGTTTTG
GzbZIP017/3R	GTAGTTGGTCCTGAATGGCACGAG
GzbZIP017/5N	AACTGAGCAGGGAAACGGTGTGAC
GzbZIP017/3N	CCGCAGTGAATAATATCCCAAAAGGT
GzbZIP017/with 5F	ATGGCAGCGGAAACGGATAAAG
GzbZIP018/5F	GATCTCGTCATTGTGCAGTGTAGTGT
GzbZIP018/5R	gcacaggtacacttgtttagagGAGGGGATCTGGTCGTCTGTGTA
GzbZIP018/3F	ccttcaatatcatcttctgtcgCCTCTGGCTCAACGACGATAG
GzbZIP018/3R	GCAAAGGCCACGAGGTAGTCA
GzbZIP018/5N	CTACAAAGAAAGAAAGAACGGGCATTATC
GzbZIP018/3N	AAAAGCAGGTCACAAAAAGCGAGTTATG
GzbZIP018/with 5F	GGCTCGTTTTCTGTTTAGAGTGTCA
GzbZIP019/5F	GCTGGAGAGTATCAGGTGGTAGGAC
GzbZIP019/5R	gcacaggtacacttgtttagagTGGTGTCGTCCAGCGTCTTAGTA
GzbZIP019/3F	ccttcaatatcatcttctgtcgGAAACCTCTTGACCCATCTACAGTG
GzbZIP019/3R	GGCTGGACCTGGAAGATTGTGTAA
GzbZIP019/5N	TTCACCTTTCGATTTAGTTATTGCTCTCC
GzbZIP019/3N	CCGTTGCCCACGTTGTTAATAGTCT
GzbZIP019/with 5F	ATCTGGGAGTATAAAGGGTTCGTT
GzbZIP020/5F	GTAGGCCCAAGTTCACAAGGACAG
GzbZIP020/5R	gcacaggtacacttgtttagagCTGAGGGTTGGTGAAGTTGTATTGC
GzbZIP020/3F	ccttcaatatcatcttctgtcgCGGATGATGGCGAACGACTTCT
GzbZIP020/3R	TGTGGTACACGCCCTCATTGG
GzbZIP020/5N	ATCCATAGCGACCCCCATTCCAT
GzbZIP020/3N	ACCATGGTGTGGACGCTTGTAACA
GzbZIP020/with 5F	GAGATCGCGGAGAAGAACATTTACTG
GzbZIP021/5F	AAACGGGAGGAAGAGTGGAAAAAT
GzbZIP021/5R	gcacaggtacacttgtttagagCAGAGATCCTGATAACGGTGTCGA
GzbZIP021/3F	ccttcaatatcatcttctgtcgGCCAGTAGCCCGACACGAGGAC
GzbZIP021/3R	AAGCAAAGCAAAGCAAAGCAAATAC
GzbZIP021/5N	GCTAGTCGCTGCCTTGATGTCGTTA
GzbZIP021/3N	GGTTTGCCACGCTCACATCCA
GzbZIP021/with 5F	AGTATTCTTCGAGGCCGTGCGTG
GzbZIP022/5F	ATCCGCATACCGAAAGCCACTCTA
GzbZIP022/5R	gcacaggtacacttgtttagagGGCTCTGAAGCACCCATAGTTTGT
GzbZIP022/3F	ccttcaatatcatcttctgtcgTACAGATCAATGCCGAGCGAAACC
GzbZIP022/3R	CATGGGTGTGGCTTTAGTGAATCT
GzbZIP022/5N	ATGGGTAGAGGGTTAGAATGAATGGAT
GzbZIP022/3N	CCTTTTTCGTATTCTGCCGTTATCGT
GzbZIP022/with 5F	TGTCCATGTCGTCAAAGCACTCT
GzC2H001/5F	ACTCGTCGGTCATTGGTTGTGAAT
GzC2H001/5R	gcacaggtacacttgtttagagATGAACTTTTTCGTGCTGAGGG
GzC2H001/3F	ccttcaatatcatcttctgtcgATTTCTATCGGATTTTCGTTCACA
GzC2H001/3R	ATGGTTCGTGCTTGATGTTCTG
GzC2H001/5N	GAGTCTTGTTTGTCTTGTTGGTCGTGA
GzC2H001/3N	CGACTGGATTCTGAACCAAGAGCCTAA
GzC2H001/with 5F	ACACAGCAGCATCACAGGTCTCAC
GzC2H002/5F	CGTTAGGTTAAAGTGCTTGCGGTAGT
GzC2H002/5R	gcacaggtacacttgtttagagTGGGTGGTAGCGGGAATCAGAA
GzC2H002/3F	ccttcaatatcatcttctgtcgTGTCAGGCCATGTCTACTCACGAA
GzC2H002/3R	GGCAGTGTCCTAAGCGAAGAA
GzC2H002/5N	ACGTCACAGTGTCTCGGTCTTGCC
GzC2H002/3N	CGTAATTCATGTAGTTTGCGTTCCTGTC
GzC2H002/with 5F	TTGGGAGCTTACGCGAGGTCAG
GzC2H003/5F	TTGAAGGAGAAGGAGAAGCATAAGG
GzC2H003/5R	gcacaggtacacttgtttagagCGTACGTCGATGAGAGTGGTG
GzC2H003/3F	ccttcaatatcatcttctgtcgCAAGACACAGCAACAAATGGGATAG
GzC2H003/3R	TGCGACAAAGAGTAAAGCGTAATAGT
GzC2H003/5N	CAGCATCCTCACCATTTCCTCTCAG
GzC2H003/3N	ATCGGCCCCTCACTCTTAGTTTCAAG
GzC2H003/with 5F	TCGAGACGCGCATTGATAGGA
GzC2H004/5F	GACATCAGATCAGAACAGAAAACCCT
GzC2H004/5R	gcacaggtacacttgtttagagTATGTGCCAGAGTCAGCGTCCTTATT
GzC2H004/3F	ccttcaatatcatcttctgtcgGGATCCACGTCGCCCTACTC
GzC2H004/3R	TCAGGTTCTTTGGATCAGTAGGTG
GzC2H004/5N	GTCTTCGGCTGAATTATTGGTGTTTG
GzC2H004/3N	CCGTCACCACAAAAATGCTACTCGT
GzC2H004/with 5F	GACATCAAATCGCCAGCCAACT
GzC2H005/5F	CTCGAATCCTTTGTTTTGGCAGTA
GzC2H005/5R	gcacaggtacacttgtttagagCGGGTTGTGTTACGACTTCAGG
GzC2H005/3F	ccttcaatatcatcttctgtcgACGTGGACAGCATTTTAAGACAGC
GzC2H005/3R	GACTATCCCCGAAACACGCCTAAG
GzC2H005/5N	TCAAAACCGCGGAAGTCAATGTCT
GzC2H005/3N	TACCACAGACAATACAAACGAGCACAGAG
GzC2H005/with 5F	GAGCCTCTTTGCCATTCTGTATGC
GzC2H006/5F	GCAATGTTCTTCCTCAGCGTATC
GzC2H006/5R	gcacaggtacacttgtttagagCATAGGGAGTAGTTTGGTAAGCAGAGC
GzC2H006/3F	ccttcaatatcatcttctgtcgCTCGCAAGGATAATCTGCTCAAACA
GzC2H006/3R	GATCACCCCGAGCTCAACGACTA
GzC2H006/5N	ACGACGCTTCTGCTTGGGCTTTAG
GzC2H006/3N	CTCCCTCGGTATCAAGCCAGAACATTAT
GzC2H006/with 5F	TCCTGGAAAGAAGCGGTCACA
GzC2H007/5F	GCTTAGCTACCCACCTGTGTTTACTTAC
GzC2H007/5R	gcacaggtacacttgtttagagATCGTGGCCAAGCATAGAATCG
GzC2H007/3F	ccttcaatatcatcttctgtcgCGGCATCTGCAAACACATCTTC
GzC2H007/3R	GTAGAAGGGAAACGGGGTATGGAG
GzC2H007/5N	ATGATTTCCTGTATTGACTCCCAGATTTG
GzC2H007/3N	GACCCCTACTCCAATGTTCTTCTATC
GzC2H007/with 5F	CTTCCGCTTTTGCCTATGTGC
GzC2H008/5F	TTGGGGGTAGCTGAAGAATAGGT
GzC2H008/5R	gcacaggtacacttgtttagagATGTTGGCAGGTGGAGATTGT
GzC2H008/3F	ccttcaatatcatcttctgtcgAGTATCGATCTGGACCTTATGACCG
GzC2H008/3R	ATCTAAGCCTTGACCATGAAAATCTAT
GzC2H008/5N	CAGGCCTGGTATTCATTGAACATCTCC
GzC2H008/3N	TTCTTGCGCTTCTTCTTCTCCTTCTTAG
GzC2H008/with 5F	ACCATTGCTCCTTCTTGTGTTCA
GzC2H009/5F	TGAAAAGAGCCCCAAGGTTCC
GzC2H009/5R	gcacaggtacacttgtttagagCATGGGCAAGTTGGGTGATAA
GzC2H009/3F	ccttcaatatcatcttctgtcgCCATCAGAAGTCACCAACACACAA
GzC2H009/3R	TTCGACACCCACTAATAAACCCAGA
GzC2H009/5N	ACCCTTCAAACTAGCGACAACAATCAAACA
GzC2H009/3N	AAAAAGAGAACAGAGCAGAACAAGAACGA
GzC2H009/with 5F	TGGTGTACAGGTTCAGCCGAGTG
GzC2H010/5F	ATTTCCTTGAGCGAGTGCCATTTA
GzC2H010/5R	gcacaggtacacttgtttagagACTGCTGGGGGTGGGGTAAG
GzC2H010/3F	ccttcaatatcatcttctgtcgCCAGGAGGGCTCAGGTGTTTGA
GzC2H010/3R	ACCCCAGCCACCCTTACAGTCTC
GzC2H010/5N	CCTTACCTTGCTGATGGCCTAAATACC
GzC2H010/3N	CTAAGCTCCGCTCTGCTGTTGTCA
GzC2H010/with 5F	GAGCTCTGGGGTGTTGGGTGA
GzC2H011/5F	TCGGCCGGAACTTTTTAGAC
GzC2H011/5R	gcacaggtacacttgtttagagATAGGCCCCGTGGAGTGTAATCAT
GzC2H011/3F	ccttcaatatcatcttctgtcgTCTGCCCTGGAGTCGGAAGTC
GzC2H011/3R	GATGCAGGGTTGGGGTCAGTT
GzC2H011/5N	AGACAATACCAACGCTAGGGACCAAC
GzC2H011/3N	ACAGTACACTTTCCGCCTGTCCTTT
GzC2H011/with 5F	CCTGTGGTGGCGGGAATGTAG
GzC2H012/5F	GTTCAATGTCGATATCCTCTACCAAAA
GzC2H012/5R	gcacaggtacacttgtttagagGCACAACTGGCAAGATGTAGAGCA
GzC2H012/3F	ccttcaatatcatcttctgtcgCCCGAGGGAACAAAGCGTCTA
GzC2H012/3R	GAACTCACCTGCTCGACTCAACCAA
GzC2H012/5N	AGACGATGAGGGCGCTGTAATGTG
GzC2H012/3N	GCTGTCATGCATCTTCTCGTCAATC
GzC2H012/with 5F	GAAAATAAGGGAAAGTCGGAGAAAG
GzC2H013/5F	GGCATGCACCCACGGATAAGTA
GzC2H013/5R	gcacaggtacacttgtttagagCGACGGGGAGTGAGAGTGGTTTA
GzC2H013/3F	ccttcaatatcatcttctgtcgATTCCGTAACGCGATCAATGTCTT
GzC2H013/3R	TCGGCCGGTTGGACTTTTTCT
GzC2H013/5N	CGAGGCCTACCAATCCAAAACCA
GzC2H013/3N	TCAGCATCGTCTGACTCCATACTCG
GzC2H013/with 5F	GTACGACGATGGCCCTGGAACT
GzC2H014/5F	CCTAAGGTAGTCAGCGGGTCATCC
GzC2H014/5R	gcacaggtacacttgtttagagGGGATGATAGCAGGAGGGGTCAC
GzC2H014/3F	ccttcaatatcatcttctgtcgGAAGATTAAGGCGCTCACAGACAAG
GzC2H014/3R	GTGATGGGCAGCTTGGGGTAA
GzC2H014/5N	CTTCCTGCCTTCCTCCCGTTTC
GzC2H014/3N	TTCGGCAGCAACTTCGGCATA
GzC2H014/with 5F	CAGTCAAAGGCGTCGGAGAAAG
GzC2H015/5F	CAAGGTCTTTCTGAGCGTGGATT
GzC2H015/5R	gcacaggtacacttgtttagagTGATGTAGGAGTGAAAGGGTCGTAAG
GzC2H015/3F	ccttcaatatcatcttctgtcgAAGCGACGAGCACCATCAAAAT
GzC2H015/3R	CACCAGCAGTGAAGCCTACAACC
GzC2H015/5N	CCCCGGGGTTATGTTCGTCTATTTC
GzC2H015/3N	TCAACATTCCTCGGAAAGGTAGCAA
GzC2H015/with 5F	TTGGTGTCATCATAAAAGAGGCAG
GzC2H016/5F	AGTTGCTTGCTTCTCTGTCTATGTCTA
GzC2H016/5R	gcacaggtacacttgtttagagCCACAATTGTAGGCTGGAGACC
GzC2H016/3F	ccttcaatatcatcttctgtcgCTTGCAAACAACACCAACACCACT
GzC2H016/3R	GCAATTGCGAAGATGGTAACT
GzC2H016/5N	TTTCCCCTTCTTTCTTTTTGGACCTAA
GzC2H016/3N	ATCCACCAGCGTCACATAACACAATAC
GzC2H016/with 5F	AAAATGAGGATCGACGAGCACTAC
GzC2H017/5F	ATTCTTGATATGATAGTGGTTAGCGTTCT
GzC2H017/5R	gcacaggtacacttgtttagagGAGGTGGATGATGTTGTTGAGGCTA
GzC2H017/3F	ccttcaatatcatcttctgtcgACAAACGCAAAACCTCCAGAAGA
GzC2H017/3R	ACGTCGACAGGTTTTGCTTTAC
GzC2H017/5N	TCAACAAGGTACATAGCAACAGAGGTCAG
GzC2H017/3N	ACAGGCGTTACCGATGATAGCAATC
GzC2H017/with 5F	TATCCATGGCCAGCGTAGTAGATG
GzC2H018/5F	GCCGAGGGAACGCACTTGTA
GzC2H018/5R	gcacaggtacacttgtttagagCTGTAGCGGACATGGCGAGGT
GzC2H018/3F	ccttcaatatcatcttctgtcgGATACGTTTGGGGTGGTAATCCTAC
GzC2H018/3R	TGGCATGTCGAGCGATATTACTTGA
GzC2H018/5N	AAATGGCCCTGCAATATCTGACACC
GzC2H018/3N	GGGTCTACACGTGCACGATGAAACT
GzC2H018/with 5F	GCGGCAGCTGCTACATTACCA
GzC2H019/5F	ATGGGCGGCGAGGAATAATG
GzC2H019/5R	gcacaggtacacttgtttagagGGTCTGTGCCGCTGGAAGTGT
GzC2H019/3F	ccttcaatatcatcttctgtcgGAAAAACCTCTCACCAGAAAGCGAC
GzC2H019/3R	CACCGGGGAGCAATGTTTATGTC
GzC2H019/5N	GGATTCGCATAACTAATCGAGAGTAAGCAT
GzC2H019/3N	CATTGTCAACGCCGGGCTCTATTA
GzC2H019/with 5F	TGGGCTTCTCAGTAGTTGACGATGT
GzC2H020/5F	AGCAACATCTTCATTTCCGCATAG
GzC2H020/5R	gcacaggtacacttgtttagagTGGATGGGGACTACGCACAAT
GzC2H020/3F	ccttcaatatcatcttctgtcgGAACAGCCTGGTCAACAACATAAC
GzC2H020/3R	TTGTCCTCTTCGAATCCTGTCTC
GzC2H020/5N	TCACGACCAGAAAAACACCCCAGTA
GzC2H020/3N	GGCGAGTCTCGTCGTCTAACAGTCC
GzC2H020/with 5F	TTCACAGGAGGTGCACCAATAA
GzC2H021/5F	TCTTGCGATACGAGGGAATAACG
GzC2H021/5R	gcacaggtacacttgtttagagATCGAAGTCATCAGAGGCAATAGTT
GzC2H021/3F	ccttcaatatcatcttctgtcgCAACAACAGATGAGTCTCGGTATTATG
GzC2H021/3R	GGCCGTCATGATACCTCTTAC
GzC2H021/5N	TATGAACATGCGCAGCCTTGTCTACC
GzC2H021/3N	CCCGAAGAGGAACGCAACACAAG
GzC2H021/with 5F	AAGACGCCTTTCTCAAGACTCACA
TRI6/5F	CAAGTTCTCCTGAGTAGCCACACG
TRI6/5R	gcacaggtacacttgtttagagGCAGGATCGGGAGACGCAACT
TRI6/3F	ccttcaatatcatcttctgtcgCCTCTACGCGTGGCTGTGTCTA
TRI6/3R	GATCCAAAGTCAATGCGAATAGCG
TRI6/5N	CCTCACGGACTCTGCCCTCACT
TRI6/3N	TGCAAGGCTACAGATATCAGAAAACATC
TRI6/with 5F	GTGAAGGTGGGAAGGGCGATAAG
TRI15/5F	TGCCGTGGTTCAACAGGTAAGTC
TRI15/5R	gcacaggtacacttgtttagagACTGGAGTAGGTATGGTCGTCGTCA
TRI15/3F	ccttcaatatcatcttctgtcgTTACAAAGAAAGAAGGAGTTAGAA
TRI15/3R	TACGCATGTCGATACCTGGGAGAAGT
TRI15/5N	CTCACTGCGGCTTCAATCGTCAC
TRI15/3N	ACCTTCAATATTGCTGGGCGTGTCT
TRI15/with 5F	AACTCCAACATCTCCTCTGACATTTC
GzC2H024/5F	TTGGAGAGCAGAAGCCAGAGATT
GzC2H024/5R	gcacaggtacacttgtttagagCGTCAGCACCGTGGAAGTTGTAG
GzC2H024/3F	ccttcaatatcatcttctgtcgTCACCCTCAGCAAGGCTACACAT
GzC2H024/3R	CCGCAAAGGACTTCAGACACATAAC
GzC2H024/5N	CCGAGTTTGGTTTTATGGCTCTTGAG
GzC2H024/3N	AGACTGAGCAAGGCAAAGGAGAAAAGA
GzC2H024/with 5F	GGGCCATATGCAAGTTTTCCAGAT
GzC2H025/5F	AGCAATCGGGAGAGGCTTTAGGT
GzC2H025/5R	gcacaggtacacttgtttagagCGATTGAATGGGCAGTGGAGTATC
GzC2H025/3F	ccttcaatatcatcttctgtcgACAGCGTATCCCTAGGTCGTCGT
GzC2H025/3R	TGATGGCAACGTCGGCTTACTAC
GzC2H025/3N	TTCTCCTTCTGTTTCTGTCTCGTCTGT
GzC2H025/5N	CTAATTGTAAGAGGAGTCAGTCGCTGCT
GzC2H025/with 5F	GCGGGCCGACACATTAGAGA
GzCON7/5F	CAGCACGCAGCAAGTAAATCCAT
GzCON7/5R	gcacaggtacacttgtttagagGCTCCACGGGGCTGATGATAA
GzCON7/3F	ccttcaatatcatcttctgtcgGATGGTCAAGCAAGGATCAAGGTTC
GzCON7/3R	GGTGTAAGCAAGTGAGCCGAGTGT
GzCON7/5N	TCCTTTTTGCTTGGGCTCCTTCAT
GzCON7/3N	CCCTATCCTTCGGTATCCCAGTTGC
GzCON7/with 5F	TACTCCGTAGCACTTCGTTCCATAGA
GzC2H028/5F	ACCCCATCCGGCGTGTCATAC
GzC2H028/5R	gcacaggtacacttgtttagagTGTCGTTGGAGTTGAAGTTGTTGC
GzC2H028/3F	ccttcaatatcatcttctgtcgGCTAATTCAAGTAGGCCATCTCGTG
GzC2H028/3R	GTAGGCTCAGGGGGCACCAC
GzC2H028/5N	CCGTGCATGCATACCAAGATAGACTC
GzC2H028/3N	TGATGCGATTGCTGCGGACTTC
GzC2H028/with 5F	TTGGTGGGTAGTTGCTGGCTTAGA
GzC2H029/5F	CGCCATTTGGGGGTCAGGA
GzC2H029/5R	gcacaggtacacttgtttagagCGAGGTCGAGGGAGGTGTAAGG
GzC2H029/3F	ccttcaatatcatcttctgtcgCAACTAGACCTTCCGGCTTAGACC
GzC2H029/3R	GCTCGGAACAACAAGCGGACAC
GzC2H029/5N	CATCGCTTCAATCCACCCACTCC
GzC2H029/3N	CAACGCATTGTTATCACCTCGAGCA
GzC2H029/with 5F	CATGGGAGGCGGTGATAGAAGT
GzC2H031/5F	ATGGATCACGCCGAGCAAACA
GzC2H031/5R	gcacaggtacacttgtttagagGCTGCGCAAAGAGTTCCTGATAG
GzC2H031/3F	ccttcaatatcatcttctgtcgCAGGCTGTTGGTGTGATTGTGC
GzC2H031/3R	TGCCATGGCTGTGATAGGAATAAA
GzC2H031/5N	GCGACAAGACGAAAATGGCAGAGA
GzC2H031/3N	AGCCGTCGCCGAGAAAGATGGTA
GzC2H031/with 5F	GGATACCCTCCATGCCAAAAATC
GzC2H032/5F	CGAGTAGCCTGGGGGAGTTGTAG
GzC2H032/5R	gcacaggtacacttgtttagagTCATCGCCATGGTTAGAGACAAAGA
GzC2H032/3F	ccttcaatatcatcttctgtcgACCATGTGCTTTACCTTGTTGACTGA
GzC2H032/3R	CGGATGAGCAACTTGAGCCTTATG
GzC2H032/5N	GCAACTGCCGTGAGGGGTAGTG
GzC2H032/3N	GTCGCCGGCGTTGCTGTAGT
GzC2H032/with 5F	TGATGGCAGCTTCATAGAAGGATGT
GzC2H034/5F	ATCTACTCCGGACCCGCATCAT
GzC2H034/3F	ccttcaatatcatcttctgtcgATGGTGTTTGTGGGATAGGCTTACA
GzC2H034/3R	AATTTCTTGAGGCCCAGGTATTTGAT
GzC2H034/5R	gcacaggtacacttgtttagagGAAGCTACACGTGTCGCAGTCAAAT
GzC2H034/5N	CAACTCATCACCCGTATTTTCTTCTTTCA
GzC2H034/3N	AAATTCAGGGCAGCCGTGGTTAC
GzC2H034/with 5F	GCAGGTTCGTGATGGTCGTGAT
GzC2H035/5F	TTACGTCAATCTCCCTCTGCTACCC
GzC2H035/5R	gcacaggtacacttgtttagagGTGGCAGAGGGTACAGAGCAGTTT
GzC2H035/3F	ccttcaatatcatcttctgtcgGATTTTGTATCATCACCAGACCACCTAC
GzC2H035/3R	GTTAGTGTTAGTGGCCGCTTACGC
GzC2H035/5N	GGGCCGATGATTTCCTTACGACTT
GzC2H035/3N	CATCGCTGAGCCAATTCGTGTTC
GzC2H035/with 5F	CCTTCTTGTCAATCGAGGTGGTGT
GzC2H036/5F	GTCGGAACTATCTGTGAACGACTCTGT
GzC2H036/5R	gcacaggtacacttgtttagagGACTAGAACAGCGTCCCCAGAAGTT
GzC2H036/3F	ccttcaatatcatcttctgtcgGAGGCGCAGTCTTTGTTATGGAGT
GzC2H036/3R	TCACCTTAACCCTACAACGTGGACTC
GzC2H036/5N	ACAAGGGCCGAATATTTACCACAAAG
GzC2H036/3N	CTATCATGGACCTCGACGTTGTAGATG
GzC2H036/with 5F	CCAAGTTCCTGTTCGGGTAAATGTT
GzC2H037/5F	CGGACAGGATGAATTACGGAGTGA
GzC2H037/5R	gcacaggtacacttgtttagagTGTCTGTAAAATATGTTAGCTTGCCACC
GzC2H037/3F	ccttcaatatcatcttctgtcgAAGCTTCCTCTAATGTTTCCACTCCC
GzC2H037/3R	CAGGATCAAATGACCCCCAGAAGT
GzC2H037/5N	AATTGCTTGCTTAGTATCGTGGGTGG
GzC2H037/3N	GCCTCTGCCGTGGTCAAACTCT
GzC2H037/with 5F	GCAGAAGCGTTGTGGGGTGAG
GzC2H038/5F	TGACTGCCGACGTGACGAATAAC
GzC2H038/5R	gcacaggtacacttgtttagagGCGATCACGGATCTGAAAGGTTAG
GzC2H038/3F	ccttcaatatcatcttctgtcgGGTTTGGCTCATATGTAGTGCGACT
GzC2H038/3R	CTCGTTCGCGTCCCCACATA
GzC2H038/5N	TGTTGCTCTTTCATAGCGATGATATTACG
GzC2H038/3N	CCAATCTGATATCCAACTCTCCGTGA
GzC2H038/with 5F	CTGACGTTGGGAAGGTTGAGGTAG
GzC2H039/5F	CAGCTGTTGGCCGAAGGGAGAT
GzC2H039/5R	gcacaggtacacttgtttagagGTCAGCCATGGTCGTGCGTAGTAT
GzC2H039/3F	ccttcaatatcatcttctgtcgGCGCATAAGGGGCATCAAAAT
GzC2H039/3R	GGACTCCCCCATCTTGTTCGTAA
GzC2H039/5N	TTACCAGGCCTTCTCCGCTATCCA
GzC2H039/3N	TCAATGTCCCCTTCTGCTATCACCA
GzC2H039/with 5F	CTCGTACAAAAGCAACCGCATAGC
GzC2H040/5F	TTCAATTTTCCCAATGGCAATAGG
GzC2H040/5R	gcacaggtacacttgtttagagCTGATGTTGGGGGAGGCTGTAA
GzC2H040/3F	ccttcaatatcatcttctgtcgCTTTATTTTCTTTGTTTCCTGGGTCACT
GzC2H040/3R	CGCAAGCTAGGCAGAAACGAAAT
GzC2H040/5N	GCCAGAAACCTCGCCGTAGACC
GzC2H040/3N	CCTCCCAACTTAGGACCCGCTTAG
GzC2H040/with 5F	GGCCATAGGGAGAAGAAACACCA
GzC2H041/5F	TGCCTCCGCTCATCGTGTTC
GzC2H041/5R	gcacaggtacacttgtttagagTGATGCTGATGCTGTGATTGGTTG
GzC2H041/3F	ccttcaatatcatcttctgtcgTGGGCAAGTTTGAGGATGATGAAT
GzC2H041/3R	TTCCAGGAGAGCGGCATAAGC
GzC2H041/5N	TTTGACATGGATGCCTCTCGGTAG
GzC2H041/3N	GCAGCACAGCAGCAGCAGTATTCT
GzC2H041/with 5F	ATCATCACGTTGAGGTCTGTGGTG
GzC2H042/5F	CTTCGGAGGCCAGGGGTAGA
GzC2H042/5R	gcacaggtacacttgtttagagTCGGATGCGATTGTTTGTTTAGG
GzC2H042/3F	ccttcaatatcatcttctgtcgGACGACTACGAACTTCATCTCCCTACA
GzC2H042/3R	CCTAGGAAATAGCATAAGCACAGCATACT
GzC2H042/5N	GGACAATATAGGAAAGGGGGACTCGT
GzC2H042/3N	GATTATCAGCCTCTACGTCGCACACTT
GzC2H042/with 5F	TGGATGGGAACAATGGCGACT
GzC2H043/5F	ACAAACTTCCACTACATATGACTTCACCA
GzC2H043/5R	gcacaggtacacttgtttagagGTGTTGATTGTTTGAGGCGAGTCA
GzC2H043/3F	ccttcaatatcatcttctgtcgCTTCGACAGCAGCTTTCCCAATAC
GzC2H043/3R	GGTGTCATGGTAATATCTCCGTTCGTA
GzC2H043/5N	ACAGCCCATCTTCGCTTGTCATTT
GzC2H043/3N	TCGTGCCAGCATGATAGGAGACAG
GzC2H043/with 5F	AACTTGGGCCGTGGAGTCGTA
GzC2H044/5F	CCGCAACACCCTTTTACATACGAC
GzC2H044/5R	gcacaggtacacttgtttagagAATCGCTGAGCAAGGGTTAGTGTG
GzC2H044/3F	ccttcaatatcatcttctgtcgTGCAAGTGCACAAGGAGAAATACG
GzC2H044/3R	GACGGAGATCTCGCCAGTGAAA
GzC2H044/5N	TCGTTGCCCAACGTCTCACTTCT
GzC2H044/3N	AGGACGAGAAGAATGAAAAGGTTATGTTG
GzC2H044/with 5F	TGCGGACTCACCATCACTGTTCT
GzC2H045/5F	CCCCGTTTGGTCTCTTTCGTGA
GzC2H045/5R	gcacaggtacacttgtttagagGGCATCATTGTGGAATCCATTTCT
GzC2H045/3F	ccttcaatatcatcttctgtcgGGCAAGGTCCTCTTCCAGATCG
GzC2H045/3R	TTTCTCTGTGGATCCTGGGCTTAC
GzC2H045/5N	CTTGCAGACGAATGGAAGGGATAAG
GzC2H045/3N	TGTAATTTCTTCGCCCCGTCTCTATC
GzC2H045/with 5F	CTGAGGCGAAGCAGTAGGAGTCAT
GzC2H046/5F	TCGTTGTTGATATTAGTATGTACCGTCCAC
GzC2H046/5R	gcacaggtacacttgtttagagGTACTCAGGATTCGAATCTAGCTCTTCTTC
GzC2H046/3F	ccttcaatatcatcttctgtcgCGCCTTGTCTTCCATCGCACT
GzC2H046/3R	CTCACCTCGAGGAAGCCAGTCAT
GzC2H046/5N	GGAATGCGCAAGGGGTCAGTC
GzC2H046/3N	AACTCACACTGCGCCGTCTTCTTAG
GzC2H046/with 5F	ATTTGGGCGACTTTGGTGACTGT
GzC2H047/5F	AAGGACCGCTCTATGCAACTGAAC
GzC2H047/5R	gcacaggtacacttgtttagagCCACTTGAAGAGATGGAAGAACTGG
GzC2H047/3F	ccttcaatatcatcttctgtcgTCACTCGGACTAAAACGACATCAACT
GzC2H047/3R	CACCAAAACCAAAACCAACACCAC
GzC2H047/5N	GTGACTCTGCGTGCCTTGCTCTAA
GzC2H047/3N	TTCGAACCCCCAAGCCTCTAATCT
GzC2H047/with 5F	CCAGCGGTGGAGTAATCAGAGACA
GzC2H048/5F	CGATTTGTTGAGGAGGGGATTTCT
GzC2H048/5R	gcacaggtacacttgtttagagCGATTTACTTCAGTGGTTTCGTCAGAG
GzC2H048/3F	ccttcaatatcatcttctgtcgCGTGACGAAAGCGCCCTAATC
GzC2H048/3R	CATTGCATCTCCTTCTCAACTCGTC
GzC2H048/5N	AAACAAAGATGTGTCGGGGGTATGAG
GzC2H048/3N	AACGCCATGACTTGTCGCCACT
GzC2H048/with 5F	AGCCTGTGGGTGGTTAGCGTC
GzC2H049/5F	GGTGCTCGGCTGGGTTACATTAC
GzC2H049/5R	gcacaggtacacttgtttagagGAAGTAGCAGCAATGGCAGGTAGATAG
GzC2H049/3F	ccttcaatatcatcttctgtcgCGGAAACCTGCTTGCCTCTAATC
GzC2H049/3R	CGTCAGCAAGGTCAAGAACTCCA
GzC2H049/5N	GATTGTGTTTCGCAGCTGAGAGTGA
GzC2H049/3N	AGAAGAAGAACCCGCTCAAGAACAAG
GzC2H049/with 5F	GCAATCGCACTGGTTCGCATA
GzBrlA/5F	GCGGATTCAATGCTGGTGGTCT
GzBrlA/5R	gcacaggtacacttgtttagagTGAGCGAGGATATACGGGGGTT
GzBrlA/3F	ccttcaatatcatcttctgtcgGAAGCTTGGCAATTAGAAGAAAAACTT
GzBrlA/3R	TCGCATGGATTGGGCTGGTTA
GzBrlA/5N	AGACAAGAATGAGGACCGTTACCC
GzBrlA/3N	CTTAGCGAAGAGCGAAGCAATGAGAG
GzBrlA/with 5F	GAATGCAGCTGAGGCGTGTAGAGT
GzC2H051/5F	ACAAACAAACTCAATAACGTCACCACATA
GzC2H051/5R	gcacaggtacacttgtttagagTCTCCGTGGCCAGTCCTTAGAAG
GzC2H051/3F	ccttcaatatcatcttctgtcgATCTTATTTTATGACACGACCGCAGATA
GzC2H051/3R	CACTCTTGACGATATCCGAAAACTGAA
GzC2H051/5N	TGCTAAGCGCTTTCAAGTACTCAAGTCT
GzC2H051/3N	AACGGCGGCGATTTCAG
GzC2H051/with 5F	TTTCTTCAACTCGGCAAATACCCTC
GzC2H052/5F	AACTCCTCCTCGCTGCTGTTCAC
GzC2H052/5R	gcacaggtacacttgtttagagGTTTATCTTGGAGTTGTTGCGAGTGTG
GzC2H052/3F	ccttcaatatcatcttctgtcgCATCGGAGTAGGTTTAGAAAAGTATCGTG
GzC2H052/3R	CCTGCCTGGAGATATCTTGGAGTTAC
GzC2H052/5N	GGAACAGCGACATGCGAGAACTTT
GzC2H052/3N	GAATCTATTTGCATCAACACACTTTCCAC
GzC2H052/with 5F	TCGTACGTGACGCTCTAGATGCTCT
GzC2H053/5F	CTGTGAATGGTTAGAATCAAGCGTGT
GzC2H053/5R	gcacaggtacacttgtttagagTCATGTTGCGGAGTGCCTTACG
GzC2H053/3F	ccttcaatatcatcttctgtcgGTGCGACGTGTTTGGGCATAC
GzC2H053/3R	AGGCGGGCTTTCGTGGACA
GzC2H053/5N	ATGTAACCGACCGTTTGAGCACAG
GzC2H053/3N	CTGTTGCTCCGTCCACTAACTGATC
GzC2H053/with 5F	CAACTGGTCTGACTCTTCGGATTTT
GzC2H054/5F	CTGCGGCAATTCCAAACCTAAG
GzC2H054/5R	gcacaggtacacttgtttagagAAAGCGTCCTTTGCTCGGTAGTATTAC
GzC2H054/3F	ccttcaatatcatcttctgtcgGTCGAAGATCTGGATAAGGGAAAGGT
GzC2H054/3R	CTTACGAGGCTGTCATGGGAGTATTTA
GzC2H054/5N	TTATAGTGAGAATAGAGCTGCTGGGATGC
GzC2H054/3N	GTACCACCGACACCCACAACTATGC
GzC2H054/with 5F	CGGTATTTTCAGGTAGTGTCGTATTGG
GzC2H055/5F	GTTCATGAGTGTTCCCCAAGTCGT
GzC2H055/5R	gcacaggtacacttgtttagagAAGGACATCCTGTTCGAAGTTTTCAA
GzC2H055/3F	ccttcaatatcatcttctgtcgATCATTCTACTCAAACCGGCTCCAT
GzC2H055/3R	GCATAACTTAGTTCGTCTCGGTCACAC
GzC2H055/5N	CGCATAGGAACCATGTAGGGAGAAG
GzC2H055/3N	GGCATCGTTTTGGCGCATAATAG
GzC2H055/with 5F	CCGGTAGCTGATGTTTGTATTGGACT
GzC2H056/5F	TTCCGTAAATTGTTGGCACTTCTG
GzC2H056/5R	gcacaggtacacttgtttagagTGTTCCCTGTCGTCGTATTCGTG
GzC2H056/3F	ccttcaatatcatcttctgtcgCACAGGACACTGATTGCTATGCG
GzC2H056/3R	GACAAATGCGGTGCCAGGATAGT
GzC2H056/5N	TGTCGGTATTCTTTCCAGCGTCAG
GzC2H056/3N	AAATAGTTTGGCTTTGCGTCTGGCT
GzC2H056/with 5F	CCAACGTCAGATAGGATGGTTCTG
GzC2H057/5F	CGCGCCATGGAGGAGATTTAT
GzC2H057/5R	gcacaggtacacttgtttagagCATCTGCGTTTGTACCTTTGTCTATCG
GzC2H057/3F	ccttcaatatcatcttctgtcgGTCACCGAACAACCCTATCTCCC
GzC2H057/3R	GGTAAGTAAAATGGGACGTTGGTAGTGT
GzC2H057/5N	GTCCTCATCGCCTGGGGTCTC
GzC2H057/3N	TGCGAGATTGTGGCAGAGACGA
GzC2H057/with 5F	GGTTCCCGTATAAGAAGCAGGATAGAA
GzC2H058/5F	CCTTCTGGCTACAATTTACACAACCC
GzC2H058/5R	gcacaggtacacttgtttagagGGTCTGTGCTGAGCTGTCACTTTG
GzC2H058/3F	ccttcaatatcatcttctgtcgGGTACGGGAAAATGGAGACAGACA
GzC2H058/3R	GTGCGTTCATCGATGCCGTAG
GzC2H058/5N	CAGCTAAGACGCCCTCCCACTACA
GzC2H058/3N	CGTGTGGGTGATGGGTATACTGTGATT
GzC2H058/with 5F	TTGACGATCCTGGTGATTGTGGT
GzC2H059/5F	GCACTCATGTTGTTCTTACTTGTTGC
GzC2H059/5R	gcacaggtacacttgtttagagGCGGTTGAGGAGCTGTGTTAGGTC
GzC2H059/3F	ccttcaatatcatcttctgtcgTAAAGCGTACTGAGCTGCTGCGT
GzC2H059/3R	GAGTGCACTTTCGCTGAGATTACG
GzC2H059/5N	TTGGTCGGGCAACGCAACTAAC
GzC2H059/3N	TTTAACCCACACTCCACCACCTACG
GzC2H059/with 5F	GTCTCCCGAGTCGCCTGATTTAT
GzC2H060/5F	CTCGTCGGTCAAGTCAAGAGTGGTA
GzC2H060/5R	gcacaggtacacttgtttagagGAGTCTTGCGTCGGGTCTTGGT
GzC2H060/3F	ccttcaatatcatcttctgtcgATTGGTGCTTTTGGGGGCGTATC
GzC2H060/3R	AAGGAGGACAGCAATTCAAGAGACC
GzC2H060/5N	AATTGACTCGCTTTGTAGGGTTTCAC
GzC2H060/3N	GAACGCACCCAGGCTGAGATGA
GzC2H060/with 5F	GTTGTCTCCGTCGGCAAATGTG
GzC2H061/5F	GAGCGCGAGGGAGGTGTTGC
GzC2H061/5R	gcacaggtacacttgtttagagCCATGATGGGTTGTGAAAGACGG
GzC2H061/3F	ccttcaatatcatcttctgtcgAAGGCAGCGCTGTATGTAGTAATGGT
GzC2H061/3R	GAGCGGTTGTTCGGGGGATAGA
GzC2H061/5N	GGGCGCCGACGAGGTAGATT
GzC2H061/3N	GGGCCCCTGGACGGTAAATTC
GzC2H061/with 5F	TCGGCGGGAGGGATAGGAA
GzC2H062/5F	TGCAGCAAAATGGTTACGGTTACTC
GzC2H062/5R	gcacaggtacacttgtttagagTTGTGCGAAAGGGTAGATGGTGAA
GzC2H062/3F	ccttcaatatcatcttctgtcgACGCTGGGGAATGGATTTACGG
GzC2H062/3R	CCCACGTCGTCCAAGAATCATAGT
GzC2H062/5N	CTTTTCGTCCAGTATGATCCCTTGTC
GzC2H062/3N	CCGTATCATCGTTGGTAGCTTGATG
GzC2H062/with 5F	CATCAAGCGTCGTAGCAGCAAACT
GzC2H063/5F	CTCTTACGCGGGCTGATTATGGTT
GzC2H063/5R	gcacaggtacacttgtttagagATCCGGTGTACGAGCTTGACGA
GzC2H063/3F	ccttcaatatcatcttctgtcgTACTTGCTGTTGCTCAATGATGGAAA
GzC2H063/3R	TCCATACCACGAGGCGAACTTTAC
GzC2H063/5N	GTAGCCCTTCTCTGCCTCTTCACAG
GzC2H063/3N	CACTCCAACAGCTGCCCCTACG
GzC2H063/with 5F	TTCCGTTTTCCCTTTGTCATAGCA
GzC2H064/5F	CCTCTCCTCTCCTCTCGGCGTATC
GzC2H064/5R	gcacaggtacacttgtttagagGTGAATACGCACGCTCAGGTAGCA
GzC2H064/3F	ccttcaatatcatcttctgtcgGATGGCAGGAGTTGGACATGAATAGT
GzC2H064/3R	AACCCATCTCGCAATCCACCA
GzC2H064/5N	TCAGTGCCAGCTTCTCGGGTGTTA
GzC2H064/3N	GGGCGCCTCGACAGTACACATAAA
GzC2H064/with 5F	ATTGAGCGGATGAGTGAGTGGTGA
GzC2H065/5F	CTTCCGTGATCTTCTATATCTCGCAAC
GzC2H065/5R	gcacaggtacacttgtttagagAGTTCCCCATCTCCGCCTAAGG
GzC2H065/3F	ccttcaatatcatcttctgtcgTGGATTTGCACTGCTTGGGAATAA
GzC2H065/3R	CAAGCGGCGCAAAAGAAAAATG
GzC2H065/5N	CGGGTGGGTTTGGCGATAGTAG
GzC2H065/3N	CAAGCCTGAAAAGAGTCGCACATT
GzC2H065/with 5F	GGCGAAAAGGGCGGCACAT
GzC2H066/5F	ACGGGACGGGAACCATACCTAAAG
GzC2H066/5R	gcacaggtacacttgtttagagGATCGAGGAGACCGGAAGTAAGTTG
GzC2H066/3F	ccttcaatatcatcttctgtcgGACCTTTCGCCAGATTCCATTACT
GzC2H066/3R	TAACACATGGCACGGCTTCTACAC
GzC2H066/5N	GAGAGCTCTTGGCCATGCTTTACTCT
GzC2H066/3N	CGGTGGTGCCAGTAACAGAGAACG
GzC2H066/with 5F	TGTTGGGCATCTCGGGGTAG
GzC2H067/5F	TGGGGGTGGAATCATCAAATGTC
GzC2H067/5R	gcacaggtacacttgtttagagGACGGATGATGAAGGGGTAGGAAC
GzC2H067/3F	ccttcaatatcatcttctgtcgACCACAAATGCCCTTACCCGAACT
GzC2H067/3R	CTCGGGGCCCTTAGCACCA
GzC2H067/5N	TGCAACCTAGCCGCTGTATTTCAT
GzC2H067/3N	AGGCGACTTGGTGATGGATGGTAG
GzC2H067/with 5F	GTGATCAACGGTGGGCGAAGAT
GzC2H069/5F	AAAGAACTGCGAACAACGGAAGAGG
GzC2H069/5R	gcacaggtacacttgtttagagTGCAGGAAGCTACGATTGACAGGT
GzC2H069/3F	ccttcaatatcatcttctgtcgAAAAAGGCATGGGGAATAGAGGTCT
GzC2H069/3R	AAGCACGCGAGTTCAAGGGTATC
GzC2H069/5N	ACTTCGGAAGCATATGCGGGTG
GzC2H069/3N	AAGTGTTCCGTTTGCCGTGTCG
GzC2H069/with 5F	CCTGAGGAGCCATGGTGATTTAGAC
GzC2H070/5F	CAAAGTAGACGTTGCTGTTGGTGTAATC
GzC2H070/5R	gcacaggtacacttgtttagagATACAGTGGCCGCCGAAGAAGAT
GzC2H070/3F	ccttcaatatcatcttctgtcgGATGCAGAGCGGTGGATGAGATAG
GzC2H070/3R	GCTTGCTTTCTTTTCTCTGCCGTT
GzC2H070/5N	TCAATGCGAGGACGGGTAATGG
GzC2H070/3N	TCGAAATGGCATGTGACTGTTAGGA
GzC2H070/with 5F	CGGCATCATCCTTGAGGACTAATG
GzC2H071/5F	CAATCTGATGGCGCTGGCTCTA
GzC2H071/5R	gcacaggtacacttgtttagagCGGCGTGAGGCGGTTGTTTTA
GzC2H071/3F	ccttcaatatcatcttctgtcgCTATCCGGATCTGTCTTCGCTGTC
GzC2H071/3R	CTGTTGGGCAGTCTTTTGTGGATAG
GzC2H071/5N	GCGGTACGGACTTGCTGAGGA
GzC2H071/3N	CGTCGTCTCTGCAATGTCGTGAAC
GzC2H071/with 5F	TTTGCAAGTGACGGAAGGAGAACG
GzC2H072/5F	TAGGCACTCATGTGGATGGGGTC
GzC2H072/5R	gcacaggtacacttgtttagagCAACCACAAGAGGCGCAACTG
GzC2H072/3F	ccttcaatatcatcttctgtcgTCCGGTGCGTCAAGCAAAATAG
GzC2H072/3R	TTGGTTGGCGTAGCAGGGTAAGTA
GzC2H072/5N	TCCACATGATGGACTCGCAGATG
GzC2H072/3N	CCGGGCCAGACGCACTATGATT
GzC2H072/with 5F	ACCACGTTGCTCCTCGGCTGTAAT
GzC2H075/5F	ACTGCTTCGTGACTCTCGCTGTTT
GzC2H075/5R	gcacaggtacacttgtttagagTCATCTTGGCCCGTGACCTG
GzC2H075/3F	ccttcaatatcatcttctgtcgAGCTTTTGTCTGAGGCGAGGAATAG
GzC2H075/3R	TCCCCGGTCTGCTTTGAGGTG
GzC2H075/5N	AAGCAGCTCGGTCGTTTTGTAATTC
GzC2H075/3N	CGCGATCCGGTTCAAGTGGTTTA
GzC2H075/with 5F	GGGGAGTCTGGGAGCGTGTTAGTT
GzC2H076/5F	ACACCCACCTCCTGAACCCTACG
GzC2H076/5R	gcacaggtacacttgtttagagGGTGGGGTTCTTGTTGCGTGTA
GzC2H076/3F	ccttcaatatcatcttctgtcgACGGATCGGTAATTCGAGGATGAG
GzC2H076/3R	CTCCTCGCGGCCCCTTAGTT
GzC2H076/5N	TGAAACGACCCCGAGTATGAACGA
GzC2H076/3N	CGTTTTGGGCCACCTGCTACTC
GzC2H076/with 5F	CGAGGAGAATGCTGCCGTGAAGTA
GzC2H078/5F	GTGGAGGGCTTCGCGAGAGTAATG
GzC2H078/5R	gcacaggtacacttgtttagagTACGGAAGTCGGTGTCGCCTG
GzC2H078/3F	ccttcaatatcatcttctgtcgGATGGGCTTTGTTGGATTTGGAAC
GzC2H078/3R	GAAGGGACCCCAGAAGGAGCAT
GzC2H078/5N	GGCGTTCCATATTTTGTCCCACTT
GzC2H078/3N	CTACCTGGCATTCGCATCCTAACA
GzC2H078/with 5F	TCTTTCTCGGCCTCTTCTTCTCGT
GzC2H079/5F	AGCCAAAGAGCATGACAAGAGCAC
GzC2H079/5R	gcacaggtacacttgtttagagTCCGGGGAAGCTGAAAGGTTG
GzC2H079/3F	ccttcaatatcatcttctgtcgGGCGATAGATAGAGATAGACCAAGATC
GzC2H079/3R	AGGACGCGTACTCAGCCCATTG
GzC2H079/5N	TGAAAAGCCAACATCACGAGTCAATG
GzC2H079/3N	TCGCTGGCAAAACCTGGAAACC
GzC2H079/with 5F	GCCGGTGCTGTGGGGTTTAGT
GzC2H080/5F	CTTCCCCCAGATCGCTCACTTC
GzC2H080/5R	gcacaggtacacttgtttagagGATGCCATGACCCGTTCTTAGAGG
GzC2H080/3F	ccttcaatatcatcttctgtcgCCAACGTGGTGACTCGAACATAGAC
GzC2H080/3R	ATGGTTCAACACTCGACGCACTCC
GzC2H080/5N	GACAAATCTCAGCCCCCTCAATCT
GzC2H080/3N	CGTTCGGGTGAAGAAAGTGGTTC
GzC2H080/with 5F	TGTTGGCTGCGACTTTCCGTAATC
GzC2H081/5F	GGCTTGGGCTGGACCTGGAC
GzC2H081/5R	gcacaggtacacttgtttagagGCTTGGGGTAAAGTTTTGGAGTGAC
GzC2H081/3F	ccttcaatatcatcttctgtcgAGCGACATGCAACTCCGTGAAG
GzC2H081/3R	TGGCCATCTGGGTTCATAAGCG
GzC2H081/5N	TCTGGATCTGGGTCTGGGGGTCTA
GzC2H081/3N	TTGGCGTCGAGGGGAATCAGT
GzC2H081/with 5F	CGAAAGGCACAGCAGCGTTGAA
GzC2H082/5F	AGAAATTGACCCATGCCCTTACG
GzC2H082/5R	gcacaggtacacttgtttagagCAAGTGGGAGTAATAGTGGGGGAGTT
GzC2H082/3F	ccttcaatatcatcttctgtcgACTGTTGAGCTGGTTTACGAAGATGG
GzC2H082/3R	CTGCCTTTTGCCTTTGCCTCTG
GzC2H082/5N	AGGAAATCCAAAGCCACAACCG
GzC2H082/3N	CTTAGCCTGGCCGAATGAAACC
GzC2H082/with 5F	AGTCAGGTCAGTGGAACGGCTCTC
GzC2H083/5F	GCCAAAGGAGAAAAGCAAAACACG
GzC2H083/5R	gcacaggtacacttgtttagagCCAGCCCCATCAATCTCTTCGT
GzC2H083/3F	ccttcaatatcatcttctgtcgGAGGATGCTGAAGGTGAGGAATGT
GzC2H083/3R	AGCTTGTCCACCTCCTGTCTCTAAAC
GzC2H083/5N	GCAGGGTGCATAGAGTTGGGTAGG
GzC2H083/3N	CACTATACTGTGCACCTCCGTTTTACA
GzC2H083/with 5F	GCGGCGTAGCAAAGAAACTGAT
GzC2H084/5F	TGATGGCAGGCAGGGTAGACAGTA
GzC2H084/5R	gcacaggtacacttgtttagagGATCTTGAGGAGAGGAGGCGTGA
GzC2H084/3F	ccttcaatatcatcttctgtcgTTCCATGAGCAAGAAAACAGCCTT
GzC2H084/3R	CATTATCGACTAAGCAAACGCCTGG
GzC2H084/5N	GCCTCGCACAGCCCCTATTTG
GzC2H084/3N	TCGCGGACAATCAGATAGGAGTGC
GzC2H084/with 5F	GAGCAGGACAGCCAGGGTGAA
GzC2H085/5F	ACCTCTTCCATCAATCCCGTCTGC
GzC2H085/5R	gcacaggtacacttgtttagagTCATGGCGCCTGTGAATGTGTA
GzC2H085/3F	ccttcaatatcatcttctgtcgACCATACCTCAACGGAACCAACAG
GzC2H085/3R	GGCACCTCCACCAACCGCTTAT
GzC2H085/5N	GGTCTTTACGGTCTCGCCAATGTC
GzC2H085/3N	TGGCGAGGGTGAATTGACAGTG
GzC2H085/with 5F	TCGTTGGTCGGCGGTGTGAT
GzC2H086/5F	TTTGTGGTGCCGTAAGAGGGATG
GzC2H086/5R	gcacaggtacacttgtttagagTGAATGATAAAGTTGGGACCTGAGC
GzC2H086/3F	ccttcaatatcatcttctgtcgCACCCATGGCGGGACTTTTT
GzC2H086/3R	GGTCTCGTCGAACAAGGGCATAAC
GzC2H086/5N	GCTGCGTCCTTCGTGCTGTCG
GzC2H086/3N	CATGTTGGCGGCTGTGGTTCG
GzC2H086/with 5F	TGGTGGTGATGTTTGTTGATAGTGG
GzC2H087/5F	CCACTCCTGCCCGTTATCCA
GzC2H087/5R	gcacaggtacacttgtttagagAACAATCGACAGCCTACTAACGGG
GzC2H087/3F	ccttcaatatcatcttctgtcgTGAGAGGAGTCATTTTGGGGATAGG
GzC2H087/3R	TTGGAGAAGAAAATGAAGGCTAACA
GzC2H087/5N	TCACTTGCTTTTGGTATTCCGTAGGT
GzC2H087/3N	AAGGTCACGAAGAATGCCGCTACT
GzC2H087/with 5F	GTCAGCGGTATTCGGATGTAGGAG
GzC2H089/5F	GACATCGTGTGTTGACCTTGTGGA
GzC2H089/5R	gcacaggtacacttgtttagagCACGTTGGTGAGCTGCCTGATTAC
GzC2H089/3F	ccttcaatatcatcttctgtcgTCGCCCTCGCTGCACACTGT
GzC2H089/3R	GAGAGCGGAGCCCAAACGAGTAA
GzC2H089/5N	ACTTTCTCGTCTTCGCACTCATATCC
GzC2H089/3N	TTGCATCGCCCCAACATAATCT
GzC2H089/with 5F	GCGTGGCGGTATTTAAAGAACTGA
GzC2H090/5F	CATGCGGACTTAACAGCGGATTGA
GzC2H090/5R	gcacaggtacacttgtttagagTCCAGGTATCGACATGGCAACAC
GzC2H090/3F	ccttcaatatcatcttctgtcgCTCTCAGGGCTGAAGCACCAATG
GzC2H090/3R	TCGATGAGCTGGTGACGAAAGTC
GzC2H090/5N	AGCCAGGTTCTGCAAGATCCG
GzC2H090/3N	AATTCTTCCCACTGCTGCGGTTTC
GzC2H090/with 5F	ATCTGGGAGGAGGTAGCGGTGG
GzC2H091/5F	TTGAGAAAGGCCCTGCTGTAGTCA
GzC2H091/5R	gcacaggtacacttgtttagagGGTCGGCGGTACTGGCTTCTA
GzC2H091/3F	ccttcaatatcatcttctgtcgGATTTGGGAACTGCATGGGACTCT
GzC2H091/3R	GGCAGCCCAAGAGAACATACGAT
GzC2H091/5N	TTTCCGAAGCAAGCACAGCAGAG
GzC2H091/3N	AGGAGCGTGAATGGAGTGGTGTTA
GzC2H091/with 5F	TCACCAAACTCAGAATCGGACTCA
GzC2H092/5F	ATGCGGTTAACAGCGGTGGGA
GzC2H092/5R	gcacaggtacacttgtttagagCCTCAGAACTCTCTTGCCCCATTC
GzC2H092/3F	ccttcaatatcatcttctgtcgGAGATTATCTTGCCGTCAGTCTGGG
GzC2H092/3R	ATGATAAATTGCGGCCTTCTCCAC
GzC2H092/5N	GCTGAACTGGACCTTGGGACTCC
GzC2H092/3N	GGTGTTGGTGGAGGAGGTTGGT
GzC2H092/with 5F	AGATTCTCCAGTCCCAAGGCAACA
GzC2H093/5F	ACTGATCTGACCCCGACTGTTGC
GzC2H093/5R	gcacaggtacacttgtttagagCGCAATCGTCCAATGGAAGCAT
GzC2H093/3F	ccttcaatatcatcttctgtcgAGGAGTCTGGGCTTTTTGGATGAC
GzC2H093/3R	CTGCTCTATGGGTGATGACGAACTC
GzC2H093/5N	GCGACGACAACACTGGCATACG
GzC2H093/3N	GATGATACCGTTGGGCAGTTGACC
GzC2H093/with 5F	GGGCTCGTCGAATTCTTGGATAA
GzC2H094/5F	ACCAGACCGCAGCAGCCATACT
GzC2H094/5R	gcacaggtacacttgtttagagTCGAGGCAAAGTAGGAGGGACAAA
GzC2H094/3F	ccttcaatatcatcttctgtcgACTGCCATGCTCTTCACCCCTAAC
GzC2H094/3R	CAGATTTTCGGCATAAGGCACATT
GzC2H094/5N	GCAAGGCGTTTTCGATAGGTTCAC
GzC2H094/3N	GCTGCAGCGTTTGGGGGTAGT
GzC2H094/with 5F	CTGATGTACCCAAACCGCTATCG
GzC2H095/5F	AGGTGGTTGCTAGCTTGGGTCAGG
GzC2H095/5R	gcacaggtacacttgtttagagTTGACCACGGTTGTGTTGCCCT
GzC2H095/3F	ccttcaatatcatcttctgtcgCTTGCCAGGAATAGGAGAAGACCAG
GzC2H095/3R	GGCCTCACTTTGCGCGTCTTTA
GzC2H095/5N	TTTCTGTTTTGCATTTTCCATTCCA
GzC2H095/3N	TGACGTGGCGGGCCTTTTAGT
GzC2H095/with 5F	CTTGCTGGCCTTGTGGTGTTTGTC
GzC2H096/5F	CATTTACAAGCTGGGATTTTCTCACG
GzC2H096/5R	gcacaggtacacttgtttagagAAGTGAGAGTCTGATTCTCGGGGTAGT
GzC2H096/3F	ccttcaatatcatcttctgtcgAGATTTGGGAAGGGGCTGCTACAT
GzC2H096/3R	TTTCTGAAAGGACGACGGACTGG
GzC2H096/5N	GACAGAAGCGAAAAGTGGACAAGC
GzC2H096/3N	CTCTATTTCAACTCGACAACTCACCCA
GzC2H096/with 5F	ACCACACTCGCCGCAGACATAG
GzC2H097/5F	CGGTGGCTTGCTTGTCTTTAGTTG
GzC2H097/5R	gcacaggtacacttgtttagagAGAGTCACCGGCCAGAATAAATGC
GzC2H097/3F	ccttcaatatcatcttctgtcgGATGAAGAAGCGGGCGGTAAGAA
GzC2H097/3R	TGAGCTCCGCATCGTCCACC
GzC2H097/5N	ACCAACGGCGCATTCTTTCTCT
GzC2H097/3N	AAGCGGCTCCGGGTCTGTTTTAG
GzC2H097/with 5F	CAGAGTCTGTGGCGGTGTCTGAG
GzC2H098/5F	GCGACACTTTCCATACAGACGGC
GzC2H098/5R	gcacaggtacacttgtttagagTTCTCCCGGGTACTCTCAATCAACT
GzC2H098/3F	ccttcaatatcatcttctgtcgAGCATGAGGATATCCGCTGGTAGAC
GzC2H098/3R	TGGCGGGGTTGTGAGCAGAGT
GzC2H098/5N	CATCCAATTCGACCGACATCTCAC
GzC2H098/3N	AAAGCGCCAACCACGAGTCCA
GzC2H098/with 5F	AGTGGTCCAGCTGGTGTTAGAGGG
FgPac1/5F	AGTCGAATCCTGAATCCTCCCTCTG
FgPac1/5R	gcacaggtacacttgtttagagaCGTCTATTCAGCTGCTTGCTTTTTG
FgPac1/3F	ccttcaatatcatcttctgtcgaGTCAAGCCAGGAGCGCTTATGCC
FgPac1/3R	TGAGGTCACACGTTGCCAGTAAAGTT
FgPac1/5N	GAGTGTAGTATCTGAAACGATCTAGGTGAACAT
FgPac1/3N	TACAGGGCGGCCAGTCAGTTG
FgPac1/with 5F	TTGAGCGCAAGGAGTTTATGGATG
GzC2H100/5F	TACAGGGCACAGGCTACAGACCAG
GzC2H100/5R	gcacaggtacacttgtttagagACGTTCGCATTCGGGTTCG
GzC2H100/3F	ccttcaatatcatcttctgtcgTTGGACGCCCAAATAAATACCTACC
GzC2H100/3R	TCCATCCATCCATCTCCTCATCTG
GzC2H100/5N	GAGTCCAGGCAATGCAATGAGG
GzC2H100/3N	GCAGCCACAGGGTCAAACTCGT
GzC2H100/with 5F	AGTTCTTGCTTCGTCTCGGGTATCG
GzC2H102/5F	TGCCACACCCACGTCTCTAACTT
GzC2H102/5R	gcacaggtacacttgtttagagTCTTGGCTCCCGAAGTACGAATAA
GzC2H102/3F	ccttcaatatcatcttctgtcgCATCATAGAACAGCATCACCATACC
GzC2H102/3R	CGAAGCAGAGACTTGGAAATGAG
GzC2H102/5N	CCCCTTGCTGGTTCTCGCTAC
GzC2H102/3N	CATATCCTGCATTCCACCAACACA
GzC2H102/with 5F	CTTGTCGCCCATGGGAGTAGG
GzC2H103/5F	CGGCCTATTGGTGGTGGTGGTA
GzC2H103/5R	gcacaggtacacttgtttagagTCAACATTCGGAGGCGGCA
GzC2H103/3F	ccttcaatatcatcttctgtcgGGAACAGGATGGGAATGGTTGG
GzC2H103/3R	GCGCCTCTTTTCCTCACCCTTGTA
GzC2H103/5N	AGTGCCTGGCGTCCTGTCCTG
GzC2H103/3N	GGCTGAGAGGCGGCACCAA
GzC2H103/with 5F	GGAACCCTGGGAACTGCCTGTG
GzC2H104/5F	GAGGGTGTCAGGGCAGAGGTATTT
GzC2H104/5R	gcacaggtacacttgtttagagACTGAATATGGCGACTCCGAATGA
GzC2H104/3F	ccttcaatatcatcttctgtcgTCGTTTAGCGCATTTACAGCCATAC
GzC2H104/3R	TGGCGTCAAGGGGTCGGATAAT
GzC2H104/5N	GCTGGCCACATCGATGGATTCTT
GzC2H104/3N	CGACGTCAGTGGTGCAGTAAAGTAGA
GzC2H104/with 5F	TCGTGCCACTTCTTCTTCCGTAAA
GzC2H105/5F	GGGCCAGCCAAGGTCACAGAC
GzC2H105/5R	gcacaggtacacttgtttagagTCGTCATGTTGCCCAGACTCAGA
GzC2H105/3F	ccttcaatatcatcttctgtcgACTTTTAAGCATGCGAGGAGCACTA
GzC2H105/3R	ATACTCGGTAAGGACATGGTTCATCAC
GzC2H105/5N	GTGCCGGCGATGACCTTATGA
GzC2H105/3N	CAATGCACGAACCGTCAGCTATGT
GzC2H105/with 5F	GGTTTCGGCGTCTCGTCTCTGA
GzC2H106/5F	CTAAAGTACGAGCCAGCGACACCA
GzC2H106/5R	gcacaggtacacttgtttagagCGTTCGCCCTCGGTTTTGATC
GzC2H106/3F	ccttcaatatcatcttctgtcgCCTGCGGCACATTCTTACCTGA
GzC2H106/3R	CCCTAATGAGACGCGGTTCCTAA
GzC2H106/5N	ACCAGAAAGAGCAAGGAGCCAATC
GzC2H106/3N	TAGCAACTGTCAAACGAGGTCATGAG
GzC2H106/with 5F	TGTCCTCTAGCCCGCCGAATCA
GzC2H107/5F	GGACGGGGGCAAGCACA
GzC2H107/5R	gcacaggtacacttgtttagagAAAACGCCAACTGGATAACGAGAC
GzC2H107/3F	ccttcaatatcatcttctgtcgCCGTGAACTGGCAATTTACTGACAC
GzC2H107/3R	ATGAAGAAATGGAGACCCCGTGTT
GzC2H107/5N	TGCATCACGGTGTCTCCCATTG
GzC2H107/3N	TAGATGGTGTAGATGCGACGAACGA
GzC2H107/with 5F	TGTTCGGCTCTAGTATACACCTGACAC
GzNot001/5F	TGTTCCATCGGGCTGTCGTATC
GzNot001/5R	gcacaggtacacttgtttagagCCTTGGAGCTTCACAGGGATAAATG
GzNot001/3F	ccttcaatatcatcttctgtcgCATGCATTACCAGGTTGCCGAGAA
GzNot001/3R	AGATCCCTCGAAAACCAACCTACG
GzNot001/5N	GGCGCTCCTTCATTCCACCAGTA
GzNot001/3N	CGAATGTACAGGCCATGATCAACACTA
GzNot001/with 5F	GTCGGCGTGTGCGTCAAGAGTAG
GzNot002/5F	TCCCCAGTAGTGACGCCAAGTT
GzNot002/5R	gcacaggtacacttgtttagagGGGGGAAACTTTATTAGGGGGATTA
GzNot002/3F	ccttcaatatcatcttctgtcgTCTGTCCTCGCTTTTGTTGTCCTATC
GzNot002/3R	CGCCATCTCCCACACCTTCACT
GzNot002/5N	CTTTGTGCTGGCCAGTAAAGTGAAC
GzNot002/3N	TGGCATGTCGCAAAACAATGAC
GzNot002/with 5F	TGTCGGGAGCTGCGTCGTTAT
GzDDT/5F	GGTAGGGATGCACAGTGGTCGTTA
GzDDT/5R	gcacaggtacacttgtttagagAAATGGCCGGTTTGGAAGTGTC
GzDDT/3F	ccttcaatatcatcttctgtcgGAGCAAGCTTGAGTGGTTATTGTCG
GzDDT/3R	GAGAGTAGGCGTAGGCGTAGTGACAG
GzDDT/5N	AAGGCTGGTATTATTCTGTGGACTGAG
GzDDT/3N	CATCTCAGTCTCGCCTCCAATCTTACC
GzDDT/with 5F	GCAATCATACCTCGGCGTTCTC
GzDNL/5F	TGTTGTTAGTTGCTGGGGCTTTCA
GzDNL/5R	gcacaggtacacttgtttagagATGACATTGGATATCTGAGAAGCGAG
GzDNL/3F	ccttcaatatcatcttctgtcgTTAGGTTTGGACGAGCTGAGATGG
GzDNL/3R	TGCGATCAGAGGTCCAACATAGGT
GzDNL/5N	ACATCCTCCGTCGACCACCTCAC
GzDNL/3N	TGATGCCATACTGCTCGTTGACACC
GzDNL/with 5F	GCATTTGGAGCAGTGAGGGATAGA
GzGATA001/5F	GGCTCTTACTGTCCTGCTGTGGTT
GzGATA001/5R	gcacaggtacacttgtttagagACGCACGCTCCGAACGAAAC
GzGATA001/3F	ccttcaatatcatcttctgtcgGCGGCCTGTCGAGTGTGCTTA
GzGATA001/3R	TTGGGTTTCCTTGGTTGAGATACG
GzGATA001/5N	GTGGGGAGCGTTGGGGGACTAA
GzGATA001/3N	TCAGGCAGGACAGGATGGGAACC
GzGATA002/5F	GAAGTACAGCATCTCGTGGTCTGGT
GzGATA002/5R	gcacaggtacacttgtttagagACACACTGATTTTGGGGGTTTCC
GzGATA002/3F	ccttcaatatcatcttctgtcgGGAGTAATCAGCATCAGAATCTCATG
GzGATA002/3R	TGAAGAGGGACATATGGGGGAACT
GzGATA002/5N	CGGATCAGACGATGCTTCCAACTT
GzGATA002/3N	TAATACCCCCTCCCACCCCTCTTT
GzGATA003/5F	CGAATCGAAAACGCAAAGGACTC
GzGATA003/5R	gcacaggtacacttgtttagagGCGGGACGACATTTGTAGGTAGAG
GzGATA003/3F	ccttcaatatcatcttctgtcgGTTCACAGCCTCAATTCACAACAA
GzGATA003/3R	CACCGCGTATTGCCTGAAGC
GzGATA003/5N	TCTGGGGGCTGGATTTCAAGGAC
GzGATA003/3N	GCAAGAGACGCTGCGACAACCTG
GzGATA003/with 5F	AAGATCTGCAAGGCCCGTTAGG
GzGATA004/5F	CCTCTCGCTGATGGCACTGGT
GzGATA004/5R	gcacaggtacacttgtttagagAGAGAATTGGGCAGAGAAAAGAAGG
GzGATA004/3F	ccttcaatatcatcttctgtcgGTTATGGTCTCGCCTGCTTCCTG
GzGATA004/3R	AGCTGTTCGTGGTTGATGATTCC
GzGATA004/5N	TGTCAGATGGGTATGGTGGGTGTCA
GzGATA004/3N	ACACATTGCACAGAAGCCCAGAGC
GzGATA005/5F	GTTTGACTAAGGCACGCACTATCG
GzGATA005/5R	gcacaggtacacttgtttagagGCGTTGGGCGTGATTCATTT
GzGATA005/3F	ccttcaatatcatcttctgtcgTGTCGAGTTGTAAAGGGGTTGAAG
GzGATA005/3R	GATGGTGAAACAATGCTGCTGATAG
GzGATA005/5N	TCGGAAGACAAGGCACATACAAAGGA
GzGATA005/3N	CCAATCGCCTCTGCCCGTTTTAC
GzGATA006/5F	TGCCGAAGTTGAATGGGATGTT
GzGATA006/5R	gcacaggtacacttgtttagagCACAAGAGTGGGAATGGTTGACA
GzGATA006/3F	ccttcaatatcatcttctgtcgGAATGGAAGGCTTGTGGTGGAG
GzGATA006/3R	GATGCCCTCGGTTGCTTGTTAC
GzGATA006/5N	TCGTGCACCATTTGTCCCTGAGC
GzGATA006/3N	CCGCGGATACCTGCAATGTCAC
GzGATA007/5F	GCTTTGGCCAGTTCTCTTCAGGT
GzGATA007/5R	gcacaggtacacttgtttagagCAGTAGATAGGGCTGGACTTGTTGAC
GzGATA007/3F	ccttcaatatcatcttctgtcgCTTGGCCACGATTAATGAGTAGCA
GzGATA007/3R	AATCCTTCCATCCGTTGTTCTTCTT
GzGATA007/5N	TCCATTTCCATTTCGTGCCTACTGT
GzGATA007/3N	GTTTTGCATTTATTCCGCTCCTTCA
GzGATA008/5F	GCGCCTGGCCTGTTTGTATGG
GzGATA008/5R	gcacaggtacacttgtttagagGGTAGGCTGCGTTGATCCATTAGTT
GzGATA008/3F	ccttcaatatcatcttctgtcgGACTTGAGGGTTAACCACGGCTATT
GzGATA008/3R	ATACGAGATGACGAAGGGGGATGA
GzGATA008/5N	CCTGTCGATGATGTGGGGAATGAC
GzGATA008/3N	GGCTCAGTAACAAACGAACGAACACA
GzGATA008/with 5F	GGGTGCCAGTGCGGGAGAT
GzGH/5F	CCATCGACGGTTTTCTCCCACTA
GzGH/5R	gcacaggtacacttgtttagagACTTTCGTCTGCGCCTGGAGT
GzGH/3F	ccttcaatatcatcttctgtcgTGACAAATGCTCTCGAACCACCTT
GzGH/3R	CCTGAACCCCGATGGCTTATGAA
GzGH/5N	GTATCGGGAGTGGCAGACATAAGTAG
GzGH/3N	ACCACTGGTCGAGATTGTGAGTGTG
GzGH/with 5F	TCGCGGAATGCATCTTGACTAA
GzHSF003/5F	CTGGAGTGGGTGTGGTAAGTGGA
GzHSF003/5R	gcacaggtacacttgtttagagGGAGCGACAGAATAGAATGGTGG
GzHSF003/3F	ccttcaatatcatcttctgtcgAGCGCCCTTGCCCATTCTAC
GzHSF003/3R	TGTCTTTTCCGAGCTACCCAATCT
GzHSF003/5N	CCGGATCGTGCACGCTCATA
GzHSF003/3N	CGCTTTTCTAATAGGCCCATCTCC
GzHSF003/with 5F	AGGTAGAGTGCGGAAAGGTGTCAG
GzGH/5F	CCATCGACGGTTTTCTCCCACTA
GzGH/5R	gcacaggtacacttgtttagagACTTTCGTCTGCGCCTGGAGT
GzGH/3F	ccttcaatatcatcttctgtcgTGACAAATGCTCTCGAACCACCTT
GzGH/3R	CCTGAACCCCGATGGCTTATGAA
GzGH/5N	GTATCGGGAGTGGCAGACATAAGTAG
GzGH/3N	ACCACTGGTCGAGATTGTGAGTGTG
GzGH/with 5F	TCGCGGAATGCATCTTGACTAA
GzGH/5F	CCATCGACGGTTTTCTCCCACTA
GzGH/5R	gcacaggtacacttgtttagagACTTTCGTCTGCGCCTGGAGT
GzGH/3F	ccttcaatatcatcttctgtcgTGACAAATGCTCTCGAACCACCTT
GzGH/3R	CCTGAACCCCGATGGCTTATGAA
GzGH/5N	GTATCGGGAGTGGCAGACATAAGTAG
GzGH/3N	ACCACTGGTCGAGATTGTGAGTGTG
GzGH/with 5F	TCGCGGAATGCATCTTGACTAA
GzAra001/5F	TGGCCTGCCAATGGATGAATAGT
GzAra001/5R	gcacaggtacacttgtttagagTGGGGGCGAGAGGCAGAATA
GzAra001/3F	ccttcaatatcatcttctgtcgCCGAAGTGAAGAAATGGGAAGAATC
GzAra001/3R	CATCCTTGAAACCATTGGCAGTAGTG
GzAra001/5N	GCCTGGCTGTCCTGCTGAGTGTG
GzAra001/3N	CTCTGAGCAGCCGCCACACG
GzAra001/with 5F	TAATCGTCCCAAGTGCCGTTATCT
GzAra002/5F	TGCGGAAGGGCCAGTTATTACC
GzAra002/5R	gcacaggtacacttgtttagagGCCATCACAAAACTGCATGACACTT
GzAra002/3F	ccttcaatatcatcttctgtcgGCTACATGCGGAACGAAAATACCC
GzAra002/3R	TGCAGGTGCGGCTCAAATACA
GzAra002/5N	CGAAAGCAACGGCGGAAGTC
GzAra002/3N	TGTGAGCAAGGCAAAGGAGAAGGT
GzAra002/with 5F	GACGGGTTAGAAGTCGAATAGAGCAG
GzAra003/5F	TTGCCATTTGAAAGACGACACCAG
GzAra003/5R	gcacaggtacacttgtttagagGTCTTTCCCTCATATTACCCCAGTTC
GzAra003/3F	ccttcaatatcatcttctgtcgGATGCTGAGCAGACAAAGCAGTACC
GzAra003/3R	CGCGACTTTGTGCCCCTGAT
GzAra003/5N	AATGAGAAGGACAAGCTGAATGACG
GzAra003/3N	GGGTCAAGGGTCCGGATAAGAAG
GzAra003/with 5F	ATTTCGCATTTAGCCGCATACG
GzAra004/5F	CAGCAGTGCTTCCGTCGCTTATA
GzAra004/5R	gcacaggtacacttgtttagagCGATGTTCCCCATGGAGGAGTAGAG
GzAra004/3F	ccttcaatatcatcttctgtcgAATGCGATTCGTGTCTACCTTCTACA
GzAra004/3R	CAGTGCAGCTGGAATGGAGGTC
GzAra004/5N	AGCGACGCCCCAACCTGAC
GzAra004/3N	TCTACGGAAAGCGGGCATAAATC
GzAra004/with 5F	CAGTATGGGCGCGGAGACCT
GzAra005/5F	CGAGACCATCGCCCGTGAGT
GzAra005/5R	gcacaggtacacttgtttagagCGTCGGATGGTTCGGGTTCTT
GzAra005/3F	ccttcaatatcatcttctgtcgGCTAAGTGGCTATTGTTCGTCAGGCT
GzAra005/3R	CCGGTGGTGTTTAGCGGTTTAG
GzAra005/5N	GGCGGCTTCGGTGGTAACAA
GzAra005/3N	TTTTATCCAACAACGACCCGAGTG
GzAra005/with 5F	CCATTGCGACCACGAGACCACT
GzAra006/5F	TCATGTTGGGTGTCGAGTAGAGCA
GzAra006/5R	gcacaggtacacttgtttagagTCGTTCGGCCTTGGGGATAAATC
GzAra006/3F	ccttcaatatcatcttctgtcgGGGAAGGGAAACTGGCAACACTAA
GzAra006/3R	TCTTCTGGTCTCTGGCCCTTTAGC
GzAra006/5N	GTCCATCCGTATTTGCCCACCTA
GzAra006/3N	CTGAGGGTCGCAAGATGAGTAAGAG
GzAra006/with 5F	CGTTCATGGATCTGGGACCTGTAG
GzAra007/5F	ACATGTTGCGCAAGTCGTCTATCG
GzAra007/5R	gcacaggtacacttgtttagagCAGCGTTGGTGTTGCGTGAGG
GzAra007/3F	ccttcaatatcatcttctgtcgGGCCGAATGAAAATGAGATACCAA
GzAra007/3R	GACAGGCCTGCAGCGTCAAAG
GzAra007/5N	TTCTGAGGCTTGCTTGCTGTGCTA
GzAra007/3N	ACAGCCGAGGGGTTGAAGTTGGT
GzAra007/with 5F	CTTTGTTGTTCGTACCGCATAGACG
GzAra008/5F	GACGGGAGGAACTTGCCACCA
GzAra008/5R	gcacaggtacacttgtttagagAGGGTGAGGGCGAGTTTTTGTAGT
GzAra008/3F	ccttcaatatcatcttctgtcgGAAGAGCGAAATCACTGCGTAGGA
GzAra008/3R	GCAACTTACAGGGGCTCATACGG
GzAra008/5N	GATGGAAGCGGCGTCTGTGC
GzAra008/3N	GGATCTTGCGCGTATCGTGACC
GzAra008/with 5F	TTCCGTGCCATTCGGAGTGAA
GzCCAAT001/5F	ATCATCGTCGCCAGTATCGTCTTG
GzCCAAT001/5R	gcacaggtacacttgtttagagTAGCAGCAGCCGAGTTTGTGTAGC
GzCCAAT001/3F	ccttcaatatcatcttctgtcgGATGAGGACGAGGGTTAATATGGTG
GzCCAAT001/3R	CGTATTCGATTCTTTCCCGTTCTG
GzCCAAT001/5N	TTTTAATCTGATGCTCCTCGTCCTGC
GzCCAAT001/3N	AGTCAATGATCGCTGCGTATGTCG
GzCCAAT001/with 5F	ATATGGCTTCCGCCCTTTTGAC
GzCCAAT002/5F	GGGAGGCCTTTCACCACGAC
GzCCAAT002/5R	gcacaggtacacttgtttagagCTTTTGCGCGAGCTGGATTTAC
GzCCAAT002/3F	ccttcaatatcatcttctgtcgAGGAAGGAAAGGAAGACAGAGACGAG
GzCCAAT002/3R	TCACCAACACAGTCGAACATCAGG
GzCCAAT002/5N	GAGCATGCGTACCCCAGTATCCAT
GzCCAAT002/3N	GGTGGTGATACGAAATGACGGAATG
GzCCAAT002/with 5F	CGGGGATGGTCTCAGCACTTATG
GzCCAAT003/5F	GACCGTATGTTAGCTCCAGTGTCCA
GzCCAAT003/5R	gcacaggtacacttgtttagagCATAGACAGGTCTTTGACGGGACTG
GzCCAAT003/3F	ccttcaatatcatcttctgtcgATTTGGGGAGCAGTAGAAAATGTCC
GzCCAAT003/3R	CAGGTGGAGGAGTTGTGGGATTC
GzCCAAT003/5N	GGTTCTGGTATTTTTGGCGGGTTTAG
GzCCAAT003/3N	TCCCCTGCTAGCAACAATAATGGTATC
GzCCAAT003/with 5F	GTTGGGATTTGGAGGGTGGATG
GzCCAAT004/5F	GCTGGCGCAATGGGGAAAAA
GzCCAAT004/5R	gcacaggtacacttgtttagagTAGTGTTGTAAGGCATGGTGGTTGAT
GzCCAAT004/3F	ccttcaatatcatcttctgtcgAAAATCACCAGAGACGCCAGAGCA
GzCCAAT004/3R	TGGATGTGGCGTTGTTGGAGTT
GzCCAAT004/5N	TGTACCATTCCCTTCTCCCCAACAG
GzCCAAT004/3N	TTATCGAGAAACCAAGAGCAATCACTC
GzCCAAT004/with 5F	ACGGGGCTTGCGGTCTAGCTT
GzCCAAT005/5F	GTGTAAAACTCGGCTTCGTCCTCA
GzCCAAT005/5R	gcacaggtacacttgtttagagGCCGGGCTAAAATTACCAAAGTCC
GzCCAAT005/3F	ccttcaatatcatcttctgtcgTTGTTTTTGGGATGTGTCATGAGAA
GzCCAAT005/3R	CACCTGTGAGAACTAATGGAAAACCTC
GzCCAAT005/5N	GCCTACCAGCCTGCCTACCACA
GzCCAAT005/3N	CAGAGGCCAACTTTTCTGTTACCCAC
GzCCAAT005/with 5F	TCCTGAGTGGGACCGTTTGAGTAA
GzCCAAT006/5F	TTTTGATCGAGGCCCGTGCTA
GzCCAAT006/5R	gcacaggtacacttgtttagagAGCTAGGCTTCGCGATGATGTGT
GzCCAAT006/3F	ccttcaatatcatcttctgtcgGCCACAACGGTAATGCTCCTGA
GzCCAAT006/3R	TTCTAGCACAGGAAGGGCGGAT
GzCCAAT006/5N	TACCTGCTAACGCGGGCTGTGA
GzCCAAT006/3N	TTTGCGACGTTTGGTGGGACTCT
GzCCAAT006/with 5F	GCTATAGGGAGCCAGCGGTCTTG
GzCCAAT007/5F	ACCCAACAAGTTCGCAGATACCTCT
GzCCAAT007/5R	gcacaggtacacttgtttagagCGGGAAGGAGACGGATGGTTACT
GzCCAAT007/3F	ccttcaatatcatcttctgtcgCAGCCACTCAGCCCACTTCAAG
GzCCAAT007/3R	TGCGTCTCTGTTTGTGATGTTTGTTC
GzCCAAT007/5N	CTTCAGTGGTATCGCCTTGGTATGG
GzCCAAT007/3N	GCTGCGGGCTCTGAAATGTTATG
GzCCAAT007/with 5F	GGGAAATAAAAGCGGCAACAGAAA
GzCCAAT008/5F	TGAAGGGCGAGAAGATGCTGTTGT
GzCCAAT008/5R	gcacaggtacacttgtttagagAGTGTCGAAAGGCTTGGTTGTGAT
GzCCAAT008/3F	ccttcaatatcatcttctgtcgCTCCCCAACATCCACCAAAGTAAG
GzCCAAT008/3R	CGAGCCGCCTTGTCAGTAATAACC
GzCCAAT008/5N	GGGACATGCCAGCCCCTCTTT
GzCCAAT008/3N	TGGAAACACCCAGACCCTTACACTC
GzCCAAT008/with 5F	ACTTGCCGCCGCCAGTCATT
GzHMG001/5F	CCTTGCGACGCTTCTCAACTGTG
GzHMG001/5R	gcacaggtacacttgtttagagGTAATGGCGTGCCGTTTGTTTTTC
GzHMG001/3F	ccttcaatatcatcttctgtcgTCTGCTGGACCTAGGCGAGTTATG
GzHMG001/3R	TCTGGCAACCTGGAGGCTAAGTAA
GzHMG001/5N	TGGTAATGCTGATACCGAAGAGGGC
GzHMG001/3N	GCTGAGGCCATCTACAAGGACATC
GzHMG001/with 5F	CGGTGTTCCTTTCCTTTTGATTCC
GzHMG002/5F	TTGAACAGGCAAAAGAAGAAAGGAAT
GzHMG002/5R	gcacaggtacacttgtttagagTTAGGCATTTTGATTGTGTTCTGTGA
GzHMG002/3F	ccttcaatatcatcttctgtcgAGGCCGATCAGGAAGAAGAGGAGT
GzHMG002/3R	CAACGTGTACGGTGAAGAGTGTGG
GzHMG002/5N	GGCAGGGAGGAGGGTGTCAGTAG
GzHMG002/3N	CCAGGCCAATGCATGAGGAGATA
GzHMG002/with 5F	TTACCCTTCTTGGCCCGCTTAGTT
GzHMG003/5F	GGGCTCGGAACCTCGTATCG
GzHMG003/5R	gcacaggtacacttgtttagagGGATTTTAATCTCCTGCGGGTGTG
GzHMG003/3F	ccttcaatatcatcttctgtcgTTACATGTAGCCAAAGAACGAGCATAG
GzHMG003/3R	GGGCTCGCCAAGATAAACACCG
GzHMG003/5N	CTGTACTTGGCGTTAATGCTGTCCC
GzHMG003/3N	ACGTTTGCAGGCTGGGGTGTT
GzHMG003/with 5F	ACCGTGGTCTCGTCGTGTGG
GzHMG004/5F	GCTCTTCCTCTTCGCCAATCTGC
GzHMG004/5R	gcacaggtacacttgtttagagGGTGGCACTAGCTTCCATGGTTATT
GzHMG004/3F	ccttcaatatcatcttctgtcgAGTCGGGAAGCAAGTTACGCAGAA
GzHMG004/3R	TCAAGAACAAACCGCAGATGAACC
GzHMG004/5N	GCCTCTTCTCCAACATCACCGTCTA
GzHMG004/3N	AAAGGCACACCAAAAGACGGAACA
GzHMG004/with 5F	TCATTGATTGCCATAGAAGACGGTC
GzHMG005/5F	AATGCGCTGTAATCCGAGGTTTG
GzHMG005/5R	gcacaggtacacttgtttagagCGCGTTGATGGGGGATGATTTACT
GzHMG005/3F	ccttcaatatcatcttctgtcgCTGGACTGTGTACGATGCCTATGTTG
GzHMG005/3R	GGTCTTGTCGATGCGCTCCTTTAC
GzHMG005/5N	CGAACCTTGAGCGCCAGTAGTG
GzHMG005/3N	CTATCATGACAGGCGCAAAACCAA
GzHMG005/with 5F	GCTGGATGTGCTGAGGAATAGGAAC
GzHMG006/5F	GCAAGTGTGGTTTGGGGTAGGC
GzHMG006/5R	gcacaggtacacttgtttagagGCGACGGTTTTGGAATTGGTAGTA
GzHMG006/3F	ccttcaatatcatcttctgtcgCCTTCTATCAGCACAGCGTCAGATC
GzHMG006/3R	ATGGTCACAATCAGGTCGCTTTAGC
GzHMG006/5N	TGATGGAAGAATCGCACGCATA
GzHMG006/3N	GCCACTTTCCCCTCCGTAGTTCTG
GzHMG006/with 5F	TTCAGGTTTCTCAGTTGCGTCGTG
GzHMG007/5F	CAATGGCACCAAGCAAAAGGACTC
GzHMG007/5R	gcacaggtacacttgtttagagGCCGAGAGTTGACAATGACAGGTG
GzHMG007/3F	ccttcaatatcatcttctgtcgTGGGAGCATCATGAGAGCGTTGT
GzHMG007/3R	CGACCGTTGAGATGAGATGAAATGA
GzHMG007/5N	ACGCAACAGCCAGAGGGAAAGACT
GzHMG007/3N	CGAAAACTGGAAGGGCGAGACT
GzHMG007/with 5F	ACCTTCTGGGTGCTCTCCTCCTTA
GzHMG008/5F	CAATGGCACCAAGCAAAAGGACTC
GzHMG008/5R	gcacaggtacacttgtttagagGCCGAGAGTTGACAATGACAGGTG
GzHMG008/3F	ccttcaatatcatcttctgtcgTGGGAGCATCATGAGAGCGTTGT
GzHMG008/3R	CGACCGTTGAGATGAGATGAAATGA
GzHMG008/5N	GCAACAGCCAGAGGGAAAGACTC
GzHMG008/3N	CGAAAACTGGAAGGGCGAGACT
GzHMG008/with 5F	CTTCTGGGTGCTCTCCTCCTTATTG
GzHMG009/5F	CGTAATCCAGAGGCAGACCGTATCG
GzHMG009/5R	gcacaggtacacttgtttagagGCGTGAAGGTGTGAGCTTTGCTG
GzHMG009/3F	ccttcaatatcatcttctgtcgCCCTCCCCACCTTACCAAGAACC
GzHMG009/3R	GACGTATCGGAACCTGTATCTAAAACGC
GzHMG009/5N	GCGCGAGAGGCAGACAGTAGAATAAC
GzHMG009/3N	ACATCAAGCGCAATCAACAGGTCA
GzHMG009/with 5F	ATTGGAGTTGCGGATGAGGTGAG
GzHMG010/5F	CCCCCTCGTCCGTTAGATTCTG
GzHMG010/5R	gcacaggtacacttgtttagagAATGCTCCTGCCACTGTCTACGAT
GzHMG010/3F	ccttcaatatcatcttctgtcgAGACCGAACAAGGTCTCCAGTGAT
GzHMG010/3R	CCTCGAAAAATAATGCCGCTTGTA
GzHMG010/5N	GCACTATCGCCGTCCCCACAG
GzHMG010/3N	TGGCATGACAGGATCGAGAGTGAAC
GzHMG010/with 5F	AGGCCTCCACCGTAACCTATCTTT
GzHMG011/5F	AAAGCGCCCCTACCGTTCGT
GzHMG011/5R	gcacaggtacacttgtttagagTTGGGTTGGTCTCTGTTTCTGGTC
GzHMG011/3F	ccttcaatatcatcttctgtcgGCGAGAACCTGGAAGTGATAGATTGG
GzHMG011/3R	CCTTTCCATCGACCATCTCAGTAGG
GzHMG011/5N	CGCATTCATCGCAAACACTACACA
GzHMG011/3N	GCTCAAAGGGATAAATGGAAAGTGC
GzHMG011/with 5F	GCTTCAGGTTCAGCGTCGTGTTCT
GzHMG012/5F	AGGAGTCAAAGGCCAAAAGTGACC
GzHMG012/5R	gcacaggtacacttgtttagagCGCGAGCATAGAAAACGGTAGGTGTA
GzHMG012/3F	ccttcaatatcatcttctgtcgAAGACGACTAATGCCGAGCCTGAG
GzHMG012/3R	CAACCCCAATCAATCACTTTCACG
GzHMG012/5N	GAGGAAGATCCCGAAAAGGTGGTAT
GzHMG012/3N	GGACTAGGAGGTTCTTGCGTGTGG
GzHMG012/with 5F	CGGATTCTCCCAATGGCGACT
GzHMG013/5F	TCAGTTCCTGGCAATGTGACGG
GzHMG013/5R	gcacaggtacacttgtttagagGCGCGTGGTGGCATCGTA
GzHMG013/3F	ccttcaatatcatcttctgtcgCACATTCCCACGATCTCAAGCG
GzHMG013/3R	TGCGCACGTGGTCAAGATTCC
GzHMG013/5N	GCCTCATGCTCGCCACTCCTT
GzHMG013/3N	CGTCCCCGTAAAACCTCTCAATAAGC
GzHMG013/with 5F	TACCGCTGCCAGTTGCTTTACC
GzHMG014/5F	CATTTCGCTGCTATTCCGTTCTGT
GzHMG014/5R	gcacaggtacacttgtttagagCGCGATATAGCTGAAGGTGTAAGGC
GzHMG014/3F	ccttcaatatcatcttctgtcgCAGTCAGCATGGCATTGGTGGTAA
GzHMG014/3R	ACGTAGAGGGCTTCAAGGTAGACAGC
GzHMG014/5N	AGCTGGTTGATGGCGAGGATAAGG
GzHMG014/3N	CGTCATTGGCCAGGAGGGTGAG
GzHMG014/with 5F	TGGACTGTTGGTGTGACTTGTTGG
GzHMG015/5F	CGCCTCGGACCGTTTTTCAGA
GzHMG015/5R	gcacaggtacacttgtttagagGCCAAGCCACTCGACCAAGAC
GzHMG015/3F	ccttcaatatcatcttctgtcgCCTGCGGCCTTTTATTTCCTTTGT
GzHMG015/3R	TGAGACGTTGTTGCAGAAGAATGG
GzHMG015/5N	CTCGTCAGTGCCGTACCAATCCA
GzHMG015/3N	GGCCTCAGCACTCAAAACAGACTCAT
GzHMG015/with 5F	ATAAAAGGCCGCAGGGGATTC
GzHMG016/5F	GCGTCGGGCTGGCTCACATT
GzHMG016/5R	gcacaggtacacttgtttagagGGCGTAACCAAAGAGATGACCTGTG
GzHMG016/3F	ccttcaatatcatcttctgtcgTTGATTGCACCGCGTTGTAAGAGT
GzHMG016/3R	GCATCTAATTCAGCCCTCAAAACCTCT
GzHMG016/5N	GGATGGGATTGGGGGACACA
GzHMG016/3N	CTGGGTTGGGGTGAAAGAATGTC
GzHMG016/with 5F	GAGGAGTGGGCCGGGGTCATA
GzHMG017/5F	CCCAAGCCAACACGTTTTCAGGAT
GzHMG017/5R	gcacaggtacacttgtttagagAGCGCGGTCAAGGGTAGGTGTTTA
GzHMG017/3F	ccttcaatatcatcttctgtcgGGCCATGCACGTACTCGAAGGA
GzHMG017/3R	GAGAGGCCGAGCATTGTGAAGC
GzHMG017/5N	GGACGACCCGAACCCATACCTAA
GzHMG017/3N	GCATGGGCTAGTTTCGTGAGGG
GzHMG017/with 5F	TCGGGTGTGATAGACTTGTGAGGC
GzHMG018/5F	CATACCCGCAAGGGGAACGACT
GzHMG018/5R	gcacaggtacacttgtttagagGCATGCAGTTAGTGAAGAGCAAAGAA
GzHMG018/3F	ccttcaatatcatcttctgtcgGGTTGTGGTTGGCGATTAGGACTG
GzHMG018/3R	CTATGAAGGACCGTGAGGCAAACA
GzHMG018/5N	AGACGAACATGGCGCATTCAGA
GzHMG018/3N	CTTACGGAAGCACGAACGGGAA
GzHMG018/with 5F	TGTGTTATTCGTGGTGCTATGGTACC
GzHMG019/5F	CTTGAACTTGCGGATATGCCAGAG
GzHMG019/5R	gcacaggtacacttgtttagagATCGCATCGTCACCGTGTCTATTC
GzHMG019/3F	ccttcaatatcatcttctgtcgGGTGTAGGGAGATATAGTGGCGGAG
GzHMG019/3R	TGGGTCATTGAGGGGGATTTCT
GzHMG019/5N	GAGCAACGACGGCAAATCCA
GzHMG019/3N	AATAACGCCGCGACTCCAAAGCT
GzHMG019/with 5F	GCGGTCCTCGGTCGGCTAAC
GzHMG020/5F	AGAAAGGCCGTGTGGATGAAGGAC
GzHMG020/5R	gcacaggtacacttgtttagagGCGTCAATCGCTTTCAACCTCTTA
GzHMG020/3F	ccttcaatatcatcttctgtcgTAGACGGCGTTTGGTGGGTTTACA
GzHMG020/3R	CGGACTGAGGGAACGAGAACAAT
GzHMG020/5N	TGGAATTGATTGATGGCGATAAAAAC
GzHMG020/3N	TAGTACCAGCGACGCAGCATTGAG
GzHMG020/with 5F	AGTTAGCGAGGCCACAACCGAA
GzHMG021/5F	GACCCTGTTCCTGCCCTCCATTA
GzHMG021/5R	gcacaggtacacttgtttagagCAAGATCAGAAGACATACAGCACGGC
GzHMG021/3F	ccttcaatatcatcttctgtcgGGTTTCGGAACAACTCCCAGCC
GzHMG021/3R	GCAGGGATTGGACAGCGGAGAT
GzHMG021/5N	GACCGACCTGCAGCCAAACATAAC
GzHMG021/3N	CCAGACTGTGATAGGCAATGGGTAGA
GzHMG021/with 5F	ATCCCACTCATCAAATCCTTGCTCA
GzHMG022/5F	GCGAGGGCAGCAATGACACG
GzHMG022/5R	gcacaggtacacttgtttagagCACGCTTGTGGGTTGATGAAATG
GzHMG022/3F	ccttcaatatcatcttctgtcgGGCCCTATTCTCCATTTACCTACGTT
GzHMG022/3R	CAACGGCATTTCTCAGTGTAACCAAC
GzHMG022/5N	ACCAGTTGCTTCGGTGGCTTTC
GzHMG022/3N	CCCGGCAAGGCTGAAACTGAAG
GzHMG022/with 5F	CCGCGAGGACGACCAGTAGG
GzHMG023/5F	TGACATGGATGCGGGGAACAC
GzHMG023/5R	gcacaggtacacttgtttagagAGGCGATCGCTGGGACCTTC
GzHMG023/3F	ccttcaatatcatcttctgtcgGTGTTTCATCAGCGGGACCTACC
GzHMG023/3R	ACGAACGTGATTGAGATGTCTTGATTT
GzHMG023/5N	TATTGCCTTGCCCCCTTCTGCTAT
GzHMG023/3N	GCAAGAACCGCACACCCCTACC
GzHMG023/with 5F	CCTGCTTCTCCTCCTCCGTTCGTA
GzHMG024/5F	AGGGGCCATGGCATTCTCTAAAA
GzHMG024/5R	gcacaggtacacttgtttagagGATGTTGCGCGATGTTGGGTTT
GzHMG024/3F	ccttcaatatcatcttctgtcgGCCGTCGTGAGCTAGATGAGTCC
GzHMG024/3R	GCGGCCGAGCGATGAGTGT
GzHMG024/5N	TTGGCGTGGGAGAACAAGGTAGT
GzHMG024/3N	GGAAACGGCCTGACCTGACAC
GzHMG024/with 5F	GTCAGTCGAGAACGGTGAAGTGC
GzHMG025/5F	GGAACAGCCGACATCAACAAGACTA
GzHMG025/5R	gcacaggtacacttgtttagagCCATTGTAAGTTTGCAGGAGTCGTG
GzHMG025/3F	ccttcaatatcatcttctgtcgTCTGACGATTGAGGGTGAAGGATAGAT
GzHMG025/3R	CCATAGCGGGGTCAACTCGGC
GzHMG025/5N	ACGCCACCCGTTATTTAGCAGC
GzHMG025/3N	TCATTTCCACCCAGACCCCTCAC
GzHMG025/with 5F	GCCTTGGAAGTACGTGCTGTGGTG
MAT1-1-3/5F	CTTACAGCATCATCAGGGCACTCC
MAT1-1-3/5R	gcacaggtacacttgtttagagGCGATCGGCTGTAGATTATGGTGAT
MAT1-1-3/3F	ccttcaatatcatcttctgtcgTGAGACTCCAGAGACACAGGCTTACTG
MAT1-1-3/3R	GGTCGCAAAGCTCCTGTCCTCT
MAT1-1-3/5N	CGAATTGTCGGAAGATAGTGAGTGCTG
MAT1-1-3/3N	CTGAAGGGATCAAGGAAAAGTCAGGT
MAT1-1-3/with 5F	GTGTGAGGCAACATACCACGAGC
MAT1-1-1/5F	GTACTAAGCAAGATCCGAACCACAGC
MAT1-1-1/5R	gcacaggtacacttgtttagagTATTGTTGGAGGGAAAGGGGTGTG
MAT1-1-1/3F	ccttcaatatcatcttctgtcgCACATGTCGGGCACGGAATC
MAT1-1-1/3R	GGCAGGGCGGAGTGTTTGA
MAT1-1-1/5N	CACTTGCGGCATCGTCTACAGTAAC
MAT1-1-1/3N	GTCCTGCTGGCGTTCTGAGAGTTG
MAT1-1-1/with 5F	GTATTGGGGCTTCATTCGGACTTA
MAT1-2-1/5F	TTCGACCACTGCACAACAAACATT
MAT1-2-1/5R	gcacaggtacacttgtttagagCTCATCAACATAAGGGTGCTCATAGTGA
MAT1-2-1/3F	ccttcaatatcatcttctgtcgGAGTAAGTTGTCTCAAGCTGGACGTAGA
MAT1-2-1/3R	TCACGCCCACCCCAATCTCTTA
MAT1-2-1/5N	TTCGATGCCTACCACAGCCACAAA
MAT1-2-1/3N	CTGGCCTTTGCCACGGACTCT
MAT1-2-1/with 5F	CTTGCGGTAGAGGATGTAAGCGTT
GzHMG029/5F	CTTTTTGTTTTGTCAGTTCGTCTTGGC
GzHMG029/5R	gcacaggtacacttgtttagagAGCATGGCATAACGGGCATAGGTA
GzHMG029/3F	ccttcaatatcatcttctgtcgCGGTGCCAGTTTCCTTCACTAAGAG
GzHMG029/3R	AAATTATTGGCCTTGGGTGGAGTT
GzHMG029/5N	GAGAGTGATGACGCAGAACGACAGG
GzHMG029/3N	CCGCGGCACAGAGATCCTAAGT
GzHMG029/with 5F	GAAGCATTTTCATCGCGTAGTGTCA
GzHMG030/5F	GGGGGTGGATTCGCTGGTGTATA
GzHMG030/5R	gcacaggtacacttgtttagagGTTGTGAGTGTGCAAGGAAATGGTT
GzHMG030/3F	ccttcaatatcatcttctgtcgCCTGGATAGCGATACCTATGAGCAGAT
GzHMG030/3R	GTTCCCTCAGCACGCCCACTA
GzHMG030/5N	CTGCACAACTAGCGTCGGGTCTC
GzHMG030/3N	CTGCGCCCCTACCGTCACC
GzHMG030/with 5F	CGGCCCTGGTTCTTGTTCGTC
GzHMG031/5F	CGCCAAATAAATGTCAACCAGCACT
GzHMG031/5R	gcacaggtacacttgtttagagCGTTTGTTCGGGTTCGGTTTG
GzHMG031/3F	ccttcaatatcatcttctgtcgGAAATGCTTGCGTAAGGAGTGACG
GzHMG031/3R	AGGGCGTTCTTGGGATTTGTCA
GzHMG031/5N	CATTGCACGCATGTAACCACTGAC
GzHMG031/3N	TTGCCATCCCTCAAAAGACTGCT
GzHMG031/with 5F	AGGGAATCTGCCAAAGGTACGTCTT
GzHMG032/5F	CATGGCTCCCCTGGCATACC
GzHMG032/5R	gcacaggtacacttgtttagagACCCTTTGACCGTTGTGCGTTTAG
GzHMG032/3F	ccttcaatatcatcttctgtcgCACGATATTGCCCTTTCGGTAGAAG
GzHMG032/3R	ACTGGGTGTACTGACAGTCGGCAC
GzHMG032/5N	ATCATCCAGCCTAAGACGCCTACG
GzHMG032/3N	ATGGCACACTGGGAAAAGGCAG
GzHMG032/with 5F	TGTTGTTGACTTGCGCCCACTTC
GzHMG033/5F	AGTCGGATAGGGAGATGGGAAGGA
GzHMG033/5R	gcacaggtacacttgtttagagAGGCTCGGGTTCGGATTCAGATT
GzHMG033/3F	ccttcaatatcatcttctgtcgTCCCCCCTGGTCCTTTCTCAATA
GzHMG033/3R	TTGGAAGGTCGAAAGAATGTGCTC
GzHMG033/5N	TCGTGGACTGAGGGTGGGATGTA
GzHMG033/3N	CGGTGTCAAGGCGGGATTCTC
GzHMG033/with 5F	TTGGACTCCTTCGGTTGAGCAGTAT
GzHMG034/5F	TGACTGCGGGCCTCAATCTGG
GzHMG034/5R	gcacaggtacacttgtttagagACTCGGCGAAAGAAACATCATCCT
GzHMG034/3F	ccttcaatatcatcttctgtcgGAAGACAACAGCTGCTCCTGCTCC
GzHMG034/3R	GCTGAAGGCGTGGAAATGTAGCA
GzHMG034/5N	TTTGCAAGCCGGGGATAAAGTT
GzHMG034/3N	ATGAGCAATACAAGCCAACAGGATG
GzHMG034/with 5F	CTTCGGCAGGTCTTTCAGTGGA
GzHMG035/5F	AGGGGCTGAATGGCTGACGA
GzHMG035/5R	gcacaggtacacttgtttagagGGTTTCCCCTATCAAATCCAGTGAT
GzHMG035/3F	ccttcaatatcatcttctgtcgGCGATAGCGATGTTGGGTTCTGA
GzHMG035/3R	AAGCTACGAGAGGATGAAAACTGGG
GzHMG035/5N	GCAAACCAATCGCGGTAGGTAACT
GzHMG035/3N	ACACCTCATTCCGACCTTACACGA
GzHMG035/with 5F	GCTTTGATGGTTGCAGGGGTTC
GzHMG036/5F	TCAGTTCAATTCGCCCCAGACG
GzHMG036/5R	gcacaggtacacttgtttagagGATTGGATAGGCGAGAAACCATAGC
GzHMG036/3F	ccttcaatatcatcttctgtcgTTTGAGGAGCCTGCCGTAACAC
GzHMG036/3R	GGCCACCCCGACCTCTACG
GzHMG036/5N	AGCTTCTGGTGGTGCCCCTGAG
GzHMG036/3N	GGAGTCCACAAGCAAAGCACGAT
GzHMG036/with 5F	GGGCGCAACGGCTTCTTTAGTAG
GzHMG037/5F	AAATCCCTACACGCCAAAGAACACT
GzHMG037/5R	gcacaggtacacttgtttagagCGTTGGCGGTGGAGGTGAG
GzHMG037/3F	ccttcaatatcatcttctgtcgAAGCTCTGGCCGAGGGGGT
GzHMG037/3R	ACGTGCTGCCGCTACTGATAAAAT
GzHMG037/5N	TGCTGGGGAGGAAAGTCGTAGTAAT
GzHMG037/3N	ACACTTGTACATAACGTGGGGTCAGAA
GzHMG037/with 5F	CGCCTGGTGTGGGAGTCGTG
GzHOME001/5F	TGCAGCAGCCCATACATAAATACGT
GzHOME001/5R	gcacaggtacacttgtttagagGCCGATGCAGCGTGTCTGTC
GzHOME001/3F	ccttcaatatcatcttctgtcgCAGTTGTACGGTTTGCTTGGCTTATC
GzHOME001/3R	CAAGAGAAATCCCCAAGCACTACCG
GzHOME001/5N	CGGAACACGGACTTTGGTAGGAAT
GzHOME001/3N	CGTTTTTCTGCCTGACGGTATGGAC
GzHOME001/with 5F	CGTCGACCGTTGATTGGGATTG
GzHOME002/5F	CGGTGGTGAATGGCTGTGTTAGT
GzHOME002/5R	gcacaggtacacttgtttagagATAACAAGACGGCGGCAAGACA
GzHOME002/3F	ccttcaatatcatcttctgtcgCCTTCCTCCACCCACCACTGT
GzHOME002/3R	AGAAAACCCATGCTCCCACGAT
GzHOME002/5N	CTTGCCAACGTTGAAGAAAGTGC
GzHOME002/3N	GCATCGGCACTCTGTTCTGTCTT
GzHOME002/with 5F	GAATAGTCGGGACATCGGTTGG
GzHOME003/5F	GGGTGAAGTCCTGTAGGCGTGAGA
GzHOME003/5R	gcacaggtacacttgtttagagTGTGTAAGTCGCGTGAAGGCTGAA
GzHOME003/3F	ccttcaatatcatcttctgtcgGACAGTTTCCAGTGCGACTCTCGA
GzHOME003/3R	CATACTCTGGGGCATTGGACCTTA
GzHOME003/5N	ACCGAATCGAGCTCAGGACAGAAT
GzHOME003/3N	AATTGCGACCCAATGAGATCCAC
GzHOME003/with 5F	TTAGGAAACGCACGGGTAGCAG
GzHOME004/5F	GCACACCCCATCTGACCCCT
GzHOME004/5R	gcacaggtacacttgtttagagGGTGCAAATCGAATAGCAGTAGGC
GzHOME004/3F	ccttcaatatcatcttctgtcgGCTGCCCTCAACGCTTCATTC
GzHOME004/3R	GGAGTTGGGCCCGCTCAG
GzHOME004/5N	GAATACTTGGTTGTGCTCCGTGATG
GzHOME004/3N	TGTCAGCTGCTCGACCCTACG
gHOMEO004/with 5F	GCTAGATGCGTTACGAGATGGTTC
GzHOME005/5F	CACGGCTTGTTTGGTGTGGACA
GzHOME005/5R	gcacaggtacacttgtttagagGAAGGAGGTTCTTAGTCGGAAGGGA
GzHOME005/3F	ccttcaatatcatcttctgtcgGCATAAGACTGAAGGGAGGATAACCAA
GzHOME005/3R	GGTTCAGAAGCCAGCTACCGATTGT
GzHOME005/5N	GCAAAGCTGTGCTTGAAATGGAAAG
GzHOME005/3N	GTGGCGTGTGAGTTCGAGTGTTCT
GzHOME005/with 5F	GGATAGCGGGATGGAGTGGTCT
GzHOMEO009/5F	GGACGACCAAGGACGAGACAAA
GzHOMEO009/5R	gcacaggtacacttgtttagagCCATATCCGTGGCCATTTTTGA
GzHOMEO009/3F	ccttcaatatcatcttctgtcgCCTTTTTACCAGGTTTGATGCC
GzHOMEO009/3R	CGGACACTATTATCGCCCACC
GzHOMEO009/5N	ACCTACGTCCCTTTTGTGTCCTCTC
GzHOMEO009/3N	ACAACCAAATCAAAACCTCGCAGTA
GzHOMEO009/with 5F	CGTCGCGAAGCAGAGTTACCA
GzHOMEO010/5F	CCCAAAGTTCCAACGCCACA
GzHOMEO010/5R	gcacaggtacacttgtttagagCCTGTTCGATTCGTCCATTTTGAT
GzHOMEO010/3F	ccttcaatatcatcttctgtcgATGGGGACAGACTGATACGGCA
GzHOMEO010/3R	TCTGGGATTTCGACGGTGTTTATT
GzHOMEO010/5N	GTCAAAGCGTGCAGATCTATTCCTC
GzHOMEO010/3N	AGCTACTTCAATGGCTGGGTCTCA
GzHOMEO010/with 5F	ATTGGTGACCTGCTGCCTGTTG
GzHOMEO011/5F	TGGTCTGGACTCCCTGTGATTTTC
GzHOMEO011/5R	gcacaggtacacttgtttagagGGCCAGGTCACGGGTTTGTAG
GzHOMEO011/3F	ccttcaatatcatcttctgtcgGCGTTTAAAAGGGATGTTGGTATTG
GzHOMEO011/3R	GCTCGCATCAAGCCAGTCGT
GzHOMEO011/5N	TCTCGGTCAACGCTAAACTTCTCAC
GzHOMEO011/3N	TGAGAGTTTATTCTTGCCGACGATG
GzHOMEO011/with 5F	GGAGTTGGTTGCGGCTGTG
GzHOMEO012/5F	GCGGCAACGGCTACTAAGGAT
GzHOMEO012/5R	gcacaggtacacttgtttagagCAAGGGTAAGCGCTGATGTGGA
GzHOMEO012/3F	ccttcaatatcatcttctgtcgTCAGTCCAAGGCCTAGAACAGAACA
GzHOMEO012/3R	AAGACGAGTACGCCCATTTTCAGA
GzHOMEO012/5N	CACCCTCTTGGTTGTTCCGTGA
GzHOMEO012/3N	TTTCGGGACCAAATTGAGTATGCT
GzHOMEO012/with 5F	AGGGCGCAAAAGCTAAAGTCATC
GzHOMEL009/5F	CCCAGGGGTGCTCGTTGTGTAGA
GzHOMEL009/5R	gcacaggtacacttgtttagagCGAAAGTCGTCGTATAGGCTGGTC
GzHOMEL009/3F	ccttcaatatcatcttctgtcgCTGAACGTGGACTCCTCGGGTAAT
GzHOMEL009/3R	TTCTCGTCTCTTCCTTCGCTTCAA
GzHOMEL009/5N	TGTACGGGGTTCGATGGATGTTTG
GzHOMEL009/3N	TGTCAAGCATCGGGTCAACTGTC
GzHOMEL009/with 5F	CTGGGCTGGGGATGTTCACG
GzHOMEL012/5F	TTGTCCTGCCTCTTCTGGTTTTGA
GzHOMEL012/5R	gcacaggtacacttgtttagagGGGGGATATTGGGGATGGAGAG
GzHOMEL012/3F	ccttcaatatcatcttctgtcgGGCATTTCTGGTTTCCGTCAACA
GzHOMEL012/3R	CGGGACGTCTTGAGGCTTGAG
GzHOMEL012/5N	TCTTCAACGATCTCGGTAGTGGACG
GzHOMEL012/3N	GTGGCGTTGGACCTGAAAGATGTA
GzHOMEL012/with 5F	TTTGGTGACGCGCCGACAT
GzHOMEL013/5F	CACAGTCCTTGGCTCCGAACG
GzHOMEL013/5R	gcacaggtacacttgtttagagGAGATGCTCTGTCATGACGAGGGAG
GzHOMEL013/3F	ccttcaatatcatcttctgtcgGATGATTTTGTGCGGATGACTGGT
GzHOMEL013/3R	TGGCGAAACAAACGGAAACATAAA
GzHOMEL013/5N	GGCGAGTCACCGTCCACCTG
GzHOMEL013/3N	GTCGACCCAGAAGAGACCCCTAAA
GzHOMEL013/with 5F	GGCGCTGGTAGGCCTCTCAAGT
GzHOMEL016/5F	AATGCCGTCTGGTGGAATACTCGT
GzHOMEL016/5R	gcacaggtacacttgtttagagCAAAAGGGTACTGGCTGGGTCTGA
GzHOMEL016/3F	ccttcaatatcatcttctgtcgACGGCGACAATACGAATGAAGTGG
GzHOMEL016/3R	CCCAGCTCAACGATACCAGGAAC
GzHOMEL016/5N	GAAAACGGCCGGGCAAAACAG
GzHOMEL016/3N	TGTTCCTAGGCTGCATCGTGTGAG
GzHOMEL016/with 5F	GGGTGGTGGGCTTGGGTAACA
GzHOMEL018/5F	GGGGTGAAATGAGGGACTACAGGT
GzHOMEL018/5R	gcacaggtacacttgtttagagTGGTTTGTGTTAAGCAGGGGAAGC
GzHOMEL018/3F	ccttcaatatcatcttctgtcgGGCACATTTGACACGAGCGACTAT
GzHOMEL018/3R	CCTGGGTGCCTGTTGTGTAATCTC
GzHOMEL018/5N	CAACGGCTGACGACGATTCTCT
GzHOMEL018/3N	ATGGGCGGATCAGCATAGAAGC
GzHOMEL018/with 5F	AACCGGGCCCCAATGTCG
GzHOMEL024/5F	TTGGGTTGGCATGAGACGAATACT
GzHOMEL024/5R	gcacaggtacacttgtttagagTGTGGGGTCAGCAATCACAGTACC
GzHOMEL024/3F	ccttcaatatcatcttctgtcgGCCTCAAGGAAGTGCCGATATTCA
GzHOMEL024/3R	CCTTTTCCTTTCCCTTTCCCCTTAG
GzHOMEL024/5N	GTGTCTTGCCCTTTGCCTTTCG
GzHOMEL024/3N	GACGGGGAAGAAATTGGAGAGGAA
GzHOMEL024/with 5F	CTCCTGCTCCGGCGTTAGTGA
GzHOMEL025/5F	TGTGACCAACTGTGACCTTCCATTC
GzHOMEL025/5R	gcacaggtacacttgtttagagCATGGTCCAAAATCAAGCTCTATGAAG
GzHOMEL025/3F	ccttcaatatcatcttctgtcgCGTCACGCTGGGCTCGCTATT
GzHOMEL025/3R	TGCGGGGTCAACGAGGCTTAGT
GzHOMEL025/5N	GCCGTTGTAGCCGTGGAGTGTATT
GzHOMEL025/3N	CCCTCCCTATCCGTTTGCCTAATC
GzHOMEL025/with 5F	GCCAACCTGGATGGGTGTCAC
GzHOMEL026/5F	TCGGCACTGTCGAGAACTAAGAGC
GzHOMEL026/5R	gcacaggtacacttgtttagagTGCGACTCTGCAATGTTAGGCG
GzHOMEL026/3F	ccttcaatatcatcttctgtcgTTTGGGCTTTTCTTGGAGGAGTGT
GzHOMEL026/3R	CAGCGCCCCAGGTAGATTCAAGTA
GzHOMEL026/5N	CGGGGTCGATTCTAACGGCTCTA
GzHOMEL026/3N	ATACGACGACCAGCCTCCCTCTTA
GzHOMEL026/with 5F	CCGGTCGGAAAGGGCAGTGA
GzHOMEL030/5F	TGCCCCACTTTCCGTAACACC
GzHOMEL030/5R	gcacaggtacacttgtttagagGCATGTTCACGCAAATACGTCAGT
GzHOMEL030/3F	ccttcaatatcatcttctgtcgGGTCGGAGCCCTGAAGAACTAAGA
GzHOMEL030/3R	CAGACATGTCGGCGGAGTTGAA
GzHOMEL030/5N	GAGCAAAGGCCGAGTCACACGA
GzHOMEL030/3N	AAGGAGTAGATTAGGGAGGGGAAGGT
GzHOMEL030/with 5F	AGCGCGGTTTGCCTGTGC
GzHOMEL033/5F	CGGGCCCGGGAGTTGTATG
GzHOMEL033/5R	gcacaggtacacttgtttagagCGGTGTCATCTGCAGCGTATTGTT
GzHOMEL033/3F	ccttcaatatcatcttctgtcgGGTCCCCTGCAGCGATCAACTAT
GzHOMEL033/3R	AACGCGAGCTTGTGGTTCTGC
GzHOMEL033/5N	GATCTTTCGCAGGTCGCTCACTG
GzHOMEL033/3N	ATCCATACCAGCCCGTCCATAGTG
GzHOMEL033/with 5F	AAACTCTATTGCTGGGCGTCTAACC
GzHOMEL035/5F	ACGGCGCAAGGAGACGGTGTA
GzHOMEL035/5R	gcacaggtacacttgtttagagGACTTCCGGGACAATGGCAATAGG
GzHOMEL035/3F	ccttcaatatcatcttctgtcgGGAAGGTGTCATCCGAGTACCACA
GzHOMEL035/3R	CTCGCCTCGTCGCACTGGTTA
GzHOMEL035/5N	GAACTCGGCCTCTCGCTCCTGTAT
GzHOMEL035/3N	GTATTCGCTGGGCTCCTGGTATTT
GzHOMEL035/with 5F	GTCGCATCTCCCATTTCGCAGTA
GzHOMEL036/5F	AGGGAAAGTTGGAAGCAGCGTGAT
GzHOMEL036/5R	gcacaggtacacttgtttagagGATCATCCTCATCGCCTGTCCAC
GzHOMEL036/3F	ccttcaatatcatcttctgtcgTCCTGTCAGACGATGACGACGAT
GzHOMEL036/3R	TGTTGAAAAGGTCGGGGGTAGCAT
GzHOMEL036/5N	ACTCGCCCTCAGGTTACATTCCC
GzHOMEL036/3N	GGGCAACTACTACGGTGAAGCTCA
GzHOMEL036/with 5F	AAGCAGCGTCATGGTGGAGTTTC
GzHOMEL040/5F	CTTCCCATCAACACCACCGACA
GzHOMEL040/5R	gcacaggtacacttgtttagagATAGAGGGCGTCACGTTGGTAGGA
GzHOMEL040/3F	ccttcaatatcatcttctgtcgGCGAAAGAAAAACGCAAAAAACAA
GzHOMEL040/3R	CGCCTCTTTTAAACCAGCGACCTA
GzHOMEL040/5N	GACCCTCTCAAGAAAAACGACCACC
GzHOMEL040/3N	TTCTCCTCCTTACTGGTATCGCCC
GzHOMEL040/with 5F	CCCTGATCTCGGGCCAACTGTA
GzHOMEL041/5F	CATGGGAAGCGTTGCAGGACACTA
GzHOMEL041/5R	gcacaggtacacttgtttagagGGAAATCCCGCCACTTGCTGTTA
GzHOMEL041/3F	ccttcaatatcatcttctgtcgTGGCAAATGAGGTGAAGATGTGGT
GzHOMEL041/3R	AGCGCGTCCCTTCCCCTTCTA
GzHOMEL041/5N	TGCTGGATATCGAACGTGCTCTGA
GzHOMEL041/3N	GTTCCTCTCGGTGAACTGCCTTTTA
GzHOMEL041/with 5F	CGTTCTCGTGGTCGTGATTAGCAG
Gzscp/5F	TTCTGATTGTTGGCACTTTGATTG
Gzscp/5R	gcacaggtacacttgtttagagACGCAGCTGACGATGAAGAGTAAA
Gzscp/3F	ccttcaatatcatcttctgtcgGCGTGTATATGCGGAAAAGATGTG
Gzscp/3R	TTTTCAGTGAGCGTCCGAGTAATG
Gzscp/5N	ATTCTCGGTCTCCCTATCGGTCAG
Gzscp/3N	AGCGCTATTTGTTTGGAGTCGTTC
Gzscp/with 5F	CAGCTCACCCCCAGACTCCTTAT
Gzsnd/5F	GGCGTATTGAGAGGGGGTTAGAGC
Gzsnd/5R	gcacaggtacacttgtttagagTGGCGAAGACAGTGAGACGAGAC
Gzsnd/3F	ccttcaatatcatcttctgtcgCGAGGCATGTGGGAGTATGGAGA
Gzsnd/3R	GAGGGAGCAGCAACCTAGAAAAAGAT
Gzsnd/5N	TCTTCGCGGTGACTCCAAGGTCT
Gzsnd/3N	CTCCTCCCATCCATTCCTGTCG
Gzsnd/with 5F	GAGGTATTCGCGGGACTGGAAG
GzSsu72/5F	CGTGCTCAGTGTCCCTCGTGTT
GzSsu72/5R	gcacaggtacacttgtttagagGCTAGTTTCCACAATTGTCGGCTA
GzSsu72/3F	ccttcaatatcatcttctgtcgTGACCGGCTTCTCGATTAACATG
GzSsu72/3R	CAATGTGGTGCTTTGGGAGAACA
GzSsu72/5N	CGCATGCGCACACGTAGTCAC
GzSsu72/3N	ACAGTGATACAGTTGGAGGTTGAAGTTGA
GzSsu72/with 5F	CATGCTGTCGTAGGATGTTTTGTTA
GzLam001/5F	GCAATAGAGGGCGCAGTTAGTCAA
GzLam001/5R	gcacaggtacacttgtttagagTGTTATCAGCTTGCGGGGTCAC
GzLam001/3F	ccttcaatatcatcttctgtcgCCCTTTCAGTCGTTTCTAGGCATTG
GzLam001/3R	GTGTCTCTCTTGGGCTTGCGAA
GzLam001/5N	CAAAGGAACAATGCGGTCAGCC
GzLam001/3N	CCATCTTTAGCTTGCTTTTTGTGACCA
GzLam001/with 5F	GCCTTGCCGTCAAAGAGTGTCT
GzLam002/5F	TTGAAGCTTTTGGTTATCCGAGTTTC
GzLam002/5R	gcacaggtacacttgtttagagGTGTTGATTGTTGCGTGAGTGAGAAT
GzLam002/3F	ccttcaatatcatcttctgtcgGCTCCGAGGCACTGACATTGGT
GzLam002/3R	AGTCGACCCTACCTGCCCCATTT
GzLam002/5N	ATTGCCGTTGAAAATGGTGAGTAGC
GzLam002/3N	TTGGCCAAGCTGAAGATGTCCTC
GzLam002/with 5F	GTGCGGAACCCTGTGTAAAGTGTT
GzMADS001/5F	CGAAATGCCATCCCAGAAAGG
GzMADS001/5R	gcacaggtacacttgtttagagGGTGGGAGAGGTCTGGTCGTG
GzMADS001/3F	ccttcaatatcatcttctgtcgATGACGCCCGACTCTAAAGATGG
GzMADS001/3R	GCAGGGGCTTCTCTTCGGATAA
GzMADS001/5N	TGCAGGACGGCTACAACATCACTATC
GzMADS001/3N	ACCCACAACTATACCGCGAATCTACTC
GzMADS001/with 5F	GCCTTGCGCTTGGAGAATGTG
GzMADS002/5F	AAGGAGTGGCGTTATGGCGTTGTT
GzMADS002/5R	gcacaggtacacttgtttagagGAGGTCTGCTTCGGTGGCTGTA
GzMADS002/3F	ccttcaatatcatcttctgtcgGAGTTCAGCCGCATCTATCCCC
GzMADS002/3R	GACCCGTTGCTCAAAGACTGTTCTC
GzMADS002/5N	AAGACGAGATTGGGAGAAGAGCAGC
GzMADS002/3N	CGTCTGTTCCATCTGCCAAGTCTCC
GzMADS002/with 5F	CCAGTGCTGCGGATGGCTAAAC
GzMADS003/5F	TGATATGGAGAGCGAACGAACGAGT
GzMADS003/5R	gcacaggtacacttgtttagagCGCCTTGATCTCAATCTTTCTTCG
GzMADS003/3F	ccttcaatatcatcttctgtcgTGCCCCTCATCTTCTACTCCATACA
GzMADS003/3R	GTCGTTGTTATGTTCGAAGTGAGTGC
GzMADS003/5N	GTGGAAAGATGGGAAGCGAAATC
GzMADS003/3N	CAATCGACCCAAAGCCTGACACA
GzMADS003/with 5F	TGGGCCACCATGCTAGTATCTGTTA
MYT1/5F	TCGAAGGCGAACAAAGGAAGACT
MYT1/5R	gcacaggtacacttgtttagag TGCTCTGTGTCCGTTCCTTGTTC
MYT1/3F	ccttcaatatcatcttctgtcg TGAACGCTCGAGCAATTGTATCAC
MYT1/3R	AAAACGGAGCCGCCTAAACAAG
MYT1/5N	GGGCGAACAAAGATGGGGACAAT
MYT1/3N	GCTACCCACGTCCACGCAGTCTAT
MYT1/with5F	ACGGTCTTCCACACCCACGAT
GzMyb002/5F	CGCAGATGGTACCCCCGAATAG
GzMyb002/5R	gcacaggtacacttgtttagagGTGGCCTTAGCGTAAGCGACTG
GzMyb002/3F	ccttcaatatcatcttctgtcgCACGAGTTCGAGAGACATCCGGA
GzMyb002/3R	ACTGAACGCGAGGAGAACATTGAC
GzMyb002/5N	ATCCTCCTTCCCGATGTCCTTAGCA
GzMyb002/3N	AACATCGGCCCTGAGAACCCTAC
GzMyb002/with 5F	CGAAACAGGCGTATACGTATTAGCG
GzMyb003/5F	GCTCATTTTGCTTGCTTCGGTTAG
GzMyb003/5R	gcacaggtacacttgtttagagGGCGCAAAAGTCCGTCAGGTAAAT
GzMyb003/3F	ccttcaatatcatcttctgtcgCGATTAATGCCAGTGACCAGCCA
GzMyb003/3R	CCGGCGGCACAGGTATCAAC
GzMyb003/5N	CGTGATCTGCACCTGGTTGTCTTAG
GzMyb003/3N	CGAGCTCGCCAACAAAGTCACAG
GzMyb003/with 5F	TGAAGTCGGGAGTGAGATGAGTGC
GzMyb004/5F	AGGGCGGGTGGTAAGGTTC
GzMyb004/5R	gcacaggtacacttgtttagagCGTGGCGTGGTGCTGTTC
GzMyb004/3F	ccttcaatatcatcttctgtcgAAGGGAAGCGACTGGCGATAG
GzMyb004/3R	TGGGCATGGATCAAGGAGGTC
GzMyb004/5N	GGATTGAGGGATATGGGCTTTAGG
GzMyb004/3N	TCTGGATGGATCACGGAAACTCAC
GzMyb004/with 5F	TAAGCGCTGCGGCATCTCTAC
GzFlbD/5 F	CTTCGGAGGTTTACTGTCAAGAGGTC
GzFlbD/5R	gcacaggtacacttgtttagagCCAACGCTTTCCAATCTGTGCTAC
GzFlbD/3F	ccttcaatatcatcttctgtcgCTCGCTCACAACAGGACTCTCG
GzFlbD/3R	CCGGCAATAAGAAACAGCACAAAG
GzFlbD/5N	CGGTGAGGCCTGGAATCGTG
GzFlbD/3N	GAAACAAACTCAACAACGGGCTCAT
GzFlbD/with 5F	CCAACGCTTTCCAATCTGTGCTAC
GzMyb006/5F	AGATGTTGGATAGCGCCCGAAATA
GzMyb006/5R	gcacaggtacacttgtttagagGCCATAGGTCGCACTGTCATCCAT
GzMyb006/3F	ccttcaatatcatcttctgtcgCCACCCAGCAGTGATGGTCAGAT
GzMyb006/3R	TCGCCCGCGAACTACTCACTC
GzMyb006/5N	CACTCGGTAGGTGACTCTGGCTTAGA
GzMyb006/3N	CGGCGCGTATCTTGGTAAACTG
GzMyb006/with 5F	ATCAAGACCTAGCCCCTCGGACAT
GzMyb007/5F	GACATGCAGATTCGCCAAACAG
GzMyb007/5R	gcacaggtacacttgtttagagCGTGATGCGAGTCGGGAGTG
GzMyb007/3F	ccttcaatatcatcttctgtcgGGCTTTGTCGCAGTCATTATCTCC
GzMyb007/3R	GGCTTCGCTCGACCACAGG
GzMyb007/5N	TGCAAAGGCGGCGAAAAAC
GzMyb007/3N	GGCTATAGGGCTCCATCTTGACATT
GzMyb007/with 5F	GCAGTTCGAAGCTTTTGGTCCTA
GzMyb008/5F	CATCATTGTATCCGTCGCTCTGTT
GzMyb008/5R	gcacaggtacacttgtttagagAGGGGCCGGGTGATGTTGT
GzMyb008/3F	ccttcaatatcatcttctgtcgTGTGATTAGGGGGACTCATTTAGGC
GzMyb008/3R	TCAACGAGGGCAGAAGGAATATG
GzMyb008/5N	CCCCAGCACCAATCCTTTTTCACA
GzMyb008/3N	CCAAATTTGGTGATCGGTTCGTCT
GzMyb008/with 5F	ACCGGAGGAGGGGCAGCAGAA
GzMyb009/5F	TTCTGTCTCTACCATTTTCCTCCCTCT
GzMyb009/5R	gcacaggtacacttgtttagagGGGGGGAGACTGTGGTGAGGTC
GzMyb009/3F	ccttcaatatcatcttctgtcgCAGGATGAATGGACCAGGAGCACA
GzMyb009/3R	CATACCCCTCATCTCAAAATCAGCA
GzMyb009/5N	TCCCTGGCATTTTCGGTTTCTTAC
GzMyb009/3N	ACGGCCTCCAGCTTCGTTTTAT
GzMyb009/with 5F	CTCGGCAGTCCAGTCGCTTAGG
GzMyb010/5F	GGTATGATGTGAGGTTGCAATAGGTGT
GzMyb010/5R	gcacaggtacacttgtttagagGCACCGTGTCCACTACGCTCAT
GzMyb010/3F	ccttcaatatcatcttctgtcgCTCGGCTGGCTAGTGGAAAAGTTG
GzMyb010/3R	ACTCTCTCTGCTACCGACCCTGTTACT
GzMyb010/5N	AGCTGCGCCAAACTCCTCTACAG
GzMyb010/3N	GCATAGGGAATCAGAACCATCAAGC
GzMyb010/with 5F	GTAGCGCGAGTGGTGGGTAGGA
GzMyb011/5F	TCGTGGTCTGCATGGTGAACAA
GzMyb011/5R	gcacaggtacacttgtttagagCAAAATAAGGGAGAAAGGGTCACG
GzMyb011/3F	ccttcaatatcatcttctgtcgTGCGACTTGTAATATGGTGACTGGG
GzMyb011/3R	TCTCGCAGTTGCTTGTTTGTGG
GzMyb011/5N	GGTGGTGAGGAGGGTGGTGTAAA
GzMyb011/3N	GGCAGAAGGTCGAGTGGCATTAG
GzMyb011/with 5F	GTTTGGCACCGATTTTGAGATGAT
GzMyb012/5F	CAACTCCTTGGCACGGTCACTATG
GzMyb012/5R	gcacaggtacacttgtttagagTACTCGAGGGTGATGACGGTGGTA
GzMyb012/3F	ccttcaatatcatcttctgtcgGAGCAACTCATGCCACGATAAGGT
GzMyb012/3R	CCTTGGAAGTGGCAGTTGGTCTG
GzMyb012/5N	GCGTAAGTTGAGAGCTGGACACGAG
GzMyb012/3N	AGTCGGAAAGTCGCCAAAGATACC
GzMyb012/with 5F	TGCTACGCACTCGGGATGGC
MYT2/5F	GGGGGTCTCTATATCGCTGTGTTCG
MYT2/5R	gcacaggtacacttgtttagagCATGGTCATACGCTGCTGGTTGT
MYT2/3F	ccttcaatatcatcttctgtcgGTCTAACACCCGGCACTCACTACCT
MYT2/3R	TCGACATTATCTTCCTCCCCTACGG
MYT2/5N	CCCCCGCGCCTGTTAGTCC
MYT2/3N	TGCCTTGAACATGCTTTACGAACC
MYT2/with 5F	GGGGTATGGGTCGTATGTAGGTTGT
GzMyb014/5F	TTGTCCTGGCCAATGATGAAAAC
GzMyb014/5R	gcacaggtacacttgtttagagGCGGTAAAGCGTTGACTTGTATGAA
GzMyb014/3F	ccttcaatatcatcttctgtcgGGAGCGAGGAGAGCGAAGG
GzMyb014/3R	CACTTCCCTCTCGTCGTCTGG
GzMyb014/5N	CCTTGATCAGAGGGTCGGGGTA
GzMyb014/3N	AGATCGGCCGTACTCACCTTCA
GzMyb014/with 5F	TGGAGCCATCGGTGAGCATA
GzMyb015/5F	TGGCTGTGTTGGTCTGCGAAGTAT
GzMyb015/5R	gcacaggtacacttgtttagagGACGGGCATCGTGATGATATTTGC
GzMyb015/3F	ccttcaatatcatcttctgtcgTCCGATATGCTATGCTGTTTTGGTG
GzMyb015/3R	ACCGAAGGCGACGACGAGAGT
GzMyb015/5N	GGTTCGGATGGGCGGTAGATG
GzMyb015/3N	GTCCTCCGCCTTCCAACCTCTC
GzMyb015/with 5F	TTGCCTTTTTGCCCTGTGTATTGG
GzMyb016/5F	GTATCGGACAGCAAAAGGGGAATC
GzMyb016/5R	gcacaggtacacttgtttagagTGCAAGTCGAATTTAGGATGAACCT
GzMyb016/3F	ccttcaatatcatcttctgtcgGCCAAGAGCAAGAAGGGTAGAAAGA
GzMyb016/3R	TTCAACTTCACCCGCAACCATACT
GzMyb016/5N	CCGTTCCATCTAGTACCCAGTGCTC
GzMyb016/3N	GGCGAGCGTCTTGGAACCTAC
GzMyb016/with 5F	GGTAGGCTCTCCGGCGACACT
GzMyb017/5F	GAGCGCAGCAGAGGGGGATAA
GzMyb017/5R	gcacaggtacacttgtttagagGTAATGTCGGATGAACAAACGTCG
GzMyb017/3F	ccttcaatatcatcttctgtcgCAATGACTCAAGACACCGCTCCAG
GzMyb017/3R	TGGAGGACGAAGAAACCAGAACG
GzMyb017/5N	GGTGTCGGCCTTCATGCTGTTCT
GzMyb017/3N	TACTTTCCCCCTCTGACCACCTGT
GzMyb017/with 5F	TCGAGCAAAGATGGGGAATGAGTT
GzMyb018/5F	CAGATGCCATGCTGTGTCCTACTGT
GzMyb018/5R	gcacaggtacacttgtttagagCGAGTTGGGCGGGTTTTCTCTT
GzMyb018/3F	ccttcaatatcatcttctgtcgAGAAGGGCCCGATCAGGTATTGG
GzMyb018/3R	CGCCTCGAGTCCCCCAGAT
GzMyb018/5N	TGGCGATGGGTGCGAGTGC
GzMyb018/3N	TCCTCCAAACCGACCTGACTATGC
GzMyb018/with 5F	TCGATTTTTGAGACTGCGGTTGT
GzMyb019/5F	CTTGGTTTCGGAAGGCTACGACT
GzMyb019/5R	gcacaggtacacttgtttagagTGTCAAGGGGAGATTGGTCGTG
GzMyb019/3F	ccttcaatatcatcttctgtcgCAAGATCTGTAGTTTCCGGGCATG
GzMyb019/3R	GGCAGTGGTCCTCGCAATAACA
GzMyb019/5N	TCGCAATTTCTAGGGATGGGTCAC
GzMyb019/3N	CAGGAACACACCCCTGGAGAATAGC
GzMyb019/with 5F	GAGCCAGAGACGAGGGACCAG
GzNH001/5F	GCCAACAGGTGCAATCCAGTG
GzNH001/5R	gcacaggtacacttgtttagagAGGAGGCAATTGGCTAGACTGGTA
GzNH001/3F	ccttcaatatcatcttctgtcgCACCGGCAGACATACTCACACTCG
GzNH001/3R	GCAGACACGCGGCACAGGAG
GzNH001/5N	AGCTCCACCCGCCCGACTCT
GzNH001/3N	ACAGAGCAAGGGCGTGGTGGTAT
GzNH001/with 5F	CTCGGGCAGCATATTCAGACTCCT
GzNH002/5F	ATCGCGAATGTTGGTTGGAATCTC
GzNH002/5R	gcacaggtacacttgtttagagTCCTGGGATAGAAAATGACCGATAAG
GzNH002/3F	ccttcaatatcatcttctgtcgGCTCGTATTGCCTTGGAGAACCTC
GzNH002/3R	GTCTACCGCCCCCTCTTCATTTTA
GzNH002/5N	GGCCAAGTCCAGAGTCCAGTTTAGTCT
GzNH002/3N	TAACAAGCCGCAATCGCAACATAA
GzNH002/with 5F	CCTCCTTTTTACAACGGGCACAG
GzNH003/5F	GCCCTGCGTCCCAAAGTCTC
GzNH003/5R	gcacaggtacacttgtttagagTAGTATCCCACGCCCATGTATATTG
GzNH003/3F	ccttcaatatcatcttctgtcgGGTAGTTCCTTGCCGGTCTTAGTC
GzNH003/3R	ACTTGAGCGTAATAGGAAGTAACACTGC
GzNH003/5N	CGCAGCTGGCCCTCACCTACC
GzNH003/3N	TAATAAGTTGACTTGCAACGCCTACACG
GzNH003/with5F	GCCATTTAAAGTACTTGGGTCAGCC
GzNEG001/5F	AAAGCAACTCCTGCGATACCATCAC
GzNEG001/5R	gcacaggtacacttgtttagagGGAGCTTGCTTCTGTTTGGTTTCA
GzNEG001/3F	ccttcaatatcatcttctgtcgGTTCCCTGCAAGACTTCATTCGTG
GzNEG001/3R	TTGGATGTCGATTGTTGTTGAGCA
GzNEG001/5N	GCACCGTCTCAGAGCGTGGACA
GzNEG001/3N	ATGCTTCGGTTGGAATGGTGCC
GzNEG001/with 5F	GGCGTGACGTAGTGTTGAATAGGA
GzNEG002/5F	TTCCAGCGCACAACACAGACCA
GzNEG002/5R	gcacaggtacacttgtttagagATGGATGAGACGACGAAGGACACG
GzNEG002/3F	ccttcaatatcatcttctgtcgTCGTACGGCTCAGTGGAAGGATTA
GzNEG002/3R	TGATGTCAGGCCACGGAGAGAC
GzNEG002/5N	ATCCGCCTTCCAACTCACCACTGT
GzNEG002/3N	GCCGGAATGTGATGCAATAGGACT
GzNEG002/with 5F	AATGCTCTATTATCGCTTTGCTCTGG
GzOB001/5F	GTCAGGTCAGGCCAAGTCCAGTCA
GzOB001/5R	gcacaggtacacttgtttagagGACGGCATCGACGGCTGGT
GzOB001/3F	ccttcaatatcatcttctgtcgCACTCGCCGACGTGGTTAGATAGA
GzOB001/3R	GCAGAAGGCACATGTCGTAGCAT
GzOB001/5N	CAGCTGATGGACAACAATGACAACC
GzOB001/3N	TACGCAACTTCATTTTCGGAGATTTG
GzOB001/with 5F	TGAGAACAAGGACCGAGATGATAACG
GzOB002/5F	CGGCGATCGAAAGAGAAGAAAAAT
GzOB002/5R	gcacaggtacacttgtttagagAAGCCTGGTTTGGTTCGGGATTAC
GzOB002/3F	ccttcaatatcatcttctgtcgTGAGCGAGGGTGCCAGTATTCC
GzOB002/3R	GTAAGGCTGCGCTGGTCTATCTGA
GzOB002/5N	GACGACAAGGAGCAAATCATAGGAAC
GzOB002/3N	AGATGCGGGTAGGCCTGTGAGTTA
GzOB002/with 5F	GTAGGCAGGGGTTGTTGGATTAGC
GzOB003/5F	GCCAGCACCCCACCAATAACAG
GzOB003/5R	gcacaggtacacttgtttagagTTGCAAAAATTAGGCAAGTGGCG
GzOB003/3F	ccttcaatatcatcttctgtcgCCTGTGTGAATGTTGACTGCCATCT
GzOB003/3R	GACCACGGAACCAGGATTTTTATTG
GzOB003/5N	CCATCCAAACGAGGGAATGAATTC
GzOB003/3N	CACAATCATGCATCAAGCCGTAATG
GzOB003/with 5F	GGGCAGGTACCGTAGGCGAGAT
GzOB004/5F	GACGTCAAGGATGCCAACTCTGC
GzOB004/5R	gcacaggtacacttgtttagagCAGTGGTTGAAAGCTAGGCACGA
GzOB004/3F	ccttcaatatcatcttctgtcgATCAGTGTCCAAAAACTCCGTGCTA
GzOB004/3R	GGCTGTCAAATCCACCCTCACA
GzOB004/5N	CAAGGAAATTGCTGGTCGTGTAGGA
GzOB004/3N	CGAAGAAGTCCGGCTGAGATACCC
GzOB004/with 5F	TCACTCTCAACGGCAGCAATCTTT
GzOB005/5F	CATCGGGCATCTCAAAAACACG
GzOB005/5R	gcacaggtacacttgtttagagGGAGTTGCCACGTTTTGATGCTT
GzOB005/3F	ccttcaatatcatcttctgtcgACCCTAACCAAGGGGATGATGTATG
GzOB005/3R	AGGAGGTGGCCCTGCGTGAT
GzOB005/5N	CCGCGCCAAACCTCTACCACA
GzOB005/3N	CCTTTCCTCAGCCCTGACTCAAC
GzOB005/with 5F	CGCTCTTGCATTCTCGTCTTAGGA
GzOB006/5F	CTTTCCACTCCTCAATTCGTCTCC
GzOB006/5R	gcacaggtacacttgtttagagACTGCGTCACCACTAAGCCGTCTA
GzOB006/3F	ccttcaatatcatcttctgtcgCAGTGCGGATCGAGAAATTCAGAG
GzOB006/3R	CAGGCCCCTACCTACCAGTGTCTA
GzOB006/5N	GGTGCCGCAGGTGTGAAGGAA
GzOB006/3N	TGTATTGTATCTCTGCGGGTGCTCC
GzOB006/with 5F	GTGAGTCCAGATGGTCGGTGTTCG
GzOB007/5F	CGATGGGAGGAGAAGGTGAATGAA
GzOB007/5R	gcacaggtacacttgtttagagCCTTCAGGAGCTTGCCCGTTAC
GzOB007/3F	ccttcaatatcatcttctgtcgTTCCAGATGTCTCCAGGCCTCTTAG
GzOB007/3R	CAAAGCCCGAATCTAAACAATGGA
GzOB007/5N	AAGAACCAAATAAGGCGAGGCG
GzOB007/3N	CTGTCTCGCCTCTTCGGGTGTC
GzOB007/with 5F	CCGCCATACCACAGCACGATA
GzOB008/5F	CTGGACGAAAAGGAGAACGGTGTG
GzOB008/5R	gcacaggtacacttgtttagagGGCTGTGCGAAAGACACTTCCA
GzOB008/3F	ccttcaatatcatcttctgtcgCATCCCAATCCCAATCCCAATAG
GzOB008/3R	CGGCGACTACGGCGACTCTAC
GzOB008/5N	TGCCATGTCTGCTCTGCCAAATAA
GzOB008/3N	ACAAACGGCAAATGGCGACAG
GzOB008/with 5F	CCCAGGTATATGCCGAACAGAGGT
GzOB009/5F	TGTCAGGACCTTTCGCTTGTTGTT
GzOB009/5R	gcacaggtacacttgtttagagTGGAGCATTTTCGGTCTCGGTCT
GzOB009/3F	ccttcaatatcatcttctgtcgCCCTGGGGTGTTCCTGTAAGCC
GzOB009/3R	CTGTAGCGTCAGCGGCGTAAAC
GzOB009/5N	CGAACCTGCTGGCCATGTTAGAAC
GzOB009/3N	TCCTGGTCAGTGGTTGCTTAGCAC
GzOB009/with 5F	CGTCCGGTCGCCTTTTCAGT
GzOB010/5F	CCTTTAATTCGCCGGTTCGTGT
GzOB010/5R	gcacaggtacacttgtttagagACAATATTCGGTAGAGGAAGCGGTG
GzOB010/3F	ccttcaatatcatcttctgtcgAGATAGAGTTGGGTTGACGTATGTTGG
GzOB010/3R	CGTCACCCTGGGCATGTTTATTATC
GzOB010/5N	GGCATCGTGCCTGTTCTGCTAAAG
GzOB010/3N	CGCTGGCACCTACTCGGCTCTA
GzOB010/with 5F	CCTGTGCGAGTTCTTGGTTATGATTG
GzOB011/5F	GCCGGGTTGAGGTGTTGAGG
GzOB011/5R	gcacaggtacacttgtttagagGGATGGAGAAGGGAAGAAGGAGGA
GzOB011/3F	ccttcaatatcatcttctgtcgTGTTTTCCTTTGTTCCTGGCTCAC
GzOB011/3R	AATGCTTTTCTGCCACTTTGTCCA
GzOB011/5N	TTGGTGGGGTATCGGAAAACTGAC
GzOB011/3N	TGTGAAAGCGTCGCGACTGTTC
GzOB011/with 5F	GCGCAGGGCAGACTTCGTG
GzOB012/5F	ACCAAAACAAACCAAAGCCAAGAAG
GzOB012/5R	gcacaggtacacttgtttagagCCCGGAATGAGACATCAACAGGA
GzOB012/3F	ccttcaatatcatcttctgtcgGGTGAGCACGTTGGCGGACTT
GzOB012/3R	GAAGGTGGCATGAGACGGGATTAG
GzOB012/5N	ACGACCTCTAGCCAGACCAGCC
GzOB012/3N	GTTATGCGTCACTGCGAGGTATGC
GzOB012/with 5F	TATGCAATGATGATGGAGGGTGTG
GzOB013/5F	GTCACAAGGTCCCTGCATTAGAGTCA
GzOB013/5R	gcacaggtacacttgtttagagCCATTGCGGCGGTTGTGTAGTAG
GzOB013/3F	ccttcaatatcatcttctgtcgAGGGTGGGCGTTTATGGAGTTTAT
GzOB013/3R	ACCGCCACCAGGAGACACAGA
GzOB013/5N	CGAGTCCCTAGTCCTTCCTTACTGGC
GzOB013/3N	GGGGAGACATGATTGGGGACCTAT
GzOB013/with 5F	CCGCGATCTGGGCAACATAGTA
GzOB014/5F	TCACACCCTCAATAGCTCGCACAC
GzOB014/5R	gcacaggtacacttgtttagagAGCCGAAGATGGGTGTAGTGGG
GzOB014/3F	ccttcaatatcatcttctgtcgAGCCTTCTGCCGTATGCGTCTATC
GzOB014/3R	GCGATTTGTTAGCTGGTGGTGTTT
GzOB014/5N	AGGGGAGCTTGTCAGTGGGTGTT
GzOB014/3N	CAAGGCCAAGACGCAAGGTGTTA
GzOB014/with 5F	CATCTCCTCCTGTGCGTGACCG
GzOB015/5F	ATGAGACTTGAGCCCCACGATACG
GzOB015/5R	gcacaggtacacttgtttagagAGAGACTGGAGAGGGCTTATTGGG
GzOB015/3F	ccttcaatatcatcttctgtcgCTTCTTGAAGCCCAATGATCGCT
GzOB015/3R	GCAGCCGAAATGAGCAGGTTG
GzOB015/5N	CAAGATCGATACTGCCAAGAAACCA
GzOB015/3N	GAAACGCGTCAACAGGAGGTAGG
GzOB015/with 5F	AGGGAGCACCGTGGGGGATAC
GzOB016/5F	GCGCCATTACGGGTGATACTTAGA
GzOB016/5R	gcacaggtacacttgtttagagGCGTAGAGCCGTTTCTGTGTCGTC
GzOB016/3F	ccttcaatatcatcttctgtcgTGACGATGCTGACGATGAATGACG
GzOB016/3R	TTGAGCACATCGAGGACATTAGGAA
GzOB016/5N	GACCTCGTCCTCAGCGTCCAG
GzOB016/3N	AAGATATGAAGCGGGCAACAGACC
GzOB016/with 5F	TGCAATTCTCGCGCTGTAAGGA
GzOB017/5F	CGGGTTGGGGAAAATGTGATAAAA
GzOB017/5R	gcacaggtacacttgtttagagGTGTTCTACCGGGAACGAAAGACC
[truncated: 2,854 more rows]
